# Supplementary material for: Role of the Gut Microbiota in Glucose Metabolism During Heart Failure
Source: Front Cardiovasc Med. 2022 Jul 4;9:903316. doi: 10.3389/fcvm.2022.903316 (PMC9289393; doi:10.3389/fcvm.2022.903316)
Supplement: Supplementary file 1 [file Table_1.XLS]

OTU_ID	c1	c2	c3	c4	c5	c6	c7	c8	t1	t2	t3	t4	t5	t6	t7	t8	t9	t10	t11	t12	t13	t14	taxonomy
1	53.0	27.0	10.0	775.0	424.0	48.0	221.0	413.0	418.0	408.0	65.0	353.0	85.0	96.0	53.0	791.0	9.0	178.0	71.0	144.0	317.0	13.0	k__Bacteria; p__Deferribacterota; c__Deferribacteres; o__Deferribacterales; f__Deferribacteraceae; g__Mucispirillum; s__uncultured_bacterium_g__Mucispirillum
2	854.0	125.0	205.0	81.0	185.0	1080.0	434.0	192.0	713.0	74.0	643.0	384.0	593.0	287.0	61.0	51.0	578.0	510.0	169.0	133.0	200.0	170.0	k__Bacteria; p__Bacteroidota; c__Bacteroidia; o__Bacteroidales; f__Muribaculaceae; g__Muribaculaceae; s__uncultured_bacterium_g__Muribaculaceae
3	272.0	71.0	168.0	178.0	700.0	416.0	428.0	357.0	320.0	286.0	722.0	399.0	454.0	218.0	759.0	339.0	350.0	535.0	402.0	241.0	278.0	410.0	k__Bacteria; p__Bacteroidota; c__Bacteroidia; o__Bacteroidales; f__Muribaculaceae; g__Muribaculaceae; s__uncultured_bacterium_g__Muribaculaceae
4	1010.0	723.0	1158.0	349.0	548.0	596.0	495.0	732.0	502.0	322.0	208.0	301.0	253.0	497.0	560.0	634.0	554.0	352.0	486.0	746.0	224.0	408.0	k__Bacteria; p__Bacteroidota; c__Bacteroidia; o__Bacteroidales; f__Muribaculaceae; g__Muribaculaceae; s__uncultured_bacterium_g__Muribaculaceae
5	8.0	7.0	7.0	2.0	3.0	1.0	1.0	4.0	2.0	4.0	5.0	0.0	2.0	7.0	2.0	2.0	3.0	0.0	0.0	7.0	1.0	3.0	k__Bacteria; p__Bacteroidota; c__Bacteroidia; o__Bacteroidales; f__Muribaculaceae; g__Muribaculaceae; s__uncultured_bacterium_g__Muribaculaceae
6	345.0	591.0	651.0	159.0	117.0	72.0	166.0	189.0	182.0	89.0	82.0	276.0	133.0	275.0	361.0	236.0	292.0	126.0	374.0	201.0	491.0	42.0	k__Bacteria; p__Bacteroidota; c__Bacteroidia; o__Bacteroidales; f__Muribaculaceae; g__Muribaculaceae; s__uncultured_bacterium_g__Muribaculaceae
7	4375.0	7569.0	10502.0	5819.0	2049.0	1952.0	5394.0	3252.0	2616.0	3429.0	1707.0	2710.0	1543.0	2094.0	6190.0	5932.0	2668.0	1845.0	8631.0	2645.0	4055.0	3437.0	k__Bacteria; p__Bacteroidota; c__Bacteroidia; o__Bacteroidales; f__Muribaculaceae; g__Muribaculaceae; s__uncultured_bacterium_g__Muribaculaceae
8	260.0	117.0	170.0	42.0	91.0	72.0	143.0	169.0	57.0	62.0	133.0	77.0	61.0	77.0	101.0	99.0	160.0	103.0	120.0	126.0	145.0	108.0	k__Bacteria; p__Bacteroidota; c__Bacteroidia; o__Bacteroidales; f__Muribaculaceae; g__Muribaculaceae; s__uncultured_bacterium_g__Muribaculaceae
9	370.0	176.0	466.0	392.0	344.0	241.0	540.0	377.0	242.0	388.0	347.0	310.0	228.0	214.0	800.0	594.0	274.0	244.0	728.0	181.0	296.0	395.0	k__Bacteria; p__Bacteroidota; c__Bacteroidia; o__Bacteroidales; f__Muribaculaceae; g__Muribaculaceae; s__uncultured_bacterium_g__Muribaculaceae
10	230.0	663.0	702.0	417.0	420.0	438.0	712.0	394.0	354.0	290.0	328.0	307.0	259.0	176.0	185.0	125.0	319.0	84.0	234.0	41.0	188.0	175.0	k__Bacteria; p__Bacteroidota; c__Bacteroidia; o__Bacteroidales; f__Muribaculaceae; g__Muribaculum; s__uncultured_bacterium_g__Muribaculum
11	57.0	47.0	73.0	3.0	3.0	3.0	4.0	22.0	0.0	1.0	1.0	1.0	0.0	41.0	2.0	0.0	35.0	4.0	0.0	34.0	1.0	2.0	k__Bacteria; p__Bacteroidota; c__Bacteroidia; o__Bacteroidales
12	394.0	727.0	350.0	313.0	831.0	669.0	360.0	517.0	141.0	905.0	359.0	102.0	465.0	233.0	1353.0	1069.0	146.0	1560.0	811.0	1378.0	229.0	846.0	k__Bacteria; p__Bacteroidota; c__Bacteroidia; o__Bacteroidales; f__Muribaculaceae; g__Muribaculaceae; s__unidentified_g__Muribaculaceae
13	46.0	5.0	8.0	14.0	55.0	4.0	45.0	25.0	21.0	6.0	31.0	23.0	11.0	17.0	7.0	20.0	7.0	17.0	21.0	4.0	16.0	16.0	k__Bacteria; p__Bacteroidota; c__Bacteroidia; o__Bacteroidales; f__Muribaculaceae; g__Muribaculaceae; s__uncultured_bacterium_g__Muribaculaceae
14	28.0	34.0	74.0	43.0	76.0	112.0	135.0	78.0	50.0	50.0	107.0	64.0	55.0	20.0	49.0	17.0	39.0	14.0	45.0	2.0	32.0	27.0	k__Bacteria; p__Bacteroidota; c__Bacteroidia; o__Bacteroidales; f__Muribaculaceae
15	303.0	109.0	224.0	80.0	292.0	113.0	158.0	213.0	257.0	138.0	373.0	488.0	408.0	388.0	466.0	198.0	444.0	299.0	284.0	193.0	451.0	56.0	k__Bacteria; p__Bacteroidota; c__Bacteroidia; o__Bacteroidales; f__Muribaculaceae; g__Muribaculaceae; s__uncultured_bacterium_g__Muribaculaceae
16	1058.0	1124.0	871.0	110.0	105.0	62.0	708.0	385.0	209.0	138.0	325.0	814.0	409.0	806.0	33.0	139.0	1302.0	210.0	8.0	305.0	944.0	8.0	k__Bacteria; p__Bacteroidota; c__Bacteroidia; o__Bacteroidales; f__Muribaculaceae; g__Muribaculaceae; s__uncultured_bacterium_g__Muribaculaceae
17	418.0	183.0	433.0	448.0	372.0	268.0	548.0	396.0	266.0	433.0	375.0	332.0	273.0	250.0	998.0	676.0	327.0	311.0	814.0	167.0	345.0	368.0	k__Bacteria; p__Bacteroidota; c__Bacteroidia; o__Bacteroidales; f__Muribaculaceae; g__Muribaculaceae; s__uncultured_bacterium_g__Muribaculaceae
18	877.0	440.0	508.0	12.0	3.0	6.0	2.0	402.0	2.0	0.0	1.0	1.0	1.0	1472.0	2.0	1.0	677.0	3.0	2.0	1126.0	0.0	7.0	k__Bacteria; p__Bacteroidota; c__Bacteroidia; o__Bacteroidales; f__Bacteroidaceae; g__Bacteroides; s__uncultured_bacterium_g__Bacteroides
19	183.0	84.0	25.0	51.0	195.0	170.0	79.0	185.0	59.0	60.0	23.0	2.0	3.0	405.0	12.0	362.0	79.0	50.0	4.0	374.0	1.0	4.0	k__Bacteria; p__Desulfobacterota; c__Desulfovibrionia; o__Desulfovibrionales; f__Desulfovibrionaceae; g__uncultured; s__uncultured_bacterium_g__uncultured
20	2766.0	3017.0	2712.0	704.0	1585.0	787.0	1007.0	1253.0	1692.0	677.0	1276.0	3592.0	2060.0	3384.0	2016.0	1213.0	3521.0	1632.0	1903.0	2642.0	4331.0	347.0	k__Bacteria; p__Bacteroidota; c__Bacteroidia; o__Bacteroidales; f__Muribaculaceae; g__Muribaculaceae; s__uncultured_bacterium_g__Muribaculaceae
21	421.0	1742.0	976.0	318.0	13.0	15.0	127.0	68.0	146.0	39.0	144.0	397.0	51.0	322.0	222.0	111.0	804.0	7.0	747.0	144.0	593.0	65.0	k__Bacteria; p__Proteobacteria; c__Gammaproteobacteria; o__Burkholderiales; f__Sutterellaceae; g__Parasutterella; s__uncultured_bacterium_g__Parasutterella
22	1913.0	901.0	786.0	477.0	2078.0	1877.0	2534.0	1255.0	99.0	541.0	1499.0	1301.0	1088.0	357.0	879.0	380.0	1150.0	2608.0	2163.0	812.0	1130.0	1674.0	k__Bacteria; p__Bacteroidota; c__Bacteroidia; o__Bacteroidales; f__Muribaculaceae; g__Muribaculaceae
23	85.0	12.0	5.0	5.0	2.0	984.0	1.0	304.0	703.0	1.0	538.0	99.0	212.0	42.0	15.0	316.0	75.0	882.0	4.0	425.0	9.0	150.0	k__Bacteria; p__Firmicutes; c__Clostridia; o__Lachnospirales; f__Lachnospiraceae
24	24.0	2.0	19.0	1.0	8.0	14.0	16.0	13.0	8.0	7.0	41.0	17.0	18.0	15.0	36.0	17.0	27.0	16.0	21.0	5.0	22.0	8.0	k__Bacteria; p__Bacteroidota; c__Bacteroidia; o__Bacteroidales; f__Muribaculaceae; g__Muribaculaceae; s__uncultured_bacterium_g__Muribaculaceae
25	206.0	238.0	194.0	305.0	65.0	31.0	169.0	170.0	67.0	149.0	94.0	81.0	4.0	53.0	206.0	150.0	78.0	44.0	206.0	38.0	146.0	207.0	k__Bacteria; p__Bacteroidota; c__Bacteroidia; o__Bacteroidales; f__Muribaculaceae; g__Muribaculaceae; s__uncultured_bacterium_g__Muribaculaceae
26	1500.0	1101.0	853.0	2066.0	863.0	381.0	832.0	1420.0	560.0	1182.0	1338.0	977.0	143.0	645.0	1195.0	834.0	912.0	442.0	798.0	444.0	1069.0	2328.0	k__Bacteria; p__Bacteroidota; c__Bacteroidia; o__Bacteroidales; f__Muribaculaceae; g__Muribaculaceae; s__uncultured_bacterium_g__Muribaculaceae
27	45.0	12.0	48.0	49.0	43.0	46.0	62.0	50.0	40.0	61.0	71.0	37.0	41.0	25.0	115.0	71.0	28.0	37.0	84.0	18.0	36.0	34.0	k__Bacteria; p__Bacteroidota; c__Bacteroidia; o__Bacteroidales; f__Muribaculaceae; g__Muribaculaceae; s__uncultured_bacterium_g__Muribaculaceae
28	29.0	20.0	47.0	37.0	79.0	103.0	97.0	71.0	32.0	45.0	102.0	45.0	56.0	14.0	49.0	13.0	33.0	22.0	37.0	4.0	21.0	35.0	k__Bacteria; p__Bacteroidota; c__Bacteroidia; o__Bacteroidales; f__Muribaculaceae; g__Muribaculaceae; s__uncultured_bacterium_g__Muribaculaceae
29	65.0	8.0	9.0	57.0	82.0	20.0	76.0	46.0	37.0	11.0	53.0	9.0	14.0	6.0	25.0	13.0	31.0	14.0	19.0	1.0	28.0	70.0	k__Bacteria; p__Bacteroidota; c__Bacteroidia; o__Bacteroidales; f__Muribaculaceae; g__Muribaculaceae; s__uncultured_bacterium_g__Muribaculaceae
30	258.0	133.0	121.0	31.0	187.0	124.0	170.0	114.0	13.0	25.0	116.0	191.0	111.0	58.0	146.0	27.0	211.0	204.0	241.0	117.0	233.0	59.0	k__Bacteria; p__Bacteroidota; c__Bacteroidia; o__Bacteroidales; f__Muribaculaceae; g__Muribaculaceae; s__uncultured_bacterium_g__Muribaculaceae
31	857.0	356.0	455.0	78.0	118.0	378.0	548.0	382.0	343.0	118.0	343.0	142.0	276.0	169.0	87.0	92.0	478.0	182.0	202.0	127.0	360.0	130.0	k__Bacteria; p__Bacteroidota; c__Bacteroidia; o__Bacteroidales; f__Muribaculaceae; g__Muribaculaceae; s__uncultured_bacterium_g__Muribaculaceae
32	37.0	7.0	7.0	5.0	32.0	43.0	17.0	18.0	57.0	109.0	14.0	41.0	39.0	10.0	22.0	31.0	9.0	157.0	81.0	73.0	30.0	76.0	k__Bacteria; p__Firmicutes; c__Clostridia; o__Lachnospirales; f__Lachnospiraceae
33	19.0	41.0	27.0	9.0	13.0	17.0	6.0	12.0	0.0	3.0	7.0	52.0	12.0	19.0	8.0	7.0	35.0	11.0	10.0	20.0	23.0	3.0	k__Bacteria; p__Bacteroidota; c__Bacteroidia; o__Bacteroidales; f__Muribaculaceae; g__Muribaculaceae; s__uncultured_bacterium_g__Muribaculaceae
34	17.0	10.0	8.0	1.0	0.0	0.0	3.0	1.0	0.0	2.0	0.0	0.0	7.0	5.0	0.0	0.0	20.0	2.0	1.0	18.0	0.0	1.0	k__Bacteria; p__Bacteroidota; c__Bacteroidia; o__Bacteroidales; f__Bacteroidaceae; g__Bacteroides
35	173.0	410.0	23.0	3.0	15.0	11.0	115.0	130.0	861.0	392.0	76.0	139.0	128.0	1087.0	117.0	937.0	115.0	148.0	153.0	462.0	2393.0	23.0	k__Bacteria; p__Campilobacterota; c__Campylobacteria; o__Campylobacterales; f__Helicobacteraceae; g__Helicobacter
36	128.0	33.0	7.0	5.0	11.0	122.0	8.0	29.0	7.0	201.0	82.0	126.0	53.0	275.0	4.0	15.0	62.0	68.0	18.0	227.0	113.0	35.0	k__Bacteria; p__Firmicutes; c__Clostridia; o__Lachnospirales; f__Lachnospiraceae; g__Lachnospiraceae_NK4A136_group
37	13.0	163.0	125.0	1.0	1.0	1.0	3.0	4.0	0.0	3.0	3.0	6.0	0.0	235.0	16.0	55.0	15.0	0.0	0.0	64.0	0.0	6.0	k__Bacteria; p__Firmicutes; c__Clostridia; o__Oscillospirales; f__Ruminococcaceae
38	615.0	116.0	274.0	351.0	542.0	748.0	653.0	283.0	185.0	217.0	170.0	483.0	208.0	231.0	134.0	134.0	360.0	377.0	75.0	141.0	243.0	346.0	k__Bacteria; p__Bacteroidota; c__Bacteroidia; o__Bacteroidales; f__Muribaculaceae; g__Muribaculaceae; s__uncultured_bacterium_g__Muribaculaceae
39	55.0	174.0	72.0	47.0	53.0	58.0	75.0	54.0	9.0	104.0	20.0	6.0	13.0	13.0	202.0	168.0	17.0	97.0	190.0	93.0	29.0	107.0	k__Bacteria; p__Bacteroidota; c__Bacteroidia; o__Bacteroidales; f__Muribaculaceae; g__Muribaculaceae; s__uncultured_bacterium_g__Muribaculaceae
40	229.0	46.0	91.0	86.0	175.0	168.0	274.0	179.0	188.0	180.0	142.0	95.0	87.0	62.0	96.0	107.0	73.0	121.0	219.0	9.0	91.0	214.0	k__Bacteria; p__Bacteroidota; c__Bacteroidia; o__Bacteroidales; f__Muribaculaceae; g__Muribaculaceae; s__uncultured_bacterium_g__Muribaculaceae
41	59.0	26.0	14.0	5.0	8.0	8.0	24.0	35.0	11.0	5.0	30.0	2.0	1.0	6.0	5.0	9.0	22.0	6.0	10.0	2.0	25.0	15.0	k__Bacteria; p__Bacteroidota; c__Bacteroidia; o__Bacteroidales; f__Muribaculaceae; g__Muribaculaceae; s__uncultured_bacterium_g__Muribaculaceae
42	127.0	193.0	162.0	32.0	5.0	2.0	104.0	52.0	16.0	19.0	17.0	52.0	13.0	54.0	5.0	23.0	97.0	16.0	1.0	23.0	88.0	1.0	k__Bacteria; p__Bacteroidota; c__Bacteroidia; o__Bacteroidales; f__Muribaculaceae; g__Muribaculaceae; s__uncultured_bacterium_g__Muribaculaceae
43	32.0	13.0	22.0	3.0	7.0	19.0	12.0	15.0	13.0	1.0	5.0	5.0	16.0	18.0	5.0	4.0	22.0	9.0	11.0	12.0	8.0	7.0	k__Bacteria; p__Bacteroidota; c__Bacteroidia; o__Bacteroidales; f__Muribaculaceae; g__Muribaculaceae; s__uncultured_bacterium_g__Muribaculaceae
44	726.0	104.0	90.0	156.0	1176.0	124.0	342.0	504.0	1570.0	3794.0	1851.0	850.0	1993.0	2250.0	16.0	18.0	1428.0	3.0	67.0	34.0	104.0	3.0	k__Bacteria; p__Firmicutes; c__Clostridia; o__Lachnospirales; f__Lachnospiraceae; g__Lachnospiraceae_NK4A136_group; s__uncultured_bacterium_g__Lachnospiraceae_NK4A136_group
45	2.0	0.0	0.0	2.0	2.0	2.0	1.0	2.0	0.0	2.0	1.0	0.0	0.0	0.0	0.0	1.0	3.0	0.0	2.0	0.0	1.0	0.0	k__Bacteria; p__Proteobacteria; c__Gammaproteobacteria; o__Burkholderiales; f__Sutterellaceae; g__Parasutterella; s__Parasutterella_excrementihominis_g__Parasutterella
46	13.0	5.0	2.0	13.0	3.0	2.0	7.0	6.0	5.0	0.0	2.0	4.0	0.0	2.0	0.0	0.0	2.0	0.0	7.0	1.0	2.0	6.0	k__Bacteria; p__Bacteroidota; c__Bacteroidia; o__Bacteroidales; f__Muribaculaceae; g__Muribaculaceae; s__uncultured_bacterium_g__Muribaculaceae
47	11.0	1.0	4.0	0.0	0.0	1.0	9.0	2.0	1.0	0.0	4.0	2.0	0.0	0.0	1.0	0.0	2.0	0.0	4.0	0.0	0.0	2.0	k__Bacteria; p__Bacteroidota; c__Bacteroidia; o__Bacteroidales; f__Muribaculaceae; g__Muribaculaceae; s__uncultured_bacterium_g__Muribaculaceae
48	1602.0	10.0	15.0	83.0	16.0	22.0	6.0	42.0	54.0	9.0	4.0	6.0	33.0	161.0	937.0	2140.0	233.0	881.0	3244.0	309.0	26.0	2313.0	k__Bacteria; p__Firmicutes; c__Clostridia; o__Lachnospirales; f__Lachnospiraceae; g__Lachnospiraceae_NK4A136_group; s__uncultured_bacterium_g__Lachnospiraceae_NK4A136_group
49	4.0	2.0	9.0	0.0	3.0	0.0	1.0	0.0	3.0	0.0	0.0	0.0	0.0	3.0	2.0	4.0	1.0	0.0	6.0	3.0	1.0	0.0	k__Bacteria; p__Bacteroidota; c__Bacteroidia; o__Bacteroidales; f__Muribaculaceae; g__Muribaculaceae; s__uncultured_bacterium_g__Muribaculaceae
50	472.0	206.0	296.0	10.0	8.0	1237.0	8.0	117.0	3.0	138.0	4.0	1.0	504.0	373.0	121.0	204.0	581.0	5.0	3.0	310.0	29.0	42.0	k__Bacteria; p__Bacteroidota; c__Bacteroidia; o__Bacteroidales; f__Prevotellaceae; g__Prevotellaceae_UCG-001; s__uncultured_bacterium_g__Prevotellaceae_UCG-001
51	191.0	37.0	58.0	55.0	334.0	264.0	299.0	141.0	15.0	91.0	314.0	172.0	173.0	59.0	166.0	57.0	171.0	355.0	266.0	68.0	122.0	210.0	k__Bacteria; p__Bacteroidota; c__Bacteroidia; o__Bacteroidales; f__Muribaculaceae; g__Muribaculaceae; s__uncultured_bacterium_g__Muribaculaceae
52	1.0	7.0	5.0	3.0	1.0	10.0	3.0	6.0	0.0	6.0	0.0	0.0	8.0	3.0	7.0	8.0	0.0	4.0	2.0	5.0	4.0	5.0	k__Bacteria; p__Bacteroidota; c__Bacteroidia; o__Bacteroidales; f__Muribaculaceae; g__Muribaculaceae
53	159.0	195.0	352.0	110.0	49.0	57.0	105.0	135.0	63.0	45.0	22.0	30.0	19.0	32.0	107.0	148.0	76.0	43.0	153.0	99.0	33.0	60.0	k__Bacteria; p__Bacteroidota; c__Bacteroidia; o__Bacteroidales; f__Muribaculaceae; g__Muribaculaceae; s__uncultured_bacterium_g__Muribaculaceae
54	96.0	49.0	94.0	42.0	14.0	20.0	2.0	65.0	2.0	0.0	2.0	51.0	22.0	30.0	43.0	14.0	126.0	0.0	287.0	50.0	85.0	35.0	k__Bacteria; p__Firmicutes; c__Bacilli; o__Erysipelotrichales; f__Erysipelotrichaceae; g__Dubosiella; s__uncultured_bacterium_g__Dubosiella
55	20.0	1.0	1.0	18.0	10.0	13.0	48.0	5.0	1.0	2.0	17.0	5.0	321.0	214.0	0.0	1.0	115.0	9.0	9.0	9.0	61.0	24.0	k__Bacteria; p__Firmicutes; c__Clostridia; o__Lachnospirales; f__Lachnospiraceae; g__Roseburia; s__uncultured_bacterium_g__Roseburia
56	151.0	240.0	219.0	24.0	2.0	8.0	122.0	36.0	19.0	31.0	25.0	101.0	17.0	62.0	5.0	26.0	126.0	14.0	1.0	34.0	125.0	2.0	k__Bacteria; p__Bacteroidota; c__Bacteroidia; o__Bacteroidales; f__Muribaculaceae; g__Muribaculaceae; s__uncultured_bacterium_g__Muribaculaceae
57	189.0	185.0	324.0	187.0	171.0	322.0	100.0	196.0	8.0	53.0	141.0	388.0	191.0	160.0	86.0	70.0	288.0	107.0	145.0	105.0	107.0	37.0	k__Bacteria; p__Bacteroidota; c__Bacteroidia; o__Bacteroidales; f__Muribaculaceae; g__Muribaculaceae; s__uncultured_bacterium_g__Muribaculaceae
58	195.0	56.0	110.0	185.0	477.0	20.0	72.0	183.0	42.0	72.0	244.0	307.0	42.0	89.0	76.0	88.0	107.0	41.0	144.0	30.0	186.0	240.0	k__Bacteria; p__Bacteroidota; c__Bacteroidia; o__Bacteroidales; f__Muribaculaceae; g__Muribaculaceae; s__uncultured_Bacteroidales_g__Muribaculaceae
59	168.0	792.0	885.0	475.0	359.0	599.0	783.0	95.0	724.0	1788.0	1030.0	1390.0	2412.0	633.0	608.0	217.0	1052.0	430.0	308.0	526.0	1232.0	1002.0	k__Bacteria; p__Bacteroidota; c__Bacteroidia; o__Bacteroidales; f__Bacteroidaceae; g__Bacteroides; s__Bacteroides_acidifaciens_g__Bacteroides
60	88.0	36.0	1.0	48.0	258.0	6.0	116.0	136.0	21.0	3.0	18.0	7.0	81.0	4.0	54.0	33.0	2.0	16.0	55.0	11.0	43.0	112.0	k__Bacteria; p__Bacteroidota; c__Bacteroidia; o__Bacteroidales; f__Rikenellaceae; g__Rikenella; s__Rikenella_microfusus_g__Rikenella
61	3.0	0.0	0.0	0.0	0.0	0.0	0.0	0.0	0.0	0.0	0.0	0.0	0.0	0.0	0.0	1.0	0.0	1.0	0.0	1.0	0.0	1.0	k__Bacteria; p__Firmicutes; c__Clostridia; o__Oscillospirales; f__Oscillospiraceae; g__uncultured
62	69.0	45.0	15.0	1.0	6.0	9.0	61.0	20.0	1.0	5.0	17.0	29.0	20.0	6.0	1.0	5.0	58.0	18.0	0.0	9.0	31.0	0.0	k__Bacteria; p__Bacteroidota; c__Bacteroidia; o__Bacteroidales; f__Muribaculaceae; g__Muribaculaceae; s__uncultured_bacterium_g__Muribaculaceae
63	32.0	27.0	18.0	40.0	14.0	3.0	28.0	31.0	10.0	22.0	6.0	11.0	1.0	4.0	29.0	23.0	17.0	4.0	28.0	7.0	29.0	25.0	k__Bacteria; p__Bacteroidota; c__Bacteroidia; o__Bacteroidales; f__Muribaculaceae; g__Muribaculaceae; s__uncultured_bacterium_g__Muribaculaceae
64	32.0	100.0	72.0	14.0	23.0	20.0	30.0	29.0	38.0	9.0	18.0	43.0	20.0	16.0	31.0	9.0	33.0	3.0	28.0	5.0	29.0	2.0	k__Bacteria; p__Bacteroidota; c__Bacteroidia; o__Bacteroidales; f__Muribaculaceae; g__Muribaculaceae; s__uncultured_bacterium_g__Muribaculaceae
65	18.0	5.0	8.0	2.0	4.0	9.0	3.0	4.0	12.0	0.0	5.0	3.0	8.0	4.0	4.0	2.0	19.0	5.0	3.0	5.0	22.0	1.0	k__Bacteria; p__Bacteroidota; c__Bacteroidia; o__Bacteroidales; f__Muribaculaceae; g__Muribaculaceae; s__uncultured_bacterium_g__Muribaculaceae
66	232.0	120.0	128.0	177.0	263.0	30.0	254.0	138.0	131.0	17.0	146.0	141.0	56.0	74.0	49.0	79.0	76.0	107.0	173.0	22.0	135.0	114.0	k__Bacteria; p__Bacteroidota; c__Bacteroidia; o__Bacteroidales; f__Muribaculaceae; g__Muribaculaceae; s__uncultured_bacterium_g__Muribaculaceae
67	19.0	38.0	21.0	9.0	12.0	11.0	14.0	15.0	15.0	5.0	16.0	18.0	10.0	20.0	13.0	6.0	24.0	8.0	15.0	12.0	21.0	6.0	k__Bacteria; p__Bacteroidota; c__Bacteroidia; o__Bacteroidales; f__Rikenellaceae; g__Alistipes
68	22.0	2.0	10.0	5.0	23.0	9.0	27.0	12.0	9.0	3.0	4.0	9.0	0.0	2.0	1.0	1.0	7.0	4.0	3.0	0.0	6.0	5.0	k__Bacteria; p__Bacteroidota; c__Bacteroidia; o__Bacteroidales; f__Muribaculaceae; g__Muribaculaceae; s__uncultured_bacterium_g__Muribaculaceae
69	290.0	192.0	231.0	95.0	153.0	151.0	423.0	146.0	14.0	67.0	88.0	131.0	64.0	41.0	245.0	67.0	118.0	189.0	484.0	66.0	146.0	216.0	k__Bacteria; p__Bacteroidota; c__Bacteroidia; o__Bacteroidales; f__Muribaculaceae; g__Muribaculaceae; s__uncultured_bacterium_g__Muribaculaceae
70	667.0	1.0	4.0	343.0	3.0	3.0	5.0	3.0	0.0	10.0	42.0	2.0	0.0	372.0	6.0	13.0	2.0	12.0	16.0	8.0	2.0	219.0	k__Bacteria; p__Firmicutes; c__Clostridia; o__Lachnospirales; f__Lachnospiraceae; g__Lachnospiraceae_NK4A136_group; s__uncultured_bacterium_g__Lachnospiraceae_NK4A136_group
71	50.0	43.0	51.0	16.0	21.0	53.0	25.0	72.0	34.0	15.0	78.0	25.0	213.0	101.0	163.0	59.0	64.0	121.0	83.0	101.0	97.0	1059.0	k__Bacteria; p__Firmicutes; c__Bacilli; o__Lactobacillales; f__Lactobacillaceae; g__Lactobacillus; s__Lactobacillus_murinus_g__Lactobacillus
72	4.0	24.0	13.0	1.0	0.0	0.0	1.0	0.0	2.0	0.0	0.0	2.0	0.0	1.0	0.0	0.0	12.0	0.0	0.0	1.0	3.0	0.0	k__Bacteria; p__Proteobacteria; c__Gammaproteobacteria; o__Burkholderiales; f__Sutterellaceae; g__Parasutterella; s__Parasutterella_excrementihominis_g__Parasutterella
73	132.0	152.0	94.0	6.0	9.0	8.0	33.0	24.0	10.0	8.0	24.0	92.0	38.0	121.0	5.0	4.0	162.0	14.0	0.0	37.0	154.0	0.0	k__Bacteria; p__Bacteroidota; c__Bacteroidia; o__Bacteroidales; f__Muribaculaceae; g__Muribaculaceae; s__uncultured_bacterium_g__Muribaculaceae
74	144.0	46.0	73.0	202.0	194.0	84.0	125.0	224.0	87.0	167.0	345.0	183.0	34.0	82.0	296.0	132.0	121.0	83.0	134.0	40.0	140.0	304.0	k__Bacteria; p__Bacteroidota; c__Bacteroidia; o__Bacteroidales; f__Muribaculaceae; g__Muribaculaceae; s__uncultured_bacterium_g__Muribaculaceae
75	19.0	96.0	4.0	25.0	1.0	1.0	1.0	145.0	0.0	1.0	0.0	0.0	3.0	154.0	0.0	0.0	51.0	50.0	0.0	458.0	35.0	52.0	k__Bacteria; p__Firmicutes; c__Clostridia; o__Lachnospirales; f__Lachnospiraceae; g__Roseburia; s__uncultured_bacterium_g__Roseburia
76	21.0	2.0	5.0	3.0	3.0	12.0	1.0	10.0	0.0	21.0	3.0	2.0	1.0	2.0	7.0	2.0	1.0	4.0	1.0	0.0	0.0	35.0	k__Bacteria; p__Bacteroidota; c__Bacteroidia; o__Bacteroidales; f__Bacteroidaceae; g__Bacteroides; s__uncultured_bacterium_g__Bacteroides
77	83.0	31.0	34.0	126.0	96.0	33.0	16.0	14.0	1343.0	59.0	1150.0	72.0	132.0	71.0	42.0	187.0	54.0	182.0	176.0	19.0	616.0	52.0	k__Bacteria; p__Firmicutes; c__Clostridia; o__Lachnospirales; f__Lachnospiraceae; g__Lachnospiraceae_NK4A136_group
78	19.0	9.0	3.0	5.0	14.0	2.0	13.0	9.0	0.0	2.0	9.0	5.0	1.0	2.0	8.0	4.0	6.0	11.0	14.0	2.0	7.0	19.0	k__Bacteria; p__Bacteroidota; c__Bacteroidia; o__Bacteroidales; f__Muribaculaceae; g__Muribaculaceae; s__uncultured_bacterium_g__Muribaculaceae
79	128.0	48.0	83.0	11.0	11.0	255.0	123.0	5.0	0.0	12.0	3.0	108.0	481.0	5.0	4.0	1.0	113.0	9.0	10.0	77.0	16.0	1.0	k__Bacteria; p__Firmicutes; c__Clostridia; o__Lachnospirales; f__Lachnospiraceae; g__[Eubacterium]_fissicatena_group; s__uncultured_bacterium_g__[Eubacterium]_fissicatena_group
80	218.0	62.0	75.0	204.0	191.0	71.0	114.0	187.0	53.0	199.0	292.0	166.0	43.0	84.0	255.0	157.0	143.0	96.0	141.0	45.0	163.0	351.0	k__Bacteria; p__Bacteroidota; c__Bacteroidia; o__Bacteroidales; f__Muribaculaceae; g__Muribaculaceae; s__uncultured_bacterium_g__Muribaculaceae
81	101.0	32.0	76.0	74.0	34.0	68.0	134.0	49.0	13.0	52.0	11.0	53.0	9.0	36.0	25.0	27.0	27.0	19.0	12.0	11.0	40.0	35.0	k__Bacteria; p__Bacteroidota; c__Bacteroidia; o__Bacteroidales; f__Muribaculaceae; g__Muribaculaceae; s__uncultured_bacterium_g__Muribaculaceae
82	24.0	13.0	15.0	0.0	19.0	27.0	6.0	7.0	29.0	8.0	17.0	0.0	14.0	35.0	2.0	4.0	32.0	8.0	15.0	0.0	18.0	23.0	k__Bacteria; p__Actinobacteriota; c__Actinobacteria; o__Bifidobacteriales; f__Bifidobacteriaceae; g__Gardnerella; s__Gardnerella_vaginalis_g__Gardnerella
83	144.0	148.0	204.0	120.0	84.0	85.0	143.0	112.0	56.0	95.0	54.0	106.0	46.0	60.0	193.0	136.0	86.0	79.0	210.0	50.0	121.0	105.0	k__Bacteria; p__Bacteroidota; c__Bacteroidia; o__Bacteroidales; f__Muribaculaceae; g__Muribaculaceae; s__uncultured_bacterium_g__Muribaculaceae
84	630.0	446.0	84.0	22.0	40.0	1849.0	15.0	576.0	64.0	121.0	186.0	313.0	10.0	1943.0	236.0	362.0	357.0	794.0	256.0	1763.0	435.0	357.0	k__Bacteria; p__Firmicutes; c__Clostridia; o__Lachnospirales; f__Lachnospiraceae; g__Lachnospiraceae_NK4A136_group; s__uncultured_bacterium_g__Lachnospiraceae_NK4A136_group
85	257.0	5.0	42.0	3.0	6.0	1193.0	83.0	13.0	1239.0	5.0	355.0	565.0	1190.0	3.0	436.0	579.0	482.0	292.0	257.0	2.0	560.0	525.0	k__Bacteria; p__Firmicutes; c__Clostridia; o__Lachnospirales; f__Lachnospiraceae
86	184.0	45.0	93.0	31.0	43.0	135.0	116.0	43.0	132.0	17.0	66.0	57.0	45.0	37.0	19.0	17.0	89.0	86.0	69.0	16.0	49.0	44.0	k__Bacteria; p__Bacteroidota; c__Bacteroidia; o__Bacteroidales; f__Muribaculaceae; g__Muribaculaceae; s__uncultured_bacterium_g__Muribaculaceae
87	28.0	24.0	21.0	13.0	23.0	16.0	114.0	48.0	122.0	26.0	55.0	11.0	58.0	132.0	41.0	276.0	27.0	410.0	42.0	102.0	49.0	107.0	k__Bacteria; p__Firmicutes; c__Clostridia; o__Oscillospirales; f__Oscillospiraceae; g__uncultured; s__Clostridium_sp._g__uncultured
88	153.0	156.0	181.0	28.0	47.0	35.0	35.0	73.0	57.0	20.0	20.0	56.0	42.0	88.0	74.0	67.0	108.0	53.0	55.0	111.0	61.0	9.0	k__Bacteria; p__Bacteroidota; c__Bacteroidia; o__Bacteroidales; f__Muribaculaceae; g__Muribaculaceae; s__uncultured_bacterium_g__Muribaculaceae
89	116.0	22.0	35.0	5.0	14.0	34.0	26.0	15.0	63.0	6.0	38.0	54.0	64.0	40.0	4.0	2.0	113.0	51.0	16.0	14.0	57.0	7.0	k__Bacteria; p__Bacteroidota; c__Bacteroidia; o__Bacteroidales; f__Muribaculaceae; g__Muribaculaceae; s__uncultured_bacterium_g__Muribaculaceae
90	25.0	42.0	49.0	21.0	163.0	11.0	4.0	135.0	70.0	214.0	165.0	93.0	19.0	66.0	104.0	161.0	30.0	0.0	85.0	9.0	118.0	26.0	k__Bacteria; p__Bacteroidota; c__Bacteroidia; o__Bacteroidales; f__Muribaculaceae; g__Muribaculaceae; s__uncultured_Bacteroidales_g__Muribaculaceae
91	74.0	14.0	72.0	74.0	76.0	10.0	28.0	58.0	16.0	31.0	35.0	79.0	5.0	20.0	33.0	51.0	40.0	14.0	64.0	9.0	72.0	68.0	k__Bacteria; p__Bacteroidota; c__Bacteroidia; o__Bacteroidales; f__Muribaculaceae; g__Muribaculaceae
92	189.0	357.0	188.0	418.0	257.0	236.0	214.0	186.0	219.0	702.0	406.0	403.0	250.0	318.0	111.0	222.0	262.0	203.0	184.0	216.0	219.0	397.0	k__Bacteria; p__Bacteroidota; c__Bacteroidia; o__Bacteroidales; f__Rikenellaceae; g__Alistipes; s__uncultured_bacterium_g__Alistipes
93	6.0	0.0	1.0	5.0	10.0	3.0	5.0	1.0	3.0	5.0	12.0	6.0	0.0	2.0	0.0	0.0	0.0	2.0	6.0	1.0	8.0	1.0	k__Bacteria; p__Bacteroidota; c__Bacteroidia; o__Bacteroidales; f__Muribaculaceae; g__Muribaculaceae; s__uncultured_bacterium_g__Muribaculaceae
94	3.0	0.0	0.0	0.0	0.0	0.0	0.0	1.0	0.0	0.0	0.0	0.0	0.0	0.0	0.0	0.0	2.0	0.0	0.0	0.0	0.0	0.0	k__Bacteria; p__Proteobacteria; c__Gammaproteobacteria; o__Burkholderiales; f__Sutterellaceae; g__Parasutterella; s__Turicimonas_muris_g__Parasutterella
95	43.0	3.0	21.0	27.0	24.0	35.0	45.0	11.0	9.0	16.0	7.0	20.0	5.0	8.0	2.0	16.0	20.0	10.0	4.0	6.0	8.0	16.0	k__Bacteria; p__Bacteroidota; c__Bacteroidia; o__Bacteroidales; f__Muribaculaceae; g__Muribaculaceae; s__uncultured_bacterium_g__Muribaculaceae
96	16.0	11.0	13.0	13.0	7.0	11.0	11.0	24.0	6.0	6.0	19.0	4.0	3.0	3.0	7.0	3.0	1.0	0.0	2.0	2.0	7.0	9.0	k__Bacteria; p__Bacteroidota; c__Bacteroidia; o__Bacteroidales; f__Tannerellaceae; g__Parabacteroides
97	190.0	22.0	24.0	7.0	18.0	54.0	48.0	76.0	41.0	177.0	7.0	3.0	3.0	12.0	18.0	54.0	61.0	120.0	30.0	60.0	4.0	17.0	k__Bacteria; p__Firmicutes; c__Clostridia; o__Lachnospirales; f__Lachnospiraceae
98	73.0	23.0	20.0	64.0	93.0	3.0	32.0	73.0	46.0	90.0	30.0	53.0	3.0	35.0	79.0	94.0	34.0	33.0	73.0	17.0	38.0	151.0	k__Bacteria; p__Bacteroidota; c__Bacteroidia; o__Bacteroidales; f__Muribaculaceae; g__Muribaculaceae; s__uncultured_bacterium_g__Muribaculaceae
99	162.0	24.0	48.0	143.0	133.0	393.0	162.0	203.0	14.0	401.0	125.0	32.0	9.0	11.0	371.0	64.0	7.0	71.0	47.0	1.0	48.0	742.0	k__Bacteria; p__Bacteroidota; c__Bacteroidia; o__Bacteroidales; f__Bacteroidaceae; g__Bacteroides; s__Bacteroides_caecimuris_g__Bacteroides
100	3.0	0.0	1.0	3.0	2.0	4.0	1.0	2.0	8.0	1.0	4.0	0.0	0.0	1.0	7.0	3.0	1.0	0.0	4.0	1.0	3.0	2.0	k__Bacteria; p__Bacteroidota; c__Bacteroidia; o__Bacteroidales
101	1.0	3.0	0.0	3.0	14.0	4.0	2.0	5.0	0.0	5.0	4.0	1.0	1.0	1.0	8.0	7.0	0.0	1.0	6.0	2.0	1.0	4.0	k__Bacteria; p__Bacteroidota; c__Bacteroidia; o__Bacteroidales; f__Muribaculaceae; g__Muribaculaceae; s__uncultured_bacterium_g__Muribaculaceae
102	19.0	5.0	4.0	4.0	20.0	3.0	38.0	13.0	0.0	0.0	11.0	10.0	2.0	1.0	2.0	1.0	3.0	19.0	13.0	1.0	13.0	6.0	k__Bacteria; p__Bacteroidota; c__Bacteroidia; o__Bacteroidales; f__Muribaculaceae; g__Muribaculaceae; s__uncultured_bacterium_g__Muribaculaceae
103	25.0	7.0	14.0	7.0	15.0	44.0	18.0	21.0	0.0	3.0	13.0	30.0	9.0	6.0	0.0	1.0	30.0	23.0	17.0	5.0	7.0	9.0	k__Bacteria; p__Bacteroidota; c__Bacteroidia; o__Bacteroidales; f__Muribaculaceae; g__Muribaculaceae
104	113.0	42.0	48.0	22.0	57.0	60.0	80.0	59.0	3.0	7.0	25.0	16.0	13.0	13.0	34.0	20.0	28.0	46.0	55.0	43.0	13.0	37.0	k__Bacteria; p__Bacteroidota; c__Bacteroidia; o__Bacteroidales; f__Muribaculaceae; g__Muribaculaceae; s__uncultured_bacterium_g__Muribaculaceae
105	3.0	1.0	0.0	2.0	1.0	0.0	0.0	0.0	0.0	0.0	0.0	0.0	0.0	0.0	0.0	0.0	0.0	0.0	0.0	0.0	0.0	0.0	k__Bacteria; p__Firmicutes; c__Clostridia; o__Oscillospirales; f__Oscillospiraceae; g__NK4A214_group; s__uncultured_organism_g__NK4A214_group
106	46.0	14.0	6.0	0.0	0.0	6.0	2.0	19.0	0.0	6.0	0.0	1.0	3.0	12.0	0.0	0.0	15.0	5.0	0.0	17.0	0.0	5.0	k__Bacteria; p__Bacteroidota; c__Bacteroidia; o__Bacteroidales; f__Muribaculaceae; g__Muribaculaceae; s__uncultured_bacterium_g__Muribaculaceae
107	15.0	1.0	1.0	15.0	3.0	1.0	1.0	1.0	9.0	34.0	3.0	1.0	3.0	10.0	4.0	13.0	9.0	11.0	25.0	5.0	8.0	13.0	k__Bacteria; p__Firmicutes; c__Clostridia; o__Oscillospirales; f__Butyricicoccaceae; g__Butyricicoccus; s__uncultured_bacterium_g__Butyricicoccus
108	341.0	652.0	684.0	145.0	92.0	53.0	180.0	163.0	165.0	73.0	75.0	286.0	107.0	191.0	324.0	213.0	274.0	112.0	393.0	170.0	463.0	38.0	k__Bacteria; p__Bacteroidota; c__Bacteroidia; o__Bacteroidales; f__Muribaculaceae; g__Muribaculaceae; s__uncultured_bacterium_g__Muribaculaceae
109	91.0	9.0	37.0	47.0	144.0	148.0	136.0	58.0	37.0	43.0	40.0	101.0	55.0	37.0	44.0	40.0	49.0	70.0	17.0	14.0	34.0	60.0	k__Bacteria; p__Bacteroidota; c__Bacteroidia; o__Bacteroidales; f__Muribaculaceae; g__Muribaculaceae; s__uncultured_bacterium_g__Muribaculaceae
110	226.0	35.0	14.0	0.0	22.0	129.0	392.0	26.0	33.0	10.0	7.0	51.0	1.0	109.0	1.0	1.0	33.0	0.0	43.0	3.0	41.0	5.0	k__Bacteria; p__Firmicutes; c__Clostridia; o__Lachnospirales; f__Lachnospiraceae; g__Lachnospiraceae_UCG-001; s__unidentified_g__Lachnospiraceae_UCG-001
111	59.0	23.0	12.0	0.0	0.0	0.0	0.0	0.0	0.0	0.0	0.0	0.0	0.0	67.0	0.0	0.0	2.0	0.0	0.0	0.0	0.0	0.0	k__Bacteria; p__Bacteroidota; c__Bacteroidia; o__Bacteroidales; f__Prevotellaceae; g__Prevotellaceae_NK3B31_group; s__uncultured_bacterium_g__Prevotellaceae_NK3B31_group
112	33.0	9.0	2.0	6.0	19.0	11.0	18.0	10.0	21.0	36.0	28.0	10.0	89.0	65.0	23.0	24.0	15.0	76.0	37.0	10.0	6.0	24.0	k__Bacteria; p__Firmicutes; c__Clostridia; o__Oscillospirales; f__Oscillospiraceae; g__uncultured; s__uncultured_bacterium_g__uncultured
113	10.0	5.0	8.0	0.0	1.0	1.0	12.0	2.0	0.0	1.0	9.0	3.0	2.0	1.0	0.0	3.0	2.0	1.0	0.0	0.0	8.0	0.0	k__Bacteria; p__Bacteroidota; c__Bacteroidia; o__Bacteroidales; f__Tannerellaceae; g__Parabacteroides
114	17.0	45.0	30.0	14.0	9.0	5.0	7.0	8.0	13.0	3.0	7.0	12.0	6.0	14.0	24.0	14.0	19.0	10.0	30.0	14.0	36.0	0.0	k__Bacteria; p__Bacteroidota; c__Bacteroidia; o__Bacteroidales; f__Muribaculaceae; g__Muribaculaceae; s__uncultured_bacterium_g__Muribaculaceae
115	82.0	9.0	20.0	3.0	15.0	64.0	81.0	44.0	42.0	19.0	67.0	24.0	50.0	15.0	18.0	13.0	71.0	25.0	23.0	7.0	39.0	22.0	k__Bacteria; p__Bacteroidota; c__Bacteroidia; o__Bacteroidales; f__Muribaculaceae; g__Muribaculaceae; s__uncultured_bacterium_g__Muribaculaceae
116	276.0	163.0	44.0	1.0	0.0	2.0	0.0	1.0	1.0	1.0	1.0	2.0	2.0	441.0	2.0	0.0	27.0	0.0	1.0	0.0	0.0	0.0	k__Bacteria; p__Bacteroidota; c__Bacteroidia; o__Bacteroidales; f__Prevotellaceae; g__Prevotellaceae_NK3B31_group; s__uncultured_bacterium_g__Prevotellaceae_NK3B31_group
117	45.0	2.0	1.0	0.0	31.0	2.0	2.0	2.0	2.0	0.0	13.0	14.0	6.0	674.0	2.0	0.0	14.0	2.0	0.0	0.0	13.0	8.0	k__Bacteria; p__Firmicutes; c__Clostridia; o__Lachnospirales; f__Lachnospiraceae
118	72.0	43.0	51.0	6.0	7.0	2.0	26.0	17.0	7.0	7.0	9.0	12.0	6.0	41.0	1.0	7.0	47.0	9.0	0.0	15.0	11.0	1.0	k__Bacteria; p__Bacteroidota; c__Bacteroidia; o__Bacteroidales; f__Muribaculaceae; g__Muribaculaceae; s__uncultured_bacterium_g__Muribaculaceae
119	184.0	87.0	169.0	104.0	130.0	178.0	95.0	228.0	208.0	61.0	102.0	83.0	104.0	59.0	114.0	67.0	126.0	48.0	110.0	71.0	74.0	72.0	k__Bacteria; p__Proteobacteria; c__Gammaproteobacteria; o__Burkholderiales; f__Sutterellaceae; g__Parasutterella; s__uncultured_bacterium_g__Parasutterella
120	11.0	1.0	1.0	5.0	0.0	1.0	35.0	14.0	3.0	6.0	2.0	9.0	2.0	2.0	1.0	1.0	0.0	0.0	2.0	2.0	0.0	0.0	k__Bacteria; p__Bacteroidota; c__Bacteroidia; o__Bacteroidales; f__Muribaculaceae; g__Muribaculaceae; s__uncultured_bacterium_g__Muribaculaceae
121	180.0	672.0	72.0	1078.0	963.0	323.0	751.0	504.0	735.0	1410.0	677.0	928.0	646.0	286.0	402.0	1274.0	538.0	422.0	1213.0	231.0	1103.0	128.0	k__Bacteria; p__Desulfobacterota; c__Desulfovibrionia; o__Desulfovibrionales; f__Desulfovibrionaceae; g__uncultured; s__uncultured_bacterium_g__uncultured
122	159.0	129.0	157.0	31.0	49.0	44.0	61.0	58.0	78.0	23.0	29.0	48.0	31.0	94.0	53.0	63.0	96.0	47.0	65.0	90.0	62.0	14.0	k__Bacteria; p__Bacteroidota; c__Bacteroidia; o__Bacteroidales; f__Muribaculaceae; g__Muribaculaceae; s__uncultured_bacterium_g__Muribaculaceae
123	34.0	5.0	4.0	28.0	10.0	6.0	5.0	21.0	37.0	2.0	1.0	30.0	1.0	4.0	10.0	11.0	48.0	3.0	1.0	16.0	8.0	4.0	k__Bacteria; p__Actinobacteriota; c__Coriobacteriia; o__Coriobacteriales; f__Atopobiaceae; g__Atopobium; s__Atopobium_vaginae_g__Atopobium
124	64.0	1.0	1.0	8.0	11.0	15.0	9.0	23.0	3.0	96.0	3.0	8.0	15.0	26.0	21.0	7.0	0.0	5.0	25.0	10.0	0.0	76.0	k__Bacteria; p__Firmicutes; c__Clostridia; o__Lachnospirales; f__Lachnospiraceae
125	2.0	3.0	9.0	41.0	1.0	1.0	18.0	6.0	16.0	81.0	28.0	6.0	18.0	107.0	5.0	2.0	44.0	2.0	12.0	1.0	25.0	75.0	k__Bacteria; p__Bacteroidota; c__Bacteroidia; o__Bacteroidales; f__Rikenellaceae; g__Alistipes; s__uncultured_bacterium_g__Alistipes
126	2.0	0.0	0.0	0.0	4.0	0.0	1.0	7.0	0.0	0.0	0.0	0.0	0.0	0.0	0.0	0.0	0.0	0.0	0.0	0.0	0.0	1.0	k__Bacteria; p__Bacteroidota; c__Bacteroidia; o__Bacteroidales
127	87.0	27.0	42.0	9.0	14.0	13.0	69.0	52.0	22.0	22.0	45.0	63.0	47.0	77.0	5.0	13.0	93.0	39.0	0.0	21.0	69.0	1.0	k__Bacteria; p__Bacteroidota; c__Bacteroidia; o__Bacteroidales; f__Muribaculaceae; g__Muribaculaceae; s__uncultured_bacterium_g__Muribaculaceae
128	276.0	2.0	2.0	0.0	3.0	2.0	2.0	15.0	2.0	232.0	2.0	31.0	11.0	425.0	3.0	4.0	21.0	10.0	2.0	3.0	0.0	0.0	k__Bacteria; p__Firmicutes; c__Clostridia; o__Lachnospirales; f__Lachnospiraceae; g__Lachnospiraceae_NK4A136_group
129	109.0	12.0	35.0	17.0	53.0	43.0	48.0	24.0	19.0	10.0	7.0	88.0	11.0	47.0	12.0	11.0	56.0	35.0	3.0	9.0	55.0	5.0	k__Bacteria; p__Bacteroidota; c__Bacteroidia; o__Bacteroidales; f__Muribaculaceae; g__Muribaculaceae; s__uncultured_bacterium_g__Muribaculaceae
130	27.0	18.0	11.0	9.0	51.0	44.0	21.0	29.0	2.0	19.0	15.0	2.0	26.0	1.0	44.0	20.0	11.0	107.0	48.0	33.0	7.0	45.0	k__Bacteria; p__Bacteroidota; c__Bacteroidia; o__Bacteroidales; f__Muribaculaceae; g__Muribaculaceae
131	70.0	1.0	16.0	0.0	24.0	2.0	5.0	0.0	6.0	0.0	46.0	58.0	58.0	5.0	60.0	1.0	27.0	37.0	8.0	11.0	14.0	2.0	k__Bacteria; p__Firmicutes; c__Clostridia; o__Clostridia_UCG-014; f__Clostridia_UCG-014; g__Clostridia_UCG-014; s__uncultured_rumen_g__Clostridia_UCG-014
132	93.0	86.0	60.0	48.0	110.0	101.0	39.0	61.0	331.0	26.0	101.0	597.0	340.0	215.0	105.0	173.0	98.0	317.0	142.0	1958.0	501.0	1751.0	k__Bacteria; p__Firmicutes; c__Bacilli; o__Lactobacillales; f__Lactobacillaceae; g__Lactobacillus; s__Lactobacillus_johnsonii_g__Lactobacillus
133	80.0	13.0	16.0	22.0	127.0	2.0	31.0	60.0	84.0	98.0	101.0	66.0	5.0	74.0	80.0	50.0	53.0	60.0	45.0	17.0	39.0	153.0	k__Bacteria; p__Bacteroidota; c__Bacteroidia; o__Bacteroidales; f__Muribaculaceae; g__Muribaculaceae; s__uncultured_Bacteroidales_g__Muribaculaceae
134	111.0	66.0	69.0	0.0	11.0	20.0	33.0	22.0	23.0	4.0	25.0	18.0	18.0	24.0	8.0	4.0	87.0	25.0	22.0	16.0	56.0	2.0	k__Bacteria; p__Bacteroidota; c__Bacteroidia; o__Bacteroidales; f__Muribaculaceae; g__Muribaculaceae; s__uncultured_bacterium_g__Muribaculaceae
135	16.0	5.0	2.0	0.0	0.0	8.0	8.0	5.0	4.0	0.0	16.0	2.0	6.0	1.0	0.0	2.0	9.0	1.0	3.0	1.0	2.0	2.0	k__Bacteria; p__Bacteroidota; c__Bacteroidia; o__Bacteroidales; f__Muribaculaceae; g__Muribaculaceae; s__uncultured_bacterium_g__Muribaculaceae
136	130.0	26.0	117.0	69.0	167.0	109.0	61.0	119.0	88.0	52.0	64.0	52.0	46.0	68.0	138.0	126.0	97.0	49.0	94.0	108.0	38.0	66.0	k__Bacteria; p__Bacteroidota; c__Bacteroidia; o__Bacteroidales; f__Muribaculaceae; g__Muribaculaceae; s__uncultured_bacterium_g__Muribaculaceae
137	237.0	136.0	178.0	28.0	19.0	88.0	181.0	83.0	80.0	31.0	37.0	35.0	37.0	34.0	23.0	39.0	99.0	38.0	101.0	21.0	78.0	24.0	k__Bacteria; p__Bacteroidota; c__Bacteroidia; o__Bacteroidales; f__Muribaculaceae; g__Muribaculaceae; s__uncultured_bacterium_g__Muribaculaceae
138	9.0	6.0	3.0	2.0	526.0	137.0	373.0	147.0	26.0	8.0	5.0	3.0	0.0	4.0	6.0	0.0	3.0	5.0	5.0	3.0	2.0	13.0	k__Bacteria; p__Bacteroidota; c__Bacteroidia; o__Bacteroidales; f__Muribaculaceae; g__Muribaculaceae; s__unidentified_g__Muribaculaceae
139	72.0	102.0	31.0	79.0	95.0	274.0	122.0	148.0	191.0	148.0	96.0	110.0	209.0	170.0	72.0	322.0	129.0	612.0	287.0	277.0	116.0	154.0	k__Bacteria; p__Firmicutes; c__Clostridia; o__Oscillospirales; f__Oscillospiraceae; g__Colidextribacter; s__uncultured_bacterium_g__Colidextribacter
140	153.0	115.0	90.0	59.0	55.0	20.0	31.0	94.0	67.0	39.0	64.0	129.0	37.0	78.0	98.0	59.0	126.0	26.0	75.0	58.0	174.0	29.0	k__Bacteria; p__Bacteroidota; c__Bacteroidia; o__Bacteroidales; f__Muribaculaceae; g__Muribaculaceae; s__uncultured_bacterium_g__Muribaculaceae
141	293.0	243.0	266.0	100.0	152.0	141.0	462.0	170.0	13.0	83.0	93.0	118.0	66.0	42.0	155.0	113.0	83.0	164.0	485.0	88.0	146.0	182.0	k__Bacteria; p__Bacteroidota; c__Bacteroidia; o__Bacteroidales; f__Muribaculaceae; g__Muribaculaceae; s__uncultured_bacterium_g__Muribaculaceae
142	52.0	66.0	58.0	15.0	22.0	15.0	18.0	29.0	31.0	6.0	8.0	22.0	10.0	47.0	29.0	27.0	35.0	17.0	27.0	73.0	32.0	5.0	k__Bacteria; p__Bacteroidota; c__Bacteroidia; o__Bacteroidales; f__Muribaculaceae; g__Muribaculaceae; s__uncultured_bacterium_g__Muribaculaceae
143	275.0	2.0	24.0	0.0	23.0	2.0	76.0	8.0	9.0	3.0	1.0	44.0	3.0	21.0	134.0	85.0	6.0	2.0	14.0	0.0	0.0	53.0	k__Bacteria; p__Firmicutes; c__Clostridia; o__Clostridia_UCG-014; f__Clostridia_UCG-014; g__Clostridia_UCG-014
144	3.0	0.0	0.0	0.0	0.0	0.0	0.0	0.0	0.0	0.0	0.0	0.0	0.0	0.0	0.0	0.0	0.0	1.0	0.0	0.0	0.0	0.0	k__Bacteria; p__Firmicutes; c__Clostridia; o__Lachnospirales; f__Lachnospiraceae
145	139.0	113.0	94.0	74.0	55.0	12.0	28.0	83.0	54.0	34.0	64.0	118.0	9.0	72.0	100.0	49.0	95.0	36.0	84.0	44.0	171.0	40.0	k__Bacteria; p__Bacteroidota; c__Bacteroidia; o__Bacteroidales; f__Muribaculaceae; g__Muribaculaceae; s__uncultured_bacterium_g__Muribaculaceae
146	91.0	7.0	22.0	43.0	127.0	128.0	99.0	51.0	23.0	47.0	42.0	90.0	46.0	23.0	40.0	33.0	42.0	51.0	9.0	19.0	36.0	52.0	k__Bacteria; p__Bacteroidota; c__Bacteroidia; o__Bacteroidales; f__Muribaculaceae; g__Muribaculaceae; s__uncultured_bacterium_g__Muribaculaceae
147	51.0	50.0	19.0	135.0	79.0	14.0	18.0	74.0	72.0	942.0	107.0	62.0	30.0	138.0	86.0	43.0	22.0	427.0	54.0	126.0	29.0	38.0	k__Bacteria; p__Firmicutes; c__Clostridia; o__Oscillospirales; f__Oscillospiraceae; g__uncultured; s__uncultured_bacterium_g__uncultured
148	41.0	4.0	7.0	2.0	0.0	1.0	2.0	0.0	0.0	7.0	0.0	0.0	0.0	5.0	0.0	0.0	0.0	0.0	0.0	15.0	0.0	16.0	k__Bacteria; p__Firmicutes; c__Clostridia; o__uncultured; f__uncultured; g__uncultured; s__uncultured_organism_g__uncultured
149	6.0	10.0	0.0	5.0	14.0	0.0	14.0	10.0	1.0	0.0	1.0	0.0	4.0	0.0	12.0	5.0	0.0	1.0	0.0	0.0	0.0	6.0	k__Bacteria; p__Bacteroidota; c__Bacteroidia; o__Bacteroidales; f__Rikenellaceae; g__Rikenellaceae; s__Rikenella_sp._g__Rikenellaceae
150	87.0	112.0	62.0	5.0	1.0	4.0	25.0	29.0	18.0	7.0	18.0	76.0	22.0	90.0	2.0	11.0	129.0	8.0	0.0	29.0	142.0	0.0	k__Bacteria; p__Bacteroidota; c__Bacteroidia; o__Bacteroidales; f__Muribaculaceae; g__Muribaculaceae; s__uncultured_bacterium_g__Muribaculaceae
151	44.0	130.0	160.0	82.0	20.0	174.0	105.0	68.0	18.0	114.0	40.0	53.0	165.0	129.0	34.0	32.0	69.0	24.0	20.0	125.0	27.0	58.0	k__Bacteria; p__Bacteroidota; c__Bacteroidia; o__Bacteroidales; f__Rikenellaceae; g__Alistipes; s__uncultured_bacterium_g__Alistipes
152	9.0	9.0	5.0	3.0	24.0	21.0	26.0	9.0	0.0	19.0	24.0	18.0	5.0	1.0	5.0	7.0	20.0	15.0	21.0	5.0	8.0	29.0	k__Bacteria; p__Bacteroidota; c__Bacteroidia; o__Bacteroidales; f__Rikenellaceae; g__Alistipes
153	123.0	174.0	261.0	81.0	32.0	48.0	100.0	83.0	56.0	43.0	11.0	19.0	13.0	41.0	125.0	109.0	54.0	39.0	122.0	61.0	37.0	64.0	k__Bacteria; p__Bacteroidota; c__Bacteroidia; o__Bacteroidales; f__Muribaculaceae; g__Muribaculaceae; s__uncultured_bacterium_g__Muribaculaceae
154	14.0	19.0	6.0	1.0	5.0	1.0	3.0	4.0	6.0	0.0	1.0	8.0	108.0	2.0	2.0	0.0	2.0	0.0	15.0	35.0	24.0	13.0	k__Bacteria; p__Firmicutes; c__Clostridia
155	30.0	2.0	5.0	2.0	11.0	10.0	15.0	10.0	16.0	0.0	25.0	6.0	3.0	0.0	0.0	0.0	15.0	5.0	1.0	0.0	4.0	5.0	k__Bacteria; p__Bacteroidota; c__Bacteroidia; o__Bacteroidales; f__Muribaculaceae; g__Muribaculaceae; s__uncultured_bacterium_g__Muribaculaceae
156	184.0	164.0	200.0	19.0	11.0	51.0	151.0	78.0	55.0	32.0	29.0	26.0	23.0	19.0	28.0	33.0	87.0	27.0	82.0	28.0	86.0	23.0	k__Bacteria; p__Bacteroidota; c__Bacteroidia; o__Bacteroidales; f__Muribaculaceae; g__Muribaculaceae; s__uncultured_bacterium_g__Muribaculaceae
157	16.0	11.0	9.0	15.0	5.0	9.0	5.0	5.0	7.0	7.0	4.0	4.0	4.0	4.0	2.0	3.0	14.0	12.0	8.0	11.0	7.0	7.0	k__Bacteria; p__Fusobacteriota; c__Fusobacteriia; o__Fusobacteriales; f__Fusobacteriaceae; g__Fusobacterium; s__gut_metagenome_g__Fusobacterium
158	18.0	9.0	6.0	47.0	127.0	48.0	52.0	119.0	38.0	83.0	76.0	70.0	29.0	19.0	87.0	56.0	32.0	67.0	29.0	35.0	49.0	94.0	k__Bacteria; p__Bacteroidota; c__Bacteroidia; o__Bacteroidales; f__Muribaculaceae; g__Muribaculaceae; s__uncultured_bacterium_g__Muribaculaceae
159	46.0	2.0	13.0	40.0	162.0	3.0	14.0	43.0	10.0	28.0	117.0	133.0	18.0	25.0	30.0	23.0	46.0	16.0	31.0	3.0	35.0	65.0	k__Bacteria; p__Bacteroidota; c__Bacteroidia; o__Bacteroidales; f__Muribaculaceae; g__Muribaculaceae; s__uncultured_bacterium_g__Muribaculaceae
160	10.0	1.0	1.0	14.0	0.0	6.0	13.0	0.0	4.0	25.0	11.0	9.0	11.0	2.0	2.0	4.0	3.0	1.0	0.0	2.0	4.0	26.0	k__Bacteria; p__Firmicutes; c__Clostridia; o__Clostridia_vadinBB60_group; f__Clostridia_vadinBB60_group; g__Clostridia_vadinBB60_group; s__uncultured_bacterium_g__Clostridia_vadinBB60_group
161	96.0	45.0	25.0	2.0	7.0	5.0	96.0	40.0	1.0	4.0	16.0	43.0	22.0	14.0	4.0	2.0	84.0	32.0	0.0	13.0	56.0	0.0	k__Bacteria; p__Bacteroidota; c__Bacteroidia; o__Bacteroidales; f__Muribaculaceae; g__Muribaculaceae; s__uncultured_bacterium_g__Muribaculaceae
162	69.0	7.0	15.0	11.0	49.0	66.0	67.0	24.0	0.0	6.0	8.0	24.0	6.0	6.0	8.0	6.0	17.0	45.0	12.0	4.0	17.0	20.0	k__Bacteria; p__Bacteroidota; c__Bacteroidia; o__Bacteroidales; f__Muribaculaceae; g__Muribaculaceae; s__uncultured_bacterium_g__Muribaculaceae
163	83.0	29.0	56.0	10.0	15.0	9.0	93.0	49.0	19.0	33.0	77.0	87.0	65.0	70.0	6.0	24.0	158.0	38.0	0.0	28.0	84.0	1.0	k__Bacteria; p__Bacteroidota; c__Bacteroidia; o__Bacteroidales; f__Muribaculaceae; g__Muribaculaceae; s__uncultured_bacterium_g__Muribaculaceae
164	16.0	3.0	10.0	7.0	9.0	5.0	12.0	7.0	10.0	14.0	7.0	7.0	11.0	7.0	13.0	8.0	18.0	14.0	10.0	10.0	8.0	14.0	k__Bacteria; p__Nitrospirota; c__Thermodesulfovibrionia; o__uncultured; f__uncultured; g__uncultured; s__uncultured_bacterium_g__uncultured
165	54.0	14.0	9.0	16.0	16.0	12.0	9.0	15.0	21.0	10.0	12.0	14.0	18.0	123.0	13.0	19.0	9.0	42.0	27.0	40.0	13.0	129.0	k__Bacteria; p__Firmicutes; c__Clostridia; o__Lachnospirales; f__Lachnospiraceae; g__Lachnospiraceae_UCG-006; s__uncultured_bacterium_g__Lachnospiraceae_UCG-006
166	8.0	0.0	1.0	0.0	0.0	12.0	1.0	0.0	16.0	0.0	6.0	16.0	11.0	0.0	8.0	18.0	10.0	2.0	3.0	0.0	11.0	10.0	k__Bacteria; p__Firmicutes; c__Clostridia; o__Lachnospirales; f__Lachnospiraceae
167	111.0	31.0	53.0	17.0	47.0	53.0	83.0	43.0	5.0	14.0	21.0	23.0	16.0	8.0	33.0	18.0	40.0	41.0	52.0	32.0	19.0	32.0	k__Bacteria; p__Bacteroidota; c__Bacteroidia; o__Bacteroidales; f__Muribaculaceae; g__Muribaculaceae; s__uncultured_bacterium_g__Muribaculaceae
168	199.0	5.0	3.0	14.0	2.0	11.0	2.0	2.0	2.0	4.0	11.0	7.0	9.0	1.0	1.0	5.0	2.0	0.0	1.0	9.0	5.0	2.0	k__Bacteria; p__Firmicutes; c__Clostridia; o__Lachnospirales; f__Lachnospiraceae
169	20.0	82.0	13.0	0.0	31.0	18.0	11.0	10.0	38.0	13.0	20.0	39.0	13.0	17.0	15.0	18.0	37.0	36.0	32.0	7.0	24.0	6.0	k__Bacteria; p__Firmicutes; c__Clostridia; o__Oscillospirales; f__Oscillospiraceae
170	30.0	28.0	29.0	41.0	27.0	3.0	41.0	26.0	18.0	2.0	10.0	12.0	2.0	9.0	15.0	11.0	15.0	4.0	35.0	5.0	17.0	26.0	k__Bacteria; p__Bacteroidota; c__Bacteroidia; o__Bacteroidales; f__Muribaculaceae; g__Muribaculaceae; s__uncultured_bacterium_g__Muribaculaceae
171	46.0	23.0	25.0	15.0	89.0	34.0	29.0	10.0	9.0	25.0	24.0	24.0	27.0	22.0	18.0	28.0	71.0	17.0	29.0	11.0	88.0	19.0	k__Bacteria; p__Firmicutes; c__Clostridia; o__Oscillospirales; f__Oscillospiraceae
172	24.0	1.0	7.0	5.0	54.0	0.0	11.0	23.0	20.0	11.0	13.0	42.0	2.0	27.0	23.0	20.0	26.0	11.0	21.0	18.0	23.0	9.0	k__Bacteria; p__Bacteroidota; c__Bacteroidia; o__Bacteroidales; f__Muribaculaceae; g__Muribaculaceae
173	23.0	17.0	28.0	9.0	6.0	20.0	17.0	9.0	27.0	7.0	63.0	55.0	23.0	34.0	21.0	16.0	49.0	7.0	25.0	27.0	26.0	51.0	k__Bacteria; p__Firmicutes; c__Clostridia; o__Peptostreptococcales-Tissierellales; f__Anaerovoracaceae; g__[Eubacterium]_nodatum_group; s__uncultured_organism_g__[Eubacterium]_nodatum_group
174	41.0	14.0	38.0	26.0	26.0	144.0	84.0	61.0	31.0	30.0	83.0	23.0	51.0	9.0	16.0	21.0	15.0	16.0	28.0	41.0	38.0	44.0	k__Bacteria; p__Bacteroidota; c__Bacteroidia; o__Bacteroidales; f__Tannerellaceae; g__Parabacteroides
175	75.0	3.0	6.0	21.0	195.0	7.0	29.0	66.0	69.0	84.0	150.0	74.0	11.0	49.0	79.0	72.0	41.0	69.0	50.0	17.0	35.0	170.0	k__Bacteria; p__Bacteroidota; c__Bacteroidia; o__Bacteroidales; f__Muribaculaceae; g__Muribaculaceae; s__uncultured_bacterium_g__Muribaculaceae
176	28.0	3.0	2.0	30.0	5.0	10.0	8.0	14.0	16.0	124.0	7.0	6.0	23.0	25.0	16.0	7.0	5.0	39.0	52.0	25.0	7.0	63.0	k__Bacteria; p__Firmicutes; c__Clostridia; o__Lachnospirales; f__Lachnospiraceae; g__Lachnoclostridium; s__uncultured_bacterium_g__Lachnoclostridium
177	10.0	3.0	0.0	6.0	0.0	3.0	1.0	4.0	2.0	1.0	0.0	0.0	8.0	8.0	27.0	10.0	3.0	8.0	23.0	9.0	1.0	4.0	k__Bacteria; p__Firmicutes; c__Clostridia
178	166.0	2.0	6.0	3.0	1.0	2.0	0.0	10.0	12.0	2.0	0.0	1.0	1.0	16.0	68.0	341.0	11.0	91.0	140.0	35.0	3.0	91.0	k__Bacteria; p__Firmicutes; c__Clostridia; o__Lachnospirales; f__Lachnospiraceae; g__Lachnospiraceae_NK4A136_group; s__uncultured_bacterium_g__Lachnospiraceae_NK4A136_group
179	112.0	4.0	17.0	10.0	55.0	128.0	67.0	40.0	82.0	13.0	188.0	55.0	123.0	36.0	10.0	11.0	85.0	98.0	30.0	16.0	24.0	29.0	k__Bacteria; p__Bacteroidota; c__Bacteroidia; o__Bacteroidales; f__Muribaculaceae; g__Muribaculaceae; s__uncultured_bacterium_g__Muribaculaceae
180	4.0	0.0	0.0	7.0	0.0	4.0	1.0	1.0	3.0	7.0	3.0	4.0	0.0	6.0	4.0	0.0	3.0	2.0	3.0	2.0	0.0	4.0	k__Bacteria; p__Firmicutes; c__Clostridia; o__Lachnospirales; f__Lachnospiraceae
181	4.0	4.0	2.0	0.0	0.0	1.0	6.0	3.0	0.0	0.0	4.0	1.0	1.0	3.0	0.0	1.0	4.0	0.0	0.0	1.0	1.0	0.0	k__Bacteria; p__Bacteroidota; c__Bacteroidia; o__Bacteroidales; f__Muribaculaceae; g__Muribaculaceae; s__uncultured_bacterium_g__Muribaculaceae
182	11.0	8.0	7.0	0.0	0.0	10.0	8.0	12.0	7.0	0.0	1.0	1.0	4.0	1.0	1.0	2.0	4.0	1.0	0.0	1.0	7.0	3.0	k__Bacteria; p__Bacteroidota; c__Bacteroidia; o__Bacteroidales; f__Muribaculaceae; g__Muribaculaceae; s__uncultured_bacterium_g__Muribaculaceae
183	20.0	14.0	21.0	84.0	188.0	26.0	101.0	97.0	8.0	4.0	43.0	2.0	4.0	17.0	144.0	24.0	8.0	82.0	91.0	1.0	10.0	221.0	k__Bacteria; p__Bacteroidota; c__Bacteroidia; o__Bacteroidales; f__Rikenellaceae; g__Alistipes; s__uncultured_bacterium_g__Alistipes
184	6.0	1.0	0.0	0.0	0.0	1.0	4.0	0.0	0.0	0.0	0.0	0.0	0.0	0.0	0.0	0.0	2.0	0.0	3.0	0.0	0.0	0.0	k__Bacteria; p__Bacteroidota; c__Bacteroidia; o__Bacteroidales; f__Muribaculaceae; g__Muribaculaceae; s__uncultured_bacterium_g__Muribaculaceae
185	47.0	33.0	60.0	19.0	23.0	22.0	165.0	75.0	16.0	4.0	14.0	27.0	97.0	10.0	8.0	2.0	40.0	8.0	34.0	6.0	7.0	4.0	k__Bacteria; p__Proteobacteria; c__Gammaproteobacteria; o__Burkholderiales; f__Sutterellaceae; g__Parasutterella; s__Burkholderiales_bacterium_g__Parasutterella
186	31.0	35.0	117.0	40.0	20.0	39.0	22.0	25.0	1.0	12.0	11.0	46.0	17.0	16.0	14.0	17.0	36.0	13.0	52.0	10.0	20.0	4.0	k__Bacteria; p__Bacteroidota; c__Bacteroidia; o__Bacteroidales; f__Muribaculaceae; g__Muribaculaceae; s__uncultured_bacterium_g__Muribaculaceae
187	28.0	33.0	18.0	0.0	3.0	0.0	3.0	9.0	0.0	1.0	0.0	0.0	13.0	54.0	0.0	0.0	61.0	0.0	0.0	49.0	0.0	1.0	k__Bacteria; p__Bacteroidota; c__Bacteroidia; o__Bacteroidales; f__Bacteroidaceae; g__Bacteroides
188	1.0	1.0	0.0	0.0	1.0	0.0	1.0	1.0	0.0	0.0	1.0	0.0	1.0	1.0	1.0	0.0	4.0	0.0	2.0	4.0	4.0	3.0	k__Bacteria; p__Firmicutes; c__Clostridia; o__Oscillospirales; f__Ruminococcaceae
189	92.0	42.0	77.0	30.0	61.0	15.0	42.0	44.0	55.0	9.0	25.0	63.0	19.0	38.0	36.0	19.0	103.0	31.0	42.0	15.0	105.0	9.0	k__Bacteria; p__Bacteroidota; c__Bacteroidia; o__Bacteroidales; f__Muribaculaceae; g__Muribaculaceae; s__uncultured_bacterium_g__Muribaculaceae
190	25.0	7.0	13.0	0.0	0.0	4.0	5.0	3.0	15.0	1.0	5.0	9.0	0.0	15.0	6.0	8.0	13.0	0.0	0.0	4.0	17.0	0.0	k__Bacteria; p__Bacteroidota; c__Bacteroidia; o__Bacteroidales; f__Muribaculaceae; g__Muribaculaceae; s__uncultured_bacterium_g__Muribaculaceae
191	7.0	6.0	1.0	2.0	0.0	12.0	0.0	9.0	0.0	2.0	3.0	5.0	0.0	29.0	6.0	1.0	5.0	11.0	6.0	21.0	7.0	4.0	k__Bacteria; p__Firmicutes; c__Clostridia; o__Lachnospirales; f__Lachnospiraceae; g__Lachnospiraceae_NK4A136_group; s__Trichinella_pseudospiralis_g__Lachnospiraceae_NK4A136_group
192	47.0	10.0	25.0	15.0	85.0	10.0	85.0	37.0	4.0	4.0	37.0	19.0	8.0	2.0	15.0	8.0	34.0	34.0	39.0	3.0	31.0	43.0	k__Bacteria; p__Bacteroidota; c__Bacteroidia; o__Bacteroidales; f__Muribaculaceae; g__Muribaculaceae; s__uncultured_bacterium_g__Muribaculaceae
193	31.0	1.0	3.0	17.0	31.0	1.0	11.0	33.0	12.0	32.0	24.0	22.0	2.0	9.0	16.0	16.0	14.0	11.0	8.0	3.0	10.0	87.0	k__Bacteria; p__Bacteroidota; c__Bacteroidia; o__Bacteroidales; f__Muribaculaceae; g__Muribaculaceae; s__uncultured_bacterium_g__Muribaculaceae
194	9.0	1.0	4.0	0.0	7.0	3.0	1.0	1.0	1.0	0.0	1.0	1.0	0.0	0.0	0.0	2.0	2.0	1.0	0.0	1.0	2.0	1.0	k__Bacteria; p__Bacteroidota; c__Bacteroidia; o__Bacteroidales; f__Muribaculaceae; g__Muribaculaceae; s__uncultured_bacterium_g__Muribaculaceae
195	1.0	0.0	0.0	0.0	0.0	0.0	2.0	0.0	0.0	0.0	0.0	0.0	0.0	0.0	2.0	0.0	2.0	1.0	0.0	0.0	0.0	2.0	k__Bacteria; p__Bacteroidota; c__Bacteroidia; o__Chitinophagales; f__Chitinophagaceae; g__Dinghuibacter
196	2.0	0.0	1.0	0.0	0.0	0.0	2.0	0.0	0.0	1.0	1.0	0.0	1.0	2.0	0.0	0.0	1.0	0.0	0.0	1.0	0.0	0.0	k__Bacteria; p__Bacteroidota; c__Bacteroidia; o__Bacteroidales; f__Muribaculaceae; g__Muribaculaceae; s__uncultured_bacterium_g__Muribaculaceae
197	10.0	20.0	3.0	2.0	4.0	6.0	8.0	55.0	4.0	5.0	13.0	8.0	0.0	72.0	13.0	145.0	15.0	13.0	7.0	8.0	19.0	42.0	k__Bacteria; p__Firmicutes; c__Clostridia; o__Oscillospirales; f__Ruminococcaceae; g__UBA1819; s__uncultured_bacterium_g__UBA1819
198	48.0	78.0	48.0	12.0	43.0	20.0	16.0	27.0	14.0	38.0	19.0	12.0	30.0	33.0	97.0	50.0	18.0	102.0	68.0	125.0	44.0	16.0	k__Bacteria; p__Bacteroidota; c__Bacteroidia; o__Bacteroidales; f__Muribaculaceae; g__Muribaculaceae; s__uncultured_bacterium_g__Muribaculaceae
199	102.0	210.0	430.0	1.0	2.0	67.0	77.0	50.0	0.0	0.0	0.0	2.0	1.0	1.0	0.0	0.0	1.0	0.0	2.0	251.0	2.0	2.0	k__Bacteria; p__Bacteroidota; c__Bacteroidia; o__Bacteroidales; f__Prevotellaceae; g__Prevotellaceae_NK3B31_group; s__uncultured_bacterium_g__Prevotellaceae_NK3B31_group
200	14.0	9.0	27.0	0.0	5.0	1.0	7.0	8.0	0.0	2.0	5.0	0.0	2.0	4.0	5.0	12.0	5.0	2.0	15.0	7.0	9.0	3.0	k__Bacteria; p__Bacteroidota; c__Bacteroidia; o__Bacteroidales; f__Muribaculaceae; g__Muribaculaceae; s__uncultured_bacterium_g__Muribaculaceae
201	59.0	5.0	17.0	10.0	22.0	40.0	39.0	18.0	9.0	3.0	2.0	16.0	3.0	12.0	5.0	10.0	9.0	8.0	6.0	14.0	6.0	10.0	k__Bacteria; p__Bacteroidota; c__Bacteroidia; o__Bacteroidales; f__Muribaculaceae; g__Muribaculaceae; s__uncultured_bacterium_g__Muribaculaceae
202	6.0	11.0	8.0	322.0	4.0	152.0	81.0	229.0	185.0	42.0	55.0	111.0	209.0	5.0	224.0	115.0	44.0	13.0	100.0	171.0	36.0	253.0	k__Bacteria; p__Firmicutes; c__Clostridia; o__Lachnospirales; f__Lachnospiraceae; g__[Eubacterium]_xylanophilum_group; s__uncultured_bacterium_g__[Eubacterium]_xylanophilum_group
203	18.0	7.0	9.0	3.0	3.0	0.0	10.0	8.0	3.0	2.0	3.0	6.0	0.0	5.0	0.0	4.0	13.0	1.0	0.0	0.0	6.0	0.0	k__Bacteria; p__Bacteroidota; c__Bacteroidia; o__Bacteroidales; f__Muribaculaceae; g__Muribaculaceae; s__uncultured_bacterium_g__Muribaculaceae
204	248.0	291.0	264.0	427.0	73.0	33.0	185.0	197.0	63.0	162.0	109.0	113.0	13.0	77.0	198.0	199.0	82.0	39.0	223.0	47.0	144.0	278.0	k__Bacteria; p__Bacteroidota; c__Bacteroidia; o__Bacteroidales; f__Muribaculaceae; g__Muribaculaceae; s__uncultured_bacterium_g__Muribaculaceae
205	253.0	399.0	269.0	23.0	51.0	15.0	122.0	40.0	24.0	29.0	44.0	38.0	1375.0	369.0	47.0	29.0	753.0	48.0	56.0	443.0	202.0	52.0	k__Bacteria; p__Bacteroidota; c__Bacteroidia; o__Bacteroidales; f__Bacteroidaceae; g__Bacteroides; s__Bacteroides_vulgatus_g__Bacteroides
206	146.0	14.0	389.0	18.0	4.0	69.0	13.0	167.0	14.0	15.0	51.0	3.0	47.0	7.0	0.0	180.0	19.0	47.0	4.0	197.0	6.0	76.0	k__Bacteria; p__Firmicutes; c__Clostridia; o__Oscillospirales; f__Oscillospiraceae; g__uncultured; s__uncultured_Clostridiales_g__uncultured
207	15.0	16.0	13.0	29.0	29.0	7.0	14.0	7.0	2.0	53.0	11.0	15.0	37.0	16.0	10.0	6.0	24.0	25.0	36.0	60.0	42.0	39.0	k__Bacteria; p__Bacteroidota; c__Bacteroidia; o__Bacteroidales; f__Bacteroidaceae; g__Bacteroides; s__Bacteroides_uniformis_g__Bacteroides
208	28.0	6.0	2.0	190.0	54.0	20.0	24.0	6.0	22.0	3.0	16.0	27.0	102.0	29.0	2.0	6.0	22.0	10.0	5.0	53.0	20.0	5.0	k__Bacteria; p__Firmicutes; c__Clostridia; o__Lachnospirales; f__Lachnospiraceae; g__Lachnospiraceae_NK4A136_group
209	28.0	5.0	2.0	1.0	6.0	11.0	20.0	7.0	4.0	1.0	3.0	1.0	3.0	3.0	0.0	1.0	13.0	1.0	1.0	1.0	8.0	1.0	k__Bacteria; p__Bacteroidota; c__Bacteroidia; o__Bacteroidales; f__Muribaculaceae; g__Muribaculaceae; s__uncultured_bacterium_g__Muribaculaceae
210	76.0	9.0	54.0	34.0	181.0	20.0	131.0	89.0	78.0	22.0	161.0	54.0	48.0	27.0	74.0	53.0	64.0	69.0	83.0	13.0	74.0	92.0	k__Bacteria; p__Bacteroidota; c__Bacteroidia; o__Bacteroidales; f__Muribaculaceae; g__Muribaculaceae; s__uncultured_bacterium_g__Muribaculaceae
211	9.0	1.0	4.0	3.0	16.0	1.0	0.0	10.0	0.0	0.0	1.0	6.0	1.0	2.0	0.0	1.0	1.0	1.0	4.0	0.0	0.0	4.0	k__Bacteria; p__Bacteroidota; c__Bacteroidia; o__Bacteroidales; f__Muribaculaceae; g__Muribaculaceae
212	1.0	1.0	1.0	1.0	0.0	4.0	0.0	0.0	0.0	0.0	1.0	4.0	5.0	5.0	0.0	6.0	4.0	1.0	0.0	3.0	3.0	2.0	k__Bacteria; p__Bacteroidota; c__Bacteroidia; o__Bacteroidales
213	2.0	3.0	15.0	0.0	0.0	1.0	0.0	1.0	0.0	0.0	0.0	0.0	0.0	0.0	0.0	0.0	0.0	0.0	0.0	3.0	0.0	0.0	k__Bacteria; p__Bacteroidota; c__Bacteroidia; o__Bacteroidales
214	56.0	8.0	7.0	2.0	14.0	60.0	35.0	8.0	1.0	7.0	39.0	9.0	23.0	3.0	4.0	0.0	28.0	44.0	8.0	4.0	12.0	11.0	k__Bacteria; p__Bacteroidota; c__Bacteroidia; o__Bacteroidales; f__Muribaculaceae; g__Muribaculaceae; s__uncultured_bacterium_g__Muribaculaceae
215	4.0	10.0	4.0	1.0	0.0	2.0	1.0	4.0	0.0	0.0	0.0	0.0	7.0	0.0	0.0	2.0	2.0	1.0	0.0	17.0	0.0	5.0	k__Bacteria; p__Bacteroidota; c__Bacteroidia; o__Bacteroidales; f__Marinifilaceae; g__Butyricimonas; s__uncultured_bacterium_g__Butyricimonas
216	19.0	4.0	9.0	5.0	12.0	19.0	7.0	18.0	4.0	4.0	1.0	7.0	0.0	6.0	4.0	3.0	9.0	2.0	3.0	3.0	3.0	5.0	k__Bacteria; p__Bacteroidota; c__Bacteroidia; o__Bacteroidales; f__Muribaculaceae; g__Muribaculaceae; s__uncultured_bacterium_g__Muribaculaceae
217	14.0	4.0	6.0	13.0	6.0	9.0	6.0	14.0	1.0	5.0	7.0	4.0	0.0	0.0	4.0	4.0	3.0	4.0	3.0	6.0	9.0	16.0	k__Bacteria; p__Bacteroidota; c__Bacteroidia; o__Bacteroidales; f__Muribaculaceae; g__Muribaculaceae; s__uncultured_bacterium_g__Muribaculaceae
218	2.0	0.0	1.0	1.0	1.0	0.0	0.0	1.0	0.0	0.0	1.0	0.0	1.0	1.0	0.0	0.0	2.0	0.0	0.0	1.0	1.0	0.0	k__Bacteria; p__Bacteroidota; c__Bacteroidia; o__Bacteroidales; f__Bacteroidaceae; g__Bacteroides
219	126.0	89.0	132.0	192.0	317.0	148.0	262.0	257.0	304.0	171.0	277.0	177.0	189.0	182.0	211.0	231.0	196.0	193.0	192.0	235.0	228.0	552.0	k__Bacteria; p__Bacteroidota; c__Bacteroidia; o__Bacteroidales; f__Muribaculaceae; g__Muribaculaceae; s__uncultured_Muribaculaceae_g__Muribaculaceae
220	8.0	7.0	18.0	0.0	0.0	0.0	3.0	7.0	0.0	2.0	4.0	15.0	1.0	6.0	0.0	1.0	12.0	2.0	0.0	0.0	3.0	0.0	k__Bacteria; p__Bacteroidota; c__Bacteroidia; o__Bacteroidales; f__Muribaculaceae; g__Muribaculaceae; s__uncultured_bacterium_g__Muribaculaceae
221	5.0	1613.0	29.0	3.0	190.0	668.0	6.0	0.0	0.0	5.0	0.0	2.0	0.0	1.0	2.0	0.0	4.0	4.0	0.0	1.0	1198.0	1.0	k__Bacteria; p__Firmicutes; c__Clostridia; o__Lachnospirales; f__Lachnospiraceae; g__Lachnospiraceae_NK4A136_group; s__uncultured_bacterium_g__Lachnospiraceae_NK4A136_group
222	35.0	0.0	2.0	23.0	123.0	2.0	13.0	40.0	43.0	60.0	70.0	50.0	3.0	39.0	38.0	56.0	24.0	59.0	24.0	8.0	20.0	126.0	k__Bacteria; p__Bacteroidota; c__Bacteroidia; o__Bacteroidales; f__Muribaculaceae; g__Muribaculaceae; s__uncultured_bacterium_g__Muribaculaceae
223	24.0	17.0	3.0	4.0	0.0	1.0	8.0	7.0	4.0	4.0	6.0	10.0	7.0	23.0	0.0	4.0	16.0	3.0	0.0	16.0	5.0	1.0	k__Bacteria
224	9.0	4.0	2.0	0.0	0.0	36.0	3.0	3.0	66.0	3.0	14.0	2.0	24.0	24.0	11.0	22.0	5.0	9.0	5.0	6.0	22.0	7.0	k__Bacteria; p__Firmicutes; c__Clostridia; o__Lachnospirales; f__Lachnospiraceae
225	8.0	3.0	38.0	1.0	133.0	31.0	240.0	33.0	11.0	1.0	41.0	94.0	102.0	1.0	2.0	1.0	34.0	27.0	6.0	27.0	53.0	1.0	k__Bacteria; p__Firmicutes; c__Clostridia; o__Clostridia_UCG-014; f__Clostridia_UCG-014; g__Clostridia_UCG-014
226	126.0	45.0	47.0	51.0	79.0	35.0	124.0	103.0	1.0	25.0	82.0	59.0	4.0	18.0	51.0	12.0	49.0	58.0	72.0	15.0	69.0	155.0	k__Bacteria; p__Bacteroidota; c__Bacteroidia; o__Bacteroidales; f__Muribaculaceae; g__Muribaculaceae; s__uncultured_bacterium_g__Muribaculaceae
227	34.0	24.0	33.0	4.0	0.0	33.0	1.0	7.0	0.0	5.0	0.0	0.0	8.0	12.0	10.0	15.0	19.0	0.0	0.0	9.0	0.0	5.0	k__Bacteria; p__Bacteroidota; c__Bacteroidia; o__Bacteroidales
228	87.0	15.0	28.0	7.0	21.0	53.0	75.0	71.0	58.0	15.0	81.0	19.0	45.0	16.0	17.0	26.0	80.0	33.0	24.0	11.0	49.0	29.0	k__Bacteria; p__Bacteroidota; c__Bacteroidia; o__Bacteroidales; f__Muribaculaceae; g__Muribaculaceae; s__uncultured_bacterium_g__Muribaculaceae
229	3.0	0.0	0.0	0.0	0.0	11.0	0.0	1.0	0.0	0.0	0.0	0.0	0.0	0.0	0.0	5.0	0.0	8.0	0.0	4.0	0.0	2.0	k__Bacteria
230	12.0	1.0	4.0	10.0	8.0	17.0	10.0	11.0	0.0	28.0	1.0	3.0	0.0	1.0	28.0	10.0	0.0	5.0	3.0	0.0	5.0	57.0	k__Bacteria; p__Bacteroidota; c__Bacteroidia; o__Bacteroidales
231	5.0	3.0	1.0	0.0	16.0	7.0	11.0	6.0	56.0	23.0	13.0	25.0	8.0	4.0	0.0	0.0	14.0	58.0	1.0	32.0	0.0	0.0	k__Bacteria; p__Firmicutes; c__Clostridia; o__Oscillospirales; f__Ruminococcaceae; g__UBA1819; s__uncultured_bacterium_g__UBA1819
232	42.0	18.0	29.0	1.0	2.0	14.0	23.0	19.0	10.0	7.0	6.0	3.0	5.0	4.0	5.0	1.0	22.0	7.0	6.0	5.0	6.0	5.0	k__Bacteria; p__Bacteroidota; c__Bacteroidia; o__Bacteroidales; f__Muribaculaceae; g__Muribaculaceae; s__uncultured_bacterium_g__Muribaculaceae
233	35.0	2.0	1.0	24.0	18.0	20.0	7.0	6.0	21.0	38.0	25.0	33.0	23.0	52.0	14.0	25.0	6.0	98.0	0.0	36.0	6.0	92.0	k__Bacteria; p__Firmicutes; c__Clostridia; o__Lachnospirales; f__Lachnospiraceae; g__Lachnospiraceae_NK4A136_group; s__uncultured_bacterium_g__Lachnospiraceae_NK4A136_group
234	22.0	13.0	14.0	0.0	0.0	49.0	1.0	7.0	1.0	12.0	0.0	0.0	39.0	17.0	7.0	2.0	31.0	0.0	0.0	20.0	0.0	2.0	k__Bacteria; p__Bacteroidota; c__Bacteroidia; o__Bacteroidales; f__Prevotellaceae; g__Prevotellaceae_UCG-001; s__uncultured_bacterium_g__Prevotellaceae_UCG-001
235	2.0	0.0	0.0	0.0	0.0	0.0	0.0	0.0	0.0	0.0	0.0	0.0	0.0	0.0	0.0	0.0	0.0	0.0	0.0	0.0	0.0	0.0	k__Bacteria; p__Bacteroidota; c__Bacteroidia; o__Bacteroidales; f__Muribaculaceae; g__Muribaculaceae
236	36.0	4.0	3.0	2.0	6.0	19.0	14.0	9.0	9.0	45.0	2.0	3.0	70.0	7.0	39.0	4.0	10.0	6.0	29.0	2.0	8.0	39.0	k__Bacteria; p__Firmicutes; c__Clostridia; o__Oscillospirales; f__Ruminococcaceae; g__Anaerotruncus; s__uncultured_bacterium_g__Anaerotruncus
237	7.0	0.0	4.0	5.0	25.0	0.0	1.0	7.0	6.0	9.0	16.0	34.0	10.0	5.0	2.0	6.0	5.0	5.0	4.0	1.0	8.0	14.0	k__Bacteria; p__Bacteroidota; c__Bacteroidia; o__Bacteroidales; f__Muribaculaceae; g__Muribaculaceae; s__uncultured_Bacteroidales_g__Muribaculaceae
238	4.0	3.0	1.0	0.0	0.0	0.0	1.0	1.0	4.0	5.0	0.0	10.0	8.0	6.0	5.0	13.0	1.0	9.0	2.0	5.0	4.0	2.0	k__Bacteria; p__Firmicutes; c__Clostridia; o__Peptostreptococcales-Tissierellales; f__Anaerovoracaceae; g__Anaerovorax; s__uncultured_bacterium_g__Anaerovorax
239	1.0	1.0	0.0	0.0	0.0	2.0	0.0	1.0	0.0	0.0	0.0	0.0	2.0	2.0	0.0	0.0	0.0	0.0	0.0	0.0	0.0	0.0	k__Bacteria; p__Bacteroidota; c__Bacteroidia; o__Bacteroidales; f__Prevotellaceae
240	21.0	31.0	67.0	32.0	3.0	42.0	71.0	44.0	14.0	20.0	21.0	16.0	18.0	5.0	20.0	28.0	3.0	6.0	24.0	17.0	15.0	13.0	k__Bacteria; p__Bacteroidota; c__Bacteroidia; o__Bacteroidales; f__Tannerellaceae; g__Parabacteroides
241	12.0	3.0	7.0	1.0	0.0	4.0	1.0	0.0	0.0	0.0	0.0	0.0	0.0	1.0	0.0	0.0	2.0	0.0	0.0	7.0	0.0	0.0	k__Bacteria; p__Bacteroidota; c__Bacteroidia; o__Bacteroidales; f__Prevotellaceae
242	9.0	0.0	1.0	0.0	15.0	2.0	0.0	4.0	0.0	1.0	6.0	9.0	2.0	1.0	0.0	2.0	2.0	1.0	10.0	2.0	6.0	6.0	k__Bacteria; p__Bacteroidota; c__Bacteroidia; o__Bacteroidales; f__Muribaculaceae; g__Muribaculaceae; s__uncultured_Bacteroidales_g__Muribaculaceae
243	66.0	17.0	23.0	3.0	6.0	33.0	58.0	22.0	0.0	4.0	18.0	12.0	13.0	7.0	4.0	4.0	26.0	24.0	18.0	2.0	17.0	14.0	k__Bacteria; p__Bacteroidota; c__Bacteroidia; o__Bacteroidales; f__Muribaculaceae; g__Muribaculaceae; s__uncultured_bacterium_g__Muribaculaceae
244	15.0	7.0	8.0	2.0	6.0	21.0	21.0	6.0	0.0	16.0	12.0	26.0	28.0	11.0	4.0	4.0	21.0	10.0	11.0	12.0	7.0	23.0	k__Bacteria; p__Bacteroidota; c__Bacteroidia; o__Bacteroidales; f__Muribaculaceae; g__Muribaculaceae
245	11.0	23.0	9.0	2.0	4.0	2.0	6.0	8.0	1.0	0.0	4.0	7.0	4.0	13.0	0.0	1.0	12.0	2.0	0.0	6.0	6.0	0.0	k__Bacteria; p__Bacteroidota; c__Bacteroidia; o__Bacteroidales; f__Muribaculaceae; g__Muribaculaceae; s__uncultured_bacterium_g__Muribaculaceae
246	3.0	0.0	2.0	4.0	2.0	0.0	2.0	0.0	0.0	1.0	0.0	0.0	0.0	0.0	0.0	1.0	1.0	3.0	1.0	0.0	0.0	0.0	k__Bacteria; p__Firmicutes; c__Clostridia; o__Lachnospirales; f__Lachnospiraceae
247	25.0	6.0	8.0	28.0	20.0	17.0	21.0	25.0	6.0	16.0	3.0	12.0	1.0	7.0	4.0	5.0	14.0	10.0	2.0	7.0	20.0	27.0	k__Bacteria; p__Bacteroidota; c__Bacteroidia; o__Bacteroidales; f__Muribaculaceae; g__Muribaculaceae; s__uncultured_bacterium_g__Muribaculaceae
248	51.0	11.0	4.0	116.0	13.0	88.0	5.0	16.0	32.0	89.0	16.0	39.0	42.0	53.0	34.0	90.0	10.0	135.0	44.0	48.0	16.0	54.0	k__Bacteria; p__Firmicutes; c__Clostridia; o__Lachnospirales; f__Lachnospiraceae; g__GCA-900066575; s__uncultured_bacterium_g__GCA-900066575
249	19.0	0.0	0.0	0.0	0.0	0.0	0.0	1.0	0.0	0.0	0.0	0.0	0.0	1.0	3.0	4.0	0.0	0.0	0.0	0.0	0.0	2.0	k__Bacteria; p__Firmicutes; c__Clostridia; o__Lachnospirales; f__Lachnospiraceae
250	100.0	33.0	61.0	1.0	0.0	1.0	2.0	40.0	0.0	1.0	0.0	1.0	0.0	112.0	0.0	0.0	67.0	2.0	0.0	62.0	0.0	0.0	k__Bacteria; p__Bacteroidota; c__Bacteroidia; o__Bacteroidales; f__Bacteroidaceae; g__Bacteroides
251	2.0	1.0	2.0	2.0	5.0	3.0	4.0	6.0	3.0	4.0	4.0	0.0	1.0	2.0	1.0	1.0	1.0	1.0	1.0	0.0	1.0	1.0	k__Bacteria; p__Bacteroidota; c__Bacteroidia; o__Bacteroidales; f__Muribaculaceae
252	3.0	0.0	3.0	1.0	0.0	5.0	3.0	3.0	0.0	1.0	0.0	0.0	1.0	0.0	2.0	0.0	0.0	3.0	0.0	0.0	0.0	1.0	k__Bacteria; p__Bacteroidota; c__Bacteroidia; o__Bacteroidales
253	19.0	12.0	51.0	34.0	25.0	13.0	45.0	38.0	39.0	31.0	22.0	15.0	13.0	15.0	42.0	50.0	29.0	14.0	61.0	17.0	33.0	71.0	k__Bacteria; p__Bacteroidota; c__Bacteroidia; o__Bacteroidales; f__Muribaculaceae; g__Muribaculaceae; s__uncultured_bacterium_g__Muribaculaceae
254	45.0	2.0	0.0	13.0	1.0	0.0	0.0	1.0	0.0	0.0	0.0	0.0	0.0	4.0	34.0	53.0	7.0	21.0	99.0	2.0	0.0	66.0	k__Bacteria; p__Firmicutes; c__Clostridia; o__Lachnospirales; f__Lachnospiraceae
255	14.0	30.0	37.0	10.0	8.0	5.0	17.0	11.0	8.0	25.0	1.0	7.0	14.0	16.0	16.0	7.0	16.0	13.0	10.0	16.0	11.0	9.0	k__Bacteria; p__Bacteroidota; c__Bacteroidia; o__Bacteroidales; f__Muribaculaceae; g__Muribaculaceae; s__uncultured_bacterium_g__Muribaculaceae
256	76.0	19.0	15.0	1.0	10.0	37.0	25.0	13.0	71.0	2.0	23.0	50.0	37.0	30.0	6.0	6.0	93.0	31.0	16.0	6.0	32.0	0.0	k__Bacteria; p__Bacteroidota; c__Bacteroidia; o__Bacteroidales; f__Muribaculaceae; g__Muribaculaceae; s__uncultured_bacterium_g__Muribaculaceae
257	10.0	11.0	5.0	20.0	11.0	14.0	10.0	15.0	8.0	17.0	12.0	16.0	26.0	22.0	24.0	22.0	13.0	10.0	9.0	6.0	14.0	8.0	k__Bacteria; p__Firmicutes; c__Clostridia; o__Peptostreptococcales-Tissierellales; f__Peptostreptococcaceae; g__Romboutsia; s__Clostridium_sp._g__Romboutsia
258	18.0	18.0	12.0	15.0	18.0	14.0	19.0	21.0	8.0	6.0	9.0	7.0	3.0	14.0	7.0	9.0	14.0	11.0	20.0	5.0	13.0	15.0	k__Bacteria; p__Bacteroidota; c__Bacteroidia; o__Bacteroidales; f__Bacteroidaceae; g__Bacteroides; s__uncultured_bacterium_g__Bacteroides
259	13.0	1.0	3.0	0.0	15.0	3.0	1.0	8.0	3.0	0.0	7.0	9.0	6.0	7.0	0.0	3.0	7.0	3.0	2.0	0.0	8.0	7.0	k__Bacteria; p__Bacteroidota; c__Bacteroidia; o__Bacteroidales; f__Muribaculaceae; g__Muribaculaceae; s__uncultured_bacterium_g__Muribaculaceae
260	3.0	0.0	3.0	5.0	2.0	0.0	3.0	5.0	0.0	1.0	2.0	2.0	0.0	0.0	0.0	2.0	2.0	1.0	1.0	0.0	1.0	2.0	k__Bacteria; p__Bacteroidota; c__Bacteroidia; o__Bacteroidales; f__Muribaculaceae; g__Muribaculaceae; s__uncultured_bacterium_g__Muribaculaceae
261	23.0	42.0	42.0	11.0	18.0	6.0	19.0	20.0	17.0	9.0	8.0	36.0	7.0	20.0	32.0	18.0	39.0	9.0	33.0	9.0	63.0	1.0	k__Bacteria; p__Bacteroidota; c__Bacteroidia; o__Bacteroidales; f__Muribaculaceae; g__Muribaculaceae; s__uncultured_bacterium_g__Muribaculaceae
262	59.0	8.0	4.0	0.0	0.0	1.0	2.0	6.0	0.0	0.0	0.0	0.0	0.0	3.0	0.0	1.0	4.0	0.0	0.0	49.0	0.0	0.0	k__Bacteria; p__Desulfobacterota; c__Desulfovibrionia; o__Desulfovibrionales; f__Desulfovibrionaceae; g__Desulfovibrio; s__uncultured_bacterium_g__Desulfovibrio
263	2.0	1.0	1.0	2.0	1.0	0.0	0.0	4.0	0.0	0.0	0.0	0.0	0.0	0.0	0.0	0.0	0.0	0.0	0.0	0.0	0.0	0.0	k__Bacteria; p__Bacteroidota; c__Bacteroidia; o__Bacteroidales; f__Muribaculaceae; g__Muribaculaceae
264	24.0	7.0	29.0	9.0	24.0	3.0	18.0	23.0	17.0	3.0	5.0	1.0	2.0	2.0	10.0	4.0	13.0	1.0	13.0	3.0	10.0	6.0	k__Bacteria; p__Bacteroidota; c__Bacteroidia; o__Bacteroidales; f__Muribaculaceae; g__Muribaculaceae; s__uncultured_bacterium_g__Muribaculaceae
265	3.0	5.0	0.0	1.0	0.0	0.0	0.0	1.0	2.0	0.0	0.0	4.0	5.0	1.0	2.0	0.0	0.0	4.0	3.0	1.0	0.0	3.0	k__Bacteria; p__Firmicutes; c__Clostridia; o__Clostridia_vadinBB60_group; f__Clostridia_vadinBB60_group; g__Clostridia_vadinBB60_group; s__uncultured_bacterium_g__Clostridia_vadinBB60_group
266	12.0	18.0	38.0	1.0	10.0	14.0	5.0	5.0	1.0	5.0	4.0	6.0	3.0	10.0	5.0	8.0	7.0	1.0	7.0	7.0	5.0	1.0	k__Bacteria; p__Bacteroidota; c__Bacteroidia; o__Bacteroidales; f__Muribaculaceae; g__Muribaculaceae; s__uncultured_bacterium_g__Muribaculaceae
267	6.0	4.0	3.0	1.0	2.0	0.0	3.0	5.0	0.0	1.0	6.0	2.0	2.0	3.0	0.0	1.0	0.0	1.0	2.0	1.0	0.0	2.0	k__Bacteria; p__Bacteroidota; c__Bacteroidia; o__Bacteroidales; f__Bacteroidaceae; g__Bacteroides
268	26.0	26.0	90.0	199.0	60.0	1.0	33.0	85.0	114.0	19.0	286.0	48.0	5.0	56.0	28.0	62.0	52.0	1.0	16.0	17.0	88.0	60.0	k__Bacteria; p__Bacteroidota; c__Bacteroidia; o__Bacteroidales; f__Muribaculaceae; g__Muribaculaceae; s__uncultured_bacterium_g__Muribaculaceae
269	96.0	122.0	75.0	142.0	74.0	156.0	87.0	193.0	65.0	51.0	52.0	76.0	31.0	76.0	27.0	108.0	67.0	70.0	35.0	50.0	36.0	72.0	k__Bacteria; p__Bacteroidota; c__Bacteroidia; o__Bacteroidales; f__Prevotellaceae; g__Prevotella
270	20.0	10.0	18.0	1.0	1.0	8.0	2.0	19.0	6.0	8.0	2.0	2.0	2.0	17.0	4.0	6.0	13.0	6.0	1.0	29.0	0.0	10.0	k__Bacteria; p__Bacteroidota; c__Bacteroidia; o__Bacteroidales; f__Bacteroidaceae; g__Bacteroides
271	67.0	1.0	3.0	0.0	24.0	426.0	552.0	5.0	148.0	108.0	288.0	111.0	13.0	16.0	68.0	12.0	2.0	386.0	253.0	275.0	11.0	66.0	k__Bacteria; p__Firmicutes; c__Clostridia; o__Lachnospirales; f__Lachnospiraceae; g__Lachnospiraceae_NK4A136_group; s__uncultured_bacterium_g__Lachnospiraceae_NK4A136_group
272	14.0	4.0	17.0	9.0	17.0	24.0	35.0	9.0	10.0	7.0	2.0	11.0	1.0	1.0	1.0	0.0	1.0	1.0	0.0	1.0	5.0	2.0	k__Bacteria; p__Bacteroidota; c__Bacteroidia; o__Bacteroidales; f__Muribaculaceae
273	10.0	4.0	10.0	2.0	24.0	8.0	15.0	8.0	8.0	11.0	15.0	12.0	6.0	1.0	28.0	12.0	9.0	5.0	18.0	2.0	11.0	16.0	k__Bacteria; p__Bacteroidota; c__Bacteroidia; o__Bacteroidales; f__Muribaculaceae; g__Muribaculaceae; s__uncultured_bacterium_g__Muribaculaceae
274	36.0	34.0	61.0	4.0	7.0	3.0	25.0	18.0	6.0	12.0	12.0	5.0	6.0	12.0	42.0	19.0	27.0	18.0	27.0	14.0	30.0	10.0	k__Bacteria; p__Bacteroidota; c__Bacteroidia; o__Bacteroidales; f__Muribaculaceae; g__Muribaculaceae; s__uncultured_bacterium_g__Muribaculaceae
275	26.0	2.0	2.0	10.0	3.0	4.0	7.0	13.0	5.0	7.0	11.0	1.0	2.0	0.0	5.0	10.0	4.0	3.0	6.0	0.0	2.0	18.0	k__Bacteria; p__Bacteroidota; c__Bacteroidia; o__Bacteroidales; f__Muribaculaceae; g__Muribaculaceae; s__uncultured_bacterium_g__Muribaculaceae
276	4.0	0.0	2.0	0.0	1.0	4.0	0.0	2.0	0.0	1.0	0.0	2.0	1.0	0.0	0.0	0.0	1.0	1.0	0.0	0.0	1.0	0.0	k__Bacteria; p__Bacteroidota; c__Bacteroidia; o__Bacteroidales
277	17.0	21.0	18.0	4.0	0.0	0.0	2.0	2.0	4.0	1.0	3.0	6.0	0.0	4.0	2.0	2.0	17.0	0.0	7.0	3.0	8.0	0.0	k__Bacteria; p__Proteobacteria; c__Gammaproteobacteria; o__Burkholderiales; f__Sutterellaceae; g__Parasutterella; s__uncultured_bacterium_g__Parasutterella
278	13.0	4.0	9.0	1.0	0.0	12.0	0.0	4.0	0.0	5.0	0.0	0.0	1.0	2.0	2.0	10.0	4.0	0.0	0.0	3.0	2.0	4.0	k__Bacteria; p__Bacteroidota; c__Bacteroidia; o__Bacteroidales; f__Prevotellaceae; g__Prevotellaceae_UCG-001; s__uncultured_bacterium_g__Prevotellaceae_UCG-001
279	6.0	1.0	4.0	3.0	3.0	0.0	3.0	1.0	0.0	2.0	1.0	1.0	1.0	0.0	11.0	5.0	0.0	2.0	4.0	3.0	0.0	1.0	k__Bacteria; p__Bacteroidota; c__Bacteroidia; o__Bacteroidales; f__Muribaculaceae; g__Muribaculaceae; s__uncultured_bacterium_g__Muribaculaceae
280	7.0	3.0	4.0	0.0	2.0	0.0	0.0	2.0	0.0	0.0	17.0	3.0	8.0	26.0	1.0	8.0	12.0	1.0	2.0	14.0	2.0	1.0	k__Bacteria; p__Firmicutes; c__Clostridia; o__Lachnospirales; f__Lachnospiraceae; g__GCA-900066575; s__uncultured_bacterium_g__GCA-900066575
281	97.0	23.0	81.0	63.0	39.0	73.0	127.0	34.0	29.0	35.0	17.0	40.0	14.0	24.0	21.0	30.0	29.0	28.0	13.0	11.0	26.0	40.0	k__Bacteria; p__Bacteroidota; c__Bacteroidia; o__Bacteroidales; f__Muribaculaceae; g__Muribaculaceae; s__uncultured_bacterium_g__Muribaculaceae
282	8.0	1.0	2.0	4.0	14.0	3.0	0.0	2.0	0.0	12.0	3.0	2.0	2.0	0.0	4.0	5.0	2.0	22.0	4.0	5.0	0.0	12.0	k__Bacteria; p__Firmicutes; c__Clostridia; o__Clostridia_vadinBB60_group; f__Clostridia_vadinBB60_group; g__Clostridia_vadinBB60_group; s__uncultured_bacterium_g__Clostridia_vadinBB60_group
283	3.0	1.0	1.0	3.0	0.0	0.0	5.0	1.0	10.0	8.0	8.0	0.0	3.0	3.0	0.0	5.0	0.0	12.0	4.0	19.0	0.0	1.0	k__Bacteria; p__Firmicutes; c__Clostridia; o__Oscillospirales; f__Oscillospiraceae; g__uncultured; s__uncultured_bacterium_g__uncultured
284	46.0	12.0	16.0	20.0	39.0	1.0	6.0	22.0	5.0	2.0	36.0	104.0	5.0	20.0	19.0	7.0	43.0	8.0	15.0	8.0	55.0	4.0	k__Bacteria; p__Bacteroidota; c__Bacteroidia; o__Bacteroidales; f__Muribaculaceae; g__Muribaculaceae
285	91.0	111.0	149.0	94.0	55.0	53.0	117.0	63.0	44.0	61.0	60.0	95.0	42.0	59.0	125.0	128.0	59.0	56.0	146.0	40.0	94.0	49.0	k__Bacteria; p__Bacteroidota; c__Bacteroidia; o__Bacteroidales; f__Muribaculaceae; g__Muribaculaceae; s__uncultured_bacterium_g__Muribaculaceae
286	3.0	5.0	5.0	8.0	1.0	0.0	4.0	4.0	2.0	5.0	6.0	11.0	2.0	2.0	1.0	3.0	1.0	0.0	4.0	1.0	1.0	11.0	k__Bacteria; p__Bacteroidota; c__Bacteroidia; o__Bacteroidales; f__Tannerellaceae; g__Parabacteroides
287	11.0	5.0	6.0	1.0	5.0	0.0	18.0	7.0	5.0	0.0	7.0	9.0	2.0	3.0	0.0	5.0	20.0	0.0	0.0	1.0	5.0	0.0	k__Bacteria; p__Bacteroidota; c__Bacteroidia; o__Bacteroidales; f__Muribaculaceae; g__Muribaculaceae; s__uncultured_bacterium_g__Muribaculaceae
288	25.0	9.0	9.0	15.0	12.0	103.0	4.0	5.0	17.0	9.0	64.0	20.0	14.0	74.0	49.0	50.0	19.0	99.0	8.0	12.0	4.0	154.0	k__Bacteria; p__Firmicutes; c__Clostridia; o__Clostridia_vadinBB60_group; f__Clostridia_vadinBB60_group; g__Clostridia_vadinBB60_group
289	18.0	46.0	24.0	1.0	3.0	0.0	30.0	12.0	7.0	2.0	5.0	13.0	3.0	2.0	0.0	1.0	17.0	0.0	0.0	1.0	8.0	0.0	k__Bacteria; p__Bacteroidota; c__Bacteroidia; o__Bacteroidales; f__Muribaculaceae
290	71.0	23.0	16.0	3.0	0.0	3.0	7.0	91.0	71.0	12.0	26.0	41.0	63.0	71.0	138.0	125.0	80.0	161.0	16.0	36.0	37.0	33.0	k__Bacteria; p__Campilobacterota; c__Campylobacteria; o__Campylobacterales; f__Helicobacteraceae; g__Helicobacter
291	66.0	46.0	52.0	42.0	24.0	7.0	18.0	52.0	19.0	20.0	15.0	16.0	2.0	15.0	36.0	37.0	22.0	11.0	26.0	12.0	12.0	47.0	k__Bacteria; p__Bacteroidota; c__Bacteroidia; o__Bacteroidales; f__Muribaculaceae; g__Muribaculaceae; s__uncultured_bacterium_g__Muribaculaceae
292	14.0	7.0	25.0	17.0	63.0	20.0	44.0	61.0	52.0	44.0	66.0	44.0	24.0	25.0	46.0	63.0	18.0	48.0	38.0	25.0	28.0	71.0	k__Bacteria; p__Bacteroidota; c__Bacteroidia; o__Bacteroidales; f__Muribaculaceae; g__Muribaculaceae; s__uncultured_bacterium_g__Muribaculaceae
293	11.0	0.0	2.0	0.0	0.0	16.0	0.0	1.0	0.0	1.0	0.0	0.0	3.0	0.0	0.0	4.0	11.0	0.0	0.0	0.0	0.0	0.0	k__Bacteria; p__Bacteroidota; c__Bacteroidia; o__Bacteroidales
294	18.0	28.0	9.0	27.0	17.0	5.0	22.0	14.0	11.0	22.0	6.0	17.0	5.0	8.0	16.0	46.0	9.0	6.0	28.0	5.0	14.0	2.0	k__Bacteria; p__Desulfobacterota; c__Desulfovibrionia; o__Desulfovibrionales; f__Desulfovibrionaceae
295	6.0	3.0	5.0	3.0	9.0	3.0	16.0	2.0	0.0	6.0	4.0	2.0	1.0	2.0	9.0	1.0	10.0	9.0	8.0	1.0	2.0	8.0	k__Bacteria; p__Bacteroidota; c__Bacteroidia; o__Bacteroidales; f__Muribaculaceae; g__Muribaculaceae; s__uncultured_bacterium_g__Muribaculaceae
296	51.0	20.0	18.0	51.0	11.0	10.0	7.0	21.0	87.0	140.0	26.0	22.0	47.0	8.0	18.0	46.0	17.0	20.0	16.0	72.0	24.0	43.0	k__Bacteria; p__Firmicutes; c__Clostridia; o__Lachnospirales; f__Lachnospiraceae
297	16.0	20.0	18.0	0.0	0.0	4.0	14.0	6.0	0.0	1.0	7.0	25.0	47.0	21.0	3.0	2.0	7.0	34.0	0.0	33.0	2.0	1.0	k__Bacteria; p__Proteobacteria; c__Alphaproteobacteria; o__Rhodospirillales; f__uncultured; g__uncultured; s__gut_metagenome_g__uncultured
298	5.0	0.0	0.0	5.0	6.0	0.0	2.0	3.0	0.0	2.0	0.0	1.0	0.0	1.0	1.0	4.0	0.0	2.0	3.0	0.0	0.0	1.0	k__Bacteria; p__Firmicutes; c__Clostridia; o__Oscillospirales; f__Ruminococcaceae
299	32.0	36.0	115.0	40.0	14.0	29.0	27.0	29.0	1.0	7.0	15.0	43.0	15.0	13.0	30.0	24.0	51.0	11.0	57.0	7.0	23.0	19.0	k__Bacteria; p__Bacteroidota; c__Bacteroidia; o__Bacteroidales; f__Muribaculaceae; g__Muribaculaceae; s__uncultured_bacterium_g__Muribaculaceae
300	49.0	435.0	87.0	26.0	0.0	1.0	7.0	3.0	1.0	0.0	9.0	4.0	2.0	22.0	14.0	4.0	34.0	0.0	176.0	16.0	23.0	1.0	k__Bacteria; p__Firmicutes; c__Bacilli; o__Erysipelotrichales; f__Erysipelotrichaceae; g__Ileibacterium; s__Ileibacterium_valens_g__Ileibacterium
301	17.0	3.0	8.0	24.0	88.0	23.0	52.0	44.0	45.0	31.0	89.0	36.0	44.0	26.0	55.0	42.0	30.0	31.0	42.0	29.0	50.0	80.0	k__Bacteria; p__Bacteroidota; c__Bacteroidia; o__Bacteroidales; f__Muribaculaceae; g__Muribaculaceae; s__uncultured_bacterium_g__Muribaculaceae
302	70.0	18.0	19.0	38.0	70.0	2.0	27.0	59.0	35.0	68.0	42.0	43.0	3.0	23.0	57.0	63.0	36.0	17.0	49.0	8.0	30.0	121.0	k__Bacteria; p__Bacteroidota; c__Bacteroidia; o__Bacteroidales; f__Muribaculaceae; g__Muribaculaceae; s__uncultured_bacterium_g__Muribaculaceae
303	4.0	3.0	3.0	4.0	0.0	2.0	4.0	1.0	0.0	4.0	0.0	1.0	2.0	2.0	2.0	3.0	4.0	4.0	1.0	1.0	0.0	2.0	k__Bacteria; p__Proteobacteria; c__Alphaproteobacteria; o__Sphingomonadales; f__Sphingomonadaceae; g__Sphingomonas
304	2.0	4.0	4.0	0.0	4.0	1.0	2.0	3.0	4.0	0.0	0.0	3.0	2.0	0.0	1.0	6.0	1.0	2.0	1.0	5.0	3.0	2.0	k__Bacteria; p__Firmicutes; c__Clostridia; o__Oscillospirales; f__Oscillospiraceae
305	6.0	1.0	2.0	0.0	0.0	0.0	2.0	1.0	3.0	0.0	3.0	0.0	1.0	1.0	0.0	0.0	2.0	1.0	0.0	0.0	0.0	1.0	k__Bacteria; p__Bacteroidota; c__Bacteroidia; o__Bacteroidales; f__Muribaculaceae; g__Muribaculaceae; s__uncultured_bacterium_g__Muribaculaceae
306	52.0	4.0	12.0	37.0	19.0	17.0	30.0	23.0	7.0	18.0	10.0	13.0	3.0	7.0	10.0	13.0	10.0	9.0	4.0	2.0	10.0	30.0	k__Bacteria; p__Bacteroidota; c__Bacteroidia; o__Bacteroidales; f__Muribaculaceae; g__Muribaculaceae; s__uncultured_bacterium_g__Muribaculaceae
307	70.0	90.0	12.0	7.0	65.0	121.0	5.0	29.0	163.0	0.0	72.0	36.0	222.0	88.0	106.0	21.0	236.0	77.0	19.0	439.0	42.0	251.0	k__Bacteria; p__Firmicutes; c__Clostridia; o__Oscillospirales; f__[Eubacterium]_coprostanoligenes_group; g__[Eubacterium]_coprostanoligenes_group
308	7.0	9.0	3.0	1.0	2.0	16.0	2.0	15.0	1.0	20.0	2.0	0.0	0.0	7.0	8.0	6.0	2.0	6.0	0.0	27.0	0.0	5.0	k__Bacteria; p__Bacteroidota; c__Bacteroidia; o__Bacteroidales; f__Bacteroidaceae; g__Bacteroides
309	79.0	50.0	62.0	1.0	1.0	0.0	3.0	22.0	3.0	5.0	0.0	1.0	0.0	63.0	2.0	1.0	29.0	0.0	1.0	47.0	0.0	6.0	k__Bacteria; p__Bacteroidota; c__Bacteroidia; o__Bacteroidales; f__Bacteroidaceae; g__Bacteroides
310	23.0	1.0	3.0	0.0	8.0	21.0	16.0	1.0	1.0	0.0	8.0	4.0	9.0	1.0	1.0	1.0	7.0	11.0	5.0	0.0	2.0	4.0	k__Bacteria; p__Bacteroidota; c__Bacteroidia; o__Bacteroidales; f__Muribaculaceae; g__Muribaculaceae; s__uncultured_bacterium_g__Muribaculaceae
311	1.0	8.0	8.0	4.0	6.0	10.0	4.0	4.0	2.0	20.0	0.0	1.0	7.0	1.0	4.0	5.0	0.0	14.0	3.0	15.0	4.0	11.0	k__Bacteria; p__Bacteroidota; c__Bacteroidia; o__Bacteroidales; f__Muribaculaceae; g__Muribaculaceae
312	28.0	6.0	24.0	27.0	30.0	47.0	18.0	37.0	1.0	9.0	32.0	84.0	48.0	32.0	25.0	13.0	50.0	28.0	28.0	19.0	15.0	16.0	k__Bacteria; p__Bacteroidota; c__Bacteroidia; o__Bacteroidales; f__Muribaculaceae; g__Muribaculaceae; s__uncultured_bacterium_g__Muribaculaceae
313	3.0	12.0	4.0	18.0	5.0	11.0	3.0	8.0	52.0	19.0	26.0	12.0	43.0	6.0	0.0	10.0	9.0	16.0	6.0	39.0	17.0	23.0	k__Bacteria; p__Firmicutes; c__Clostridia; o__Lachnospirales; f__Lachnospiraceae
314	1.0	0.0	0.0	0.0	0.0	0.0	0.0	2.0	0.0	0.0	4.0	0.0	0.0	0.0	1.0	1.0	0.0	0.0	1.0	0.0	3.0	1.0	k__Bacteria; p__Bacteroidota; c__Bacteroidia; o__Bacteroidales; f__Muribaculaceae; g__Muribaculaceae; s__uncultured_bacterium_g__Muribaculaceae
315	5.0	3.0	3.0	1.0	0.0	3.0	2.0	2.0	1.0	0.0	1.0	3.0	0.0	1.0	1.0	1.0	3.0	0.0	8.0	0.0	3.0	2.0	k__Bacteria; p__Bacteroidota; c__Bacteroidia; o__Bacteroidales; f__Muribaculaceae; g__Muribaculaceae; s__uncultured_bacterium_g__Muribaculaceae
316	38.0	8.0	6.0	5.0	5.0	18.0	7.0	6.0	14.0	4.0	26.0	7.0	3.0	7.0	4.0	5.0	13.0	8.0	5.0	5.0	12.0	10.0	k__Bacteria; p__Bacteroidota; c__Bacteroidia; o__Bacteroidales; f__Muribaculaceae; g__Muribaculaceae; s__uncultured_bacterium_g__Muribaculaceae
317	249.0	132.0	113.0	23.0	142.0	86.0	141.0	102.0	16.0	34.0	79.0	201.0	104.0	56.0	80.0	29.0	167.0	162.0	186.0	96.0	220.0	29.0	k__Bacteria; p__Bacteroidota; c__Bacteroidia; o__Bacteroidales; f__Muribaculaceae; g__Muribaculaceae; s__uncultured_bacterium_g__Muribaculaceae
318	19.0	28.0	18.0	12.0	28.0	19.0	10.0	15.0	9.0	14.0	1.0	1.0	5.0	6.0	41.0	34.0	4.0	20.0	21.0	37.0	4.0	17.0	k__Bacteria; p__Bacteroidota; c__Bacteroidia; o__Bacteroidales; f__Muribaculaceae; g__Muribaculaceae; s__uncultured_bacterium_g__Muribaculaceae
319	151.0	12.0	8.0	215.0	109.0	24.0	29.0	9.0	19.0	615.0	85.0	113.0	2.0	73.0	47.0	277.0	48.0	8.0	5.0	4.0	47.0	170.0	k__Bacteria; p__Firmicutes; c__Clostridia; o__Lachnospirales; f__Lachnospiraceae; g__Lachnospiraceae_NK4A136_group; s__uncultured_bacterium_g__Lachnospiraceae_NK4A136_group
320	29.0	26.0	28.0	7.0	11.0	12.0	8.0	18.0	2.0	1.0	15.0	72.0	23.0	22.0	7.0	8.0	50.0	10.0	19.0	11.0	16.0	1.0	k__Bacteria; p__Bacteroidota; c__Bacteroidia; o__Bacteroidales; f__Muribaculaceae; g__Muribaculaceae
321	26.0	5.0	4.0	2.0	17.0	1.0	27.0	5.0	1.0	0.0	11.0	2.0	1.0	0.0	3.0	1.0	6.0	15.0	8.0	0.0	6.0	3.0	k__Bacteria; p__Bacteroidota; c__Bacteroidia; o__Bacteroidales; f__Muribaculaceae; g__Muribaculaceae; s__uncultured_bacterium_g__Muribaculaceae
322	5.0	3.0	1.0	0.0	2.0	1.0	0.0	4.0	1.0	2.0	5.0	0.0	3.0	5.0	3.0	0.0	9.0	3.0	4.0	5.0	2.0	3.0	k__Bacteria; p__Bacteroidota; c__Bacteroidia; o__Bacteroidales; f__Muribaculaceae; g__Muribaculaceae; s__uncultured_bacterium_g__Muribaculaceae
323	73.0	16.0	12.0	0.0	82.0	15.0	34.0	56.0	0.0	41.0	31.0	0.0	10.0	33.0	1.0	6.0	0.0	47.0	0.0	117.0	1.0	13.0	k__Bacteria; p__Firmicutes; c__Clostridia; o__Oscillospirales; f__UCG-010; g__UCG-010; s__unidentified_g__UCG-010
324	71.0	71.0	30.0	8.0	8.0	3.0	58.0	37.0	13.0	5.0	22.0	41.0	3.0	27.0	4.0	7.0	49.0	7.0	0.0	4.0	51.0	2.0	k__Bacteria; p__Bacteroidota; c__Bacteroidia; o__Bacteroidales; f__Muribaculaceae; g__Muribaculaceae; s__uncultured_bacterium_g__Muribaculaceae
325	8.0	0.0	2.0	0.0	15.0	0.0	2.0	6.0	2.0	52.0	10.0	47.0	0.0	12.0	115.0	106.0	1.0	96.0	93.0	28.0	0.0	22.0	k__Bacteria; p__Bacteroidota; c__Bacteroidia; o__Bacteroidales; f__Muribaculaceae; g__Muribaculaceae; s__uncultured_bacterium_g__Muribaculaceae
326	2.0	0.0	0.0	0.0	0.0	1.0	1.0	0.0	4.0	0.0	3.0	2.0	0.0	4.0	1.0	2.0	2.0	0.0	0.0	1.0	2.0	0.0	k__Bacteria; p__Bacteroidota; c__Bacteroidia; o__Bacteroidales; f__Muribaculaceae; g__Muribaculaceae; s__uncultured_bacterium_g__Muribaculaceae
327	45.0	5.0	12.0	4.0	9.0	23.0	20.0	19.0	15.0	2.0	46.0	13.0	9.0	5.0	2.0	4.0	18.0	18.0	5.0	0.0	4.0	15.0	k__Bacteria; p__Bacteroidota; c__Bacteroidia; o__Bacteroidales; f__Muribaculaceae; g__Muribaculaceae; s__uncultured_bacterium_g__Muribaculaceae
328	16.0	23.0	1.0	3.0	3.0	2.0	2.0	12.0	2.0	2.0	1.0	2.0	2.0	13.0	2.0	3.0	7.0	1.0	2.0	71.0	2.0	6.0	k__Bacteria; p__Firmicutes; c__Clostridia; o__Lachnospirales; f__Lachnospiraceae
329	3.0	2.0	8.0	12.0	10.0	8.0	7.0	8.0	6.0	7.0	16.0	11.0	3.0	3.0	22.0	11.0	6.0	5.0	13.0	3.0	8.0	12.0	k__Bacteria; p__Bacteroidota; c__Bacteroidia; o__Bacteroidales; f__Muribaculaceae; g__Muribaculaceae; s__uncultured_bacterium_g__Muribaculaceae
330	39.0	3.0	4.0	0.0	6.0	2.0	15.0	3.0	5.0	0.0	12.0	8.0	10.0	7.0	0.0	0.0	42.0	4.0	0.0	1.0	7.0	1.0	k__Bacteria; p__Bacteroidota; c__Bacteroidia; o__Bacteroidales; f__Muribaculaceae; g__Muribaculaceae; s__uncultured_bacterium_g__Muribaculaceae
331	38.0	17.0	2.0	146.0	65.0	30.0	42.0	5.0	33.0	1.0	28.0	45.0	129.0	42.0	13.0	3.0	42.0	15.0	7.0	44.0	32.0	5.0	k__Bacteria; p__Firmicutes; c__Clostridia; o__Lachnospirales; f__Lachnospiraceae; g__Lachnospiraceae_NK4A136_group; s__Lachnospiraceae_bacterium_g__Lachnospiraceae_NK4A136_group
332	130.0	33.0	105.0	35.0	128.0	101.0	86.0	137.0	81.0	70.0	75.0	51.0	65.0	61.0	131.0	115.0	98.0	80.0	90.0	74.0	29.0	66.0	k__Bacteria; p__Bacteroidota; c__Bacteroidia; o__Bacteroidales; f__Muribaculaceae; g__Muribaculaceae; s__uncultured_bacterium_g__Muribaculaceae
333	18.0	1.0	6.0	6.0	7.0	6.0	26.0	4.0	2.0	1.0	3.0	5.0	3.0	1.0	1.0	1.0	8.0	2.0	0.0	1.0	9.0	6.0	k__Bacteria; p__Bacteroidota; c__Bacteroidia; o__Bacteroidales; f__Muribaculaceae; g__Muribaculaceae; s__uncultured_bacterium_g__Muribaculaceae
334	35.0	0.0	0.0	73.0	46.0	8.0	3.0	2.0	1.0	12.0	0.0	3.0	13.0	5.0	28.0	15.0	5.0	167.0	1.0	6.0	4.0	3.0	k__Bacteria; p__Firmicutes; c__Clostridia; o__Lachnospirales; f__Lachnospiraceae
335	25.0	24.0	16.0	4.0	25.0	19.0	16.0	20.0	4.0	18.0	4.0	1.0	3.0	3.0	36.0	38.0	6.0	25.0	10.0	46.0	0.0	18.0	k__Bacteria; p__Bacteroidota; c__Bacteroidia; o__Bacteroidales; f__Muribaculaceae; g__Muribaculaceae; s__uncultured_bacterium_g__Muribaculaceae
336	19.0	9.0	6.0	20.0	24.0	3.0	13.0	21.0	1.0	0.0	8.0	12.0	1.0	4.0	2.0	2.0	2.0	1.0	9.0	1.0	5.0	10.0	k__Bacteria; p__Bacteroidota; c__Bacteroidia; o__Bacteroidales; f__Muribaculaceae; g__Muribaculaceae; s__uncultured_bacterium_g__Muribaculaceae
337	6.0	2.0	0.0	60.0	23.0	0.0	7.0	6.0	23.0	38.0	7.0	2.0	10.0	32.0	4.0	22.0	6.0	124.0	17.0	14.0	3.0	8.0	k__Bacteria; p__Firmicutes; c__Clostridia; o__Lachnospirales; f__Lachnospiraceae; g__A2; s__uncultured_bacterium_g__A2
338	14.0	2.0	6.0	0.0	0.0	9.0	2.0	9.0	0.0	0.0	1.0	1.0	2.0	11.0	0.0	0.0	13.0	2.0	0.0	5.0	0.0	0.0	k__Bacteria; p__Bacteroidota; c__Bacteroidia; o__Bacteroidales; f__Muribaculaceae; g__Muribaculaceae; s__uncultured_bacterium_g__Muribaculaceae
339	29.0	2.0	5.0	24.0	33.0	0.0	12.0	19.0	10.0	32.0	27.0	15.0	0.0	7.0	8.0	18.0	4.0	5.0	11.0	5.0	15.0	96.0	k__Bacteria; p__Bacteroidota; c__Bacteroidia; o__Bacteroidales; f__Muribaculaceae; g__Muribaculaceae; s__uncultured_bacterium_g__Muribaculaceae
340	15.0	40.0	32.0	15.0	38.0	44.0	98.0	32.0	1.0	10.0	18.0	24.0	12.0	3.0	12.0	5.0	17.0	17.0	21.0	3.0	12.0	15.0	k__Bacteria; p__Bacteroidota; c__Bacteroidia; o__Bacteroidales; f__Muribaculaceae; g__Muribaculaceae
341	1.0	0.0	3.0	0.0	1.0	0.0	0.0	1.0	2.0	0.0	1.0	2.0	0.0	1.0	0.0	2.0	1.0	1.0	4.0	3.0	1.0	2.0	k__Bacteria; p__Firmicutes; c__Clostridia; o__Lachnospirales; f__Lachnospiraceae; g__Blautia
342	29.0	9.0	13.0	17.0	45.0	4.0	41.0	16.0	11.0	2.0	35.0	27.0	8.0	17.0	14.0	18.0	16.0	26.0	21.0	0.0	10.0	14.0	k__Bacteria; p__Bacteroidota; c__Bacteroidia; o__Bacteroidales; f__Muribaculaceae; g__Muribaculaceae; s__uncultured_bacterium_g__Muribaculaceae
343	37.0	10.0	1.0	74.0	43.0	24.0	44.0	5.0	10.0	379.0	43.0	23.0	4.0	211.0	11.0	30.0	8.0	95.0	11.0	21.0	4.0	64.0	k__Bacteria; p__Firmicutes; c__Clostridia; o__Oscillospirales; f__Oscillospiraceae; g__uncultured; s__uncultured_bacterium_g__uncultured
344	6.0	2.0	5.0	3.0	5.0	0.0	5.0	5.0	0.0	4.0	20.0	2.0	1.0	0.0	0.0	2.0	4.0	2.0	1.0	3.0	3.0	3.0	k__Bacteria; p__Bacteroidota; c__Bacteroidia; o__Bacteroidales; f__Muribaculaceae; g__Muribaculaceae
345	26.0	17.0	28.0	7.0	16.0	4.0	7.0	17.0	26.0	23.0	18.0	20.0	21.0	23.0	17.0	26.0	21.0	24.0	18.0	46.0	32.0	12.0	k__Bacteria; p__Firmicutes; c__Clostridia; o__Oscillospirales; f__Oscillospiraceae; g__NK4A214_group; s__unidentified_g__NK4A214_group
346	87.0	26.0	41.0	14.0	94.0	28.0	30.0	60.0	69.0	38.0	78.0	124.0	76.0	77.0	121.0	51.0	85.0	82.0	69.0	32.0	97.0	22.0	k__Bacteria; p__Bacteroidota; c__Bacteroidia; o__Bacteroidales; f__Muribaculaceae; g__Muribaculaceae; s__uncultured_bacterium_g__Muribaculaceae
347	355.0	100.0	285.0	240.0	467.0	67.0	442.0	274.0	449.0	72.0	341.0	183.0	145.0	109.0	205.0	166.0	366.0	193.0	269.0	51.0	322.0	401.0	k__Bacteria; p__Bacteroidota; c__Bacteroidia; o__Bacteroidales; f__Muribaculaceae; g__Muribaculaceae; s__uncultured_Bacteroidales_g__Muribaculaceae
348	13.0	1.0	0.0	0.0	2.0	0.0	1.0	5.0	6.0	3.0	11.0	5.0	1.0	3.0	2.0	0.0	5.0	6.0	4.0	1.0	4.0	6.0	k__Bacteria; p__Bacteroidota; c__Bacteroidia; o__Bacteroidales; f__Muribaculaceae; g__Muribaculaceae; s__uncultured_bacterium_g__Muribaculaceae
349	19.0	1.0	12.0	12.0	16.0	75.0	33.0	25.0	10.0	18.0	57.0	8.0	50.0	8.0	11.0	11.0	2.0	12.0	14.0	16.0	13.0	19.0	k__Bacteria; p__Bacteroidota; c__Bacteroidia; o__Bacteroidales; f__Tannerellaceae; g__Parabacteroides
350	83.0	28.0	30.0	6.0	18.0	27.0	24.0	10.0	41.0	15.0	52.0	24.0	35.0	110.0	8.0	74.0	50.0	16.0	8.0	12.0	148.0	22.0	k__Bacteria; p__Firmicutes; c__Clostridia; o__Clostridia_UCG-014; f__Clostridia_UCG-014; g__Clostridia_UCG-014
351	1.0	0.0	0.0	0.0	3.0	0.0	3.0	0.0	0.0	0.0	0.0	0.0	1.0	0.0	0.0	0.0	0.0	0.0	0.0	0.0	0.0	0.0	k__Bacteria; p__Bacteroidota; c__Bacteroidia; o__Bacteroidales
352	49.0	10.0	9.0	4.0	53.0	1.0	11.0	18.0	36.0	24.0	19.0	72.0	3.0	55.0	19.0	21.0	54.0	29.0	20.0	18.0	47.0	19.0	k__Bacteria; p__Bacteroidota; c__Bacteroidia; o__Bacteroidales; f__Muribaculaceae; g__Muribaculaceae; s__uncultured_bacterium_g__Muribaculaceae
353	14.0	9.0	16.0	7.0	20.0	27.0	10.0	28.0	10.0	46.0	31.0	37.0	109.0	40.0	26.0	10.0	43.0	15.0	14.0	29.0	28.0	33.0	k__Bacteria; p__Bacteroidota; c__Bacteroidia; o__Bacteroidales; f__Muribaculaceae; g__Muribaculaceae; s__uncultured_bacterium_g__Muribaculaceae
354	4.0	0.0	0.0	0.0	0.0	0.0	0.0	1.0	1.0	0.0	0.0	0.0	2.0	0.0	0.0	0.0	5.0	0.0	0.0	0.0	0.0	0.0	k__Bacteria; p__Bacteroidota; c__Bacteroidia; o__Bacteroidales
355	5.0	2.0	4.0	0.0	0.0	1.0	5.0	0.0	1.0	0.0	1.0	2.0	0.0	2.0	0.0	1.0	2.0	3.0	3.0	4.0	2.0	0.0	k__Bacteria; p__Bacteroidota; c__Bacteroidia; o__Bacteroidales; f__Muribaculaceae; g__Muribaculaceae; s__uncultured_bacterium_g__Muribaculaceae
356	151.0	90.0	94.0	144.0	74.0	146.0	88.0	72.0	355.0	927.0	180.0	83.0	427.0	384.0	128.0	103.0	62.0	303.0	205.0	407.0	134.0	434.0	k__Bacteria; p__Firmicutes; c__Clostridia; o__Lachnospirales; f__Lachnospiraceae; g__Lachnoclostridium; s__Dorea_sp._g__Lachnoclostridium
357	2.0	1.0	0.0	1.0	2.0	2.0	1.0	2.0	2.0	1.0	6.0	0.0	3.0	0.0	0.0	1.0	0.0	0.0	0.0	5.0	0.0	2.0	k__Bacteria; p__Firmicutes; c__Clostridia; o__Clostridia_vadinBB60_group; f__Clostridia_vadinBB60_group; g__Clostridia_vadinBB60_group; s__unidentified_g__Clostridia_vadinBB60_group
358	6.0	5.0	19.0	46.0	35.0	13.0	27.0	19.0	0.0	17.0	7.0	9.0	0.0	3.0	39.0	21.0	3.0	1.0	38.0	1.0	6.0	10.0	k__Bacteria; p__Bacteroidota; c__Bacteroidia; o__Bacteroidales; f__Muribaculaceae; g__Muribaculaceae; s__uncultured_bacterium_g__Muribaculaceae
359	5.0	1.0	1.0	0.0	0.0	2.0	21.0	1.0	7.0	3.0	6.0	3.0	1.0	0.0	5.0	13.0	5.0	7.0	14.0	7.0	2.0	3.0	k__Bacteria; p__Firmicutes; c__Clostridia; o__Lachnospirales; f__Lachnospiraceae
360	21.0	36.0	16.0	0.0	0.0	0.0	6.0	2.0	0.0	0.0	0.0	0.0	57.0	19.0	0.0	0.0	41.0	0.0	0.0	18.0	10.0	0.0	k__Bacteria; p__Bacteroidota; c__Bacteroidia; o__Bacteroidales; f__Bacteroidaceae; g__Bacteroides
361	3.0	3.0	2.0	327.0	190.0	33.0	4.0	190.0	4.0	143.0	24.0	22.0	0.0	67.0	121.0	46.0	1.0	142.0	8.0	0.0	36.0	32.0	k__Bacteria; p__Bacteroidota; c__Bacteroidia; o__Bacteroidales; f__Marinifilaceae; g__Odoribacter; s__uncultured_bacterium_g__Odoribacter
362	3.0	0.0	0.0	0.0	0.0	1.0	1.0	0.0	0.0	0.0	0.0	4.0	0.0	0.0	0.0	0.0	0.0	1.0	1.0	0.0	0.0	0.0	k__Bacteria; p__Bacteroidota; c__Bacteroidia; o__Bacteroidales; f__Muribaculaceae; g__Muribaculaceae; s__uncultured_bacterium_g__Muribaculaceae
363	44.0	13.0	1.0	0.0	39.0	24.0	2.0	25.0	96.0	2.0	34.0	2.0	0.0	55.0	1.0	1.0	0.0	67.0	12.0	4.0	16.0	39.0	k__Bacteria; p__Firmicutes; c__Bacilli; o__Acholeplasmatales; f__Acholeplasmataceae; g__Anaeroplasma; s__uncultured_bacterium_g__Anaeroplasma
364	10.0	1.0	1.0	0.0	0.0	0.0	12.0	0.0	0.0	0.0	0.0	1.0	0.0	3.0	16.0	2.0	0.0	0.0	3.0	0.0	0.0	5.0	k__Bacteria; p__Firmicutes; c__Clostridia
365	32.0	120.0	171.0	78.0	35.0	36.0	143.0	66.0	36.0	35.0	26.0	28.0	7.0	16.0	35.0	21.0	17.0	2.0	63.0	3.0	17.0	19.0	k__Bacteria; p__Bacteroidota; c__Bacteroidia; o__Bacteroidales; f__Muribaculaceae; g__Muribaculaceae; s__uncultured_bacterium_g__Muribaculaceae
366	53.0	27.0	23.0	105.0	186.0	87.0	116.0	87.0	197.0	70.0	183.0	63.0	14.0	88.0	24.0	41.0	111.0	22.0	166.0	50.0	312.0	165.0	k__Bacteria; p__Bacteroidota; c__Bacteroidia; o__Bacteroidales; f__Muribaculaceae; g__Muribaculaceae; s__uncultured_bacterium_g__Muribaculaceae
367	39.0	13.0	18.0	4.0	20.0	26.0	22.0	23.0	0.0	13.0	11.0	12.0	12.0	8.0	2.0	2.0	19.0	22.0	3.0	19.0	3.0	23.0	k__Bacteria; p__Bacteroidota; c__Bacteroidia; o__Bacteroidales; f__Bacteroidaceae; g__Bacteroides
368	4.0	1.0	0.0	0.0	0.0	0.0	2.0	0.0	0.0	0.0	0.0	0.0	0.0	0.0	0.0	0.0	0.0	0.0	0.0	0.0	0.0	0.0	k__Bacteria; p__Bacteroidota; c__Bacteroidia; o__Bacteroidales; f__Prevotellaceae
369	11.0	0.0	0.0	7.0	0.0	0.0	0.0	0.0	0.0	0.0	1.0	0.0	0.0	0.0	2.0	4.0	3.0	1.0	0.0	1.0	1.0	0.0	k__Bacteria; p__Firmicutes; c__Clostridia; o__Lachnospirales; f__Lachnospiraceae
370	23.0	44.0	65.0	25.0	36.0	34.0	55.0	66.0	45.0	40.0	73.0	68.0	34.0	46.0	76.0	73.0	54.0	41.0	89.0	43.0	61.0	40.0	k__Bacteria; p__Firmicutes; c__Clostridia; o__Oscillospirales; f__Ruminococcaceae; g__Faecalibacterium; s__Faecalibacterium_prausnitzii_g__Faecalibacterium
371	2.0	1.0	1.0	3.0	5.0	3.0	3.0	1.0	3.0	0.0	6.0	0.0	2.0	0.0	9.0	4.0	0.0	1.0	0.0	1.0	2.0	5.0	k__Bacteria; p__Firmicutes; c__Clostridia; o__Clostridia_vadinBB60_group; f__Clostridia_vadinBB60_group; g__Clostridia_vadinBB60_group
372	14.0	2.0	13.0	14.0	16.0	17.0	35.0	11.0	3.0	1.0	3.0	7.0	3.0	0.0	0.0	3.0	6.0	7.0	2.0	1.0	1.0	6.0	k__Bacteria; p__Bacteroidota; c__Bacteroidia; o__Bacteroidales; f__Muribaculaceae; g__Muribaculaceae; s__uncultured_bacterium_g__Muribaculaceae
373	35.0	15.0	17.0	9.0	53.0	0.0	3.0	25.0	8.0	6.0	37.0	90.0	12.0	29.0	14.0	9.0	19.0	10.0	13.0	7.0	53.0	3.0	k__Bacteria; p__Bacteroidota; c__Bacteroidia; o__Bacteroidales; f__Muribaculaceae; g__Muribaculaceae; s__uncultured_bacterium_g__Muribaculaceae
374	6.0	1.0	1.0	12.0	2.0	2.0	1.0	3.0	12.0	1.0	3.0	0.0	3.0	3.0	2.0	13.0	2.0	26.0	7.0	6.0	1.0	3.0	k__Bacteria; p__Firmicutes; c__Clostridia; o__Oscillospirales; f__Ruminococcaceae; g__uncultured
375	19.0	1.0	1.0	0.0	0.0	76.0	0.0	2.0	0.0	2.0	0.0	4.0	2.0	33.0	13.0	20.0	2.0	4.0	0.0	0.0	0.0	0.0	k__Bacteria; p__Firmicutes; c__Bacilli; o__Mycoplasmatales; f__Mycoplasmataceae; g__Mycoplasma; s__Metamycoplasma_sualvi_g__Mycoplasma
376	22.0	51.0	12.0	26.0	45.0	16.0	17.0	24.0	8.0	53.0	18.0	4.0	3.0	9.0	76.0	46.0	11.0	39.0	37.0	22.0	5.0	79.0	k__Bacteria; p__Bacteroidota; c__Bacteroidia; o__Bacteroidales; f__Muribaculaceae; g__Muribaculaceae
377	27.0	56.0	61.0	3.0	7.0	12.0	15.0	20.0	18.0	14.0	14.0	21.0	16.0	29.0	30.0	18.0	44.0	11.0	43.0	27.0	56.0	3.0	k__Bacteria; p__Bacteroidota; c__Bacteroidia; o__Bacteroidales; f__Muribaculaceae; g__Muribaculaceae; s__uncultured_bacterium_g__Muribaculaceae
378	12.0	6.0	4.0	3.0	10.0	41.0	29.0	14.0	1.0	2.0	18.0	13.0	14.0	0.0	5.0	5.0	8.0	6.0	10.0	4.0	11.0	11.0	k__Bacteria; p__Bacteroidota; c__Bacteroidia; o__Bacteroidales; f__Tannerellaceae
379	7.0	5.0	8.0	2.0	4.0	15.0	8.0	11.0	3.0	5.0	3.0	2.0	5.0	2.0	4.0	6.0	3.0	1.0	5.0	6.0	1.0	5.0	k__Bacteria; p__Bacteroidota; c__Bacteroidia; o__Bacteroidales
380	57.0	42.0	31.0	40.0	16.0	3.0	57.0	17.0	17.0	0.0	10.0	15.0	1.0	12.0	12.0	12.0	7.0	10.0	31.0	0.0	12.0	20.0	k__Bacteria; p__Bacteroidota; c__Bacteroidia; o__Bacteroidales; f__Muribaculaceae; g__Muribaculaceae; s__uncultured_bacterium_g__Muribaculaceae
381	2.0	2.0	5.0	3.0	0.0	0.0	1.0	2.0	1.0	0.0	10.0	0.0	0.0	4.0	1.0	0.0	3.0	0.0	0.0	0.0	3.0	0.0	k__Bacteria; p__Bacteroidota; c__Bacteroidia; o__Bacteroidales; f__Muribaculaceae; g__Muribaculaceae; s__uncultured_bacterium_g__Muribaculaceae
382	8.0	18.0	14.0	7.0	2.0	2.0	9.0	5.0	2.0	2.0	0.0	4.0	0.0	5.0	8.0	4.0	2.0	1.0	18.0	1.0	6.0	2.0	k__Bacteria; p__Bacteroidota; c__Bacteroidia; o__Bacteroidales; f__Muribaculaceae; g__Muribaculaceae; s__uncultured_bacterium_g__Muribaculaceae
383	21.0	11.0	6.0	16.0	11.0	24.0	9.0	2.0	36.0	12.0	18.0	9.0	24.0	20.0	10.0	16.0	11.0	25.0	11.0	52.0	9.0	11.0	k__Bacteria; p__Firmicutes; c__Clostridia; o__Lachnospirales; f__Lachnospiraceae; g__Lachnospiraceae_FCS020_group; s__uncultured_bacterium_g__Lachnospiraceae_FCS020_group
384	16.0	19.0	13.0	17.0	13.0	16.0	22.0	16.0	14.0	10.0	5.0	14.0	5.0	4.0	12.0	6.0	3.0	1.0	2.0	0.0	2.0	2.0	k__Bacteria; p__Firmicutes; c__Clostridia; o__Clostridiales; f__Clostridiaceae; g__Clostridium_sensu_stricto_1; s__Clostridium_perfringens_g__Clostridium_sensu_stricto_1
385	11.0	5.0	1.0	0.0	0.0	1.0	3.0	2.0	5.0	3.0	6.0	7.0	0.0	4.0	0.0	1.0	16.0	1.0	0.0	1.0	6.0	0.0	k__Bacteria; p__Bacteroidota; c__Bacteroidia; o__Bacteroidales; f__Muribaculaceae; g__Muribaculaceae; s__uncultured_bacterium_g__Muribaculaceae
386	6.0	3.0	5.0	0.0	0.0	1.0	1.0	0.0	1.0	0.0	0.0	0.0	0.0	0.0	0.0	3.0	1.0	0.0	0.0	2.0	1.0	0.0	k__Bacteria; p__Bacteroidota; c__Bacteroidia; o__Bacteroidales; f__Muribaculaceae; g__Muribaculaceae; s__uncultured_bacterium_g__Muribaculaceae
387	50.0	30.0	29.0	32.0	160.0	98.0	49.0	83.0	21.0	171.0	80.0	9.0	81.0	18.0	312.0	161.0	28.0	252.0	119.0	112.0	23.0	133.0	k__Bacteria; p__Bacteroidota; c__Bacteroidia; o__Bacteroidales; f__Muribaculaceae; g__Muribaculaceae; s__uncultured_bacterium_g__Muribaculaceae
388	19.0	2.0	6.0	41.0	3.0	41.0	1.0	37.0	101.0	0.0	30.0	10.0	0.0	47.0	4.0	29.0	1.0	0.0	0.0	1.0	2.0	82.0	k__Bacteria; p__Bacteroidota; c__Bacteroidia; o__Bacteroidales; f__Bacteroidaceae; g__Bacteroides; s__Bacteroides_acidifaciens_g__Bacteroides
389	7.0	3.0	4.0	0.0	0.0	2.0	2.0	1.0	3.0	0.0	0.0	0.0	0.0	1.0	0.0	1.0	0.0	0.0	0.0	0.0	2.0	0.0	k__Bacteria; p__Bacteroidota; c__Bacteroidia; o__Bacteroidales; f__Muribaculaceae; g__Muribaculaceae; s__uncultured_bacterium_g__Muribaculaceae
390	16.0	3.0	6.0	1.0	0.0	9.0	0.0	3.0	0.0	5.0	0.0	0.0	3.0	6.0	3.0	2.0	5.0	0.0	0.0	0.0	1.0	2.0	k__Bacteria; p__Bacteroidota; c__Bacteroidia; o__Bacteroidales; f__Muribaculaceae; g__Muribaculaceae; s__uncultured_bacterium_g__Muribaculaceae
391	14.0	3.0	7.0	7.0	41.0	22.0	34.0	21.0	1.0	2.0	22.0	14.0	15.0	0.0	12.0	6.0	12.0	28.0	23.0	8.0	4.0	49.0	k__Bacteria; p__Bacteroidota; c__Bacteroidia; o__Bacteroidales; f__Muribaculaceae; g__Muribaculaceae
392	15.0	22.0	47.0	1.0	0.0	0.0	5.0	2.0	0.0	0.0	0.0	0.0	0.0	12.0	0.0	0.0	3.0	1.0	0.0	11.0	0.0	0.0	k__Bacteria; p__Bacteroidota; c__Bacteroidia; o__Bacteroidales
393	15.0	16.0	4.0	0.0	0.0	4.0	15.0	23.0	41.0	55.0	14.0	51.0	11.0	5.0	1.0	3.0	7.0	3.0	14.0	2.0	15.0	72.0	k__Bacteria; p__Firmicutes; c__Clostridia; o__Lachnospirales; f__Lachnospiraceae
394	277.0	79.0	161.0	216.0	591.0	299.0	324.0	335.0	204.0	334.0	627.0	341.0	276.0	181.0	444.0	329.0	255.0	394.0	325.0	156.0	212.0	435.0	k__Bacteria; p__Bacteroidota; c__Bacteroidia; o__Bacteroidales; f__Muribaculaceae; g__Muribaculaceae; s__uncultured_bacterium_g__Muribaculaceae
395	4.0	0.0	0.0	1.0	2.0	1.0	0.0	1.0	1.0	0.0	3.0	1.0	1.0	0.0	0.0	0.0	1.0	3.0	1.0	0.0	1.0	0.0	k__Bacteria; p__Bacteroidota; c__Bacteroidia; o__Bacteroidales; f__Muribaculaceae; g__Muribaculaceae; s__uncultured_bacterium_g__Muribaculaceae
396	8.0	11.0	13.0	8.0	5.0	4.0	7.0	8.0	7.0	3.0	7.0	5.0	2.0	5.0	9.0	6.0	4.0	3.0	5.0	7.0	5.0	6.0	k__Bacteria; p__Bacteroidota; c__Bacteroidia; o__Bacteroidales; f__Rikenellaceae; g__Alistipes
397	13.0	4.0	4.0	1.0	3.0	3.0	3.0	5.0	6.0	2.0	11.0	2.0	3.0	5.0	3.0	2.0	15.0	7.0	9.0	3.0	6.0	6.0	k__Bacteria; p__Bacteroidota; c__Bacteroidia; o__Bacteroidales; f__Muribaculaceae; g__Muribaculaceae; s__uncultured_bacterium_g__Muribaculaceae
398	5.0	0.0	0.0	0.0	0.0	13.0	0.0	6.0	4.0	0.0	8.0	0.0	5.0	0.0	0.0	5.0	3.0	11.0	0.0	4.0	0.0	0.0	k__Bacteria; p__Firmicutes; c__Clostridia; o__Lachnospirales; f__Lachnospiraceae
399	56.0	96.0	40.0	74.0	9.0	103.0	27.0	35.0	33.0	17.0	17.0	9.0	31.0	105.0	39.0	9.0	13.0	7.0	11.0	19.0	6.0	17.0	k__Bacteria; p__Bacteroidota; c__Bacteroidia; o__Bacteroidales; f__Tannerellaceae; g__Parabacteroides; s__Parabacteroides_distasonis_g__Parabacteroides
400	14.0	13.0	1.0	0.0	0.0	0.0	0.0	0.0	1.0	0.0	0.0	0.0	0.0	49.0	0.0	0.0	5.0	0.0	1.0	0.0	0.0	0.0	k__Bacteria; p__Bacteroidota; c__Bacteroidia; o__Bacteroidales; f__Prevotellaceae; g__Prevotellaceae_NK3B31_group; s__uncultured_bacterium_g__Prevotellaceae_NK3B31_group
401	95.0	24.0	42.0	23.0	14.0	62.0	36.0	23.0	87.0	5.0	37.0	26.0	31.0	14.0	7.0	4.0	47.0	33.0	27.0	6.0	20.0	23.0	k__Bacteria; p__Bacteroidota; c__Bacteroidia; o__Bacteroidales; f__Muribaculaceae; g__Muribaculaceae; s__uncultured_bacterium_g__Muribaculaceae
402	144.0	49.0	131.0	142.0	115.0	81.0	162.0	115.0	97.0	145.0	151.0	106.0	106.0	77.0	262.0	193.0	96.0	126.0	216.0	65.0	139.0	132.0	k__Bacteria; p__Bacteroidota; c__Bacteroidia; o__Bacteroidales; f__Muribaculaceae; g__Muribaculaceae; s__uncultured_bacterium_g__Muribaculaceae
403	4.0	1.0	2.0	0.0	0.0	0.0	1.0	1.0	1.0	0.0	3.0	0.0	0.0	2.0	0.0	0.0	0.0	0.0	0.0	0.0	0.0	0.0	k__Bacteria; p__Bacteroidota; c__Bacteroidia; o__Bacteroidales; f__Muribaculaceae; g__Muribaculaceae; s__uncultured_bacterium_g__Muribaculaceae
404	17.0	2.0	1.0	71.0	4.0	47.0	7.0	8.0	8.0	154.0	25.0	5.0	14.0	26.0	15.0	21.0	9.0	13.0	14.0	10.0	13.0	28.0	k__Bacteria; p__Firmicutes; c__Clostridia; o__Lachnospirales; f__Lachnospiraceae; g__GCA-900066575; s__uncultured_bacterium_g__GCA-900066575
405	91.0	35.0	37.0	3.0	11.0	11.0	20.0	19.0	23.0	8.0	12.0	16.0	17.0	14.0	7.0	5.0	59.0	6.0	14.0	10.0	48.0	1.0	k__Bacteria; p__Bacteroidota; c__Bacteroidia; o__Bacteroidales; f__Muribaculaceae; g__Muribaculaceae; s__uncultured_bacterium_g__Muribaculaceae
406	2.0	1.0	2.0	1.0	0.0	2.0	3.0	3.0	2.0	0.0	1.0	1.0	1.0	1.0	2.0	3.0	4.0	0.0	3.0	5.0	1.0	4.0	k__Bacteria; p__Firmicutes; c__Bacilli; o__Lactobacillales; f__Streptococcaceae; g__Streptococcus; s__Streptococcus_salivarius_g__Streptococcus
407	6.0	0.0	2.0	0.0	0.0	0.0	1.0	2.0	0.0	1.0	0.0	0.0	0.0	0.0	0.0	0.0	2.0	1.0	0.0	1.0	0.0	2.0	k__Bacteria; p__Bacteroidota; c__Bacteroidia; o__Bacteroidales; f__Muribaculaceae; g__Muribaculaceae
408	15.0	5.0	3.0	1.0	3.0	1.0	6.0	1.0	4.0	11.0	9.0	19.0	2.0	7.0	27.0	24.0	10.0	22.0	16.0	4.0	13.0	44.0	k__Bacteria; p__Firmicutes; c__Clostridia; o__Monoglobales; f__Monoglobaceae; g__Monoglobus; s__unidentified_g__Monoglobus
409	2.0	0.0	3.0	1.0	5.0	1.0	4.0	0.0	0.0	0.0	0.0	0.0	0.0	0.0	0.0	0.0	0.0	0.0	0.0	0.0	0.0	0.0	k__Bacteria; p__Bacteroidota; c__Bacteroidia; o__Bacteroidales; f__Bacteroidaceae; g__Bacteroides
410	52.0	7.0	19.0	3.0	9.0	48.0	15.0	15.0	16.0	2.0	19.0	6.0	9.0	14.0	2.0	1.0	23.0	12.0	7.0	11.0	4.0	4.0	k__Bacteria; p__Bacteroidota; c__Bacteroidia; o__Bacteroidales; f__Muribaculaceae; g__Muribaculaceae; s__uncultured_bacterium_g__Muribaculaceae
411	34.0	21.0	34.0	0.0	0.0	2.0	1.0	6.0	4.0	5.0	4.0	51.0	46.0	4.0	1.0	0.0	54.0	5.0	4.0	53.0	6.0	2.0	k__Bacteria; p__Verrucomicrobiota; c__Verrucomicrobiae; o__Verrucomicrobiales; f__Akkermansiaceae; g__Akkermansia; s__Akkermansia_muciniphila_g__Akkermansia
412	13.0	40.0	61.0	12.0	13.0	2.0	12.0	50.0	5.0	11.0	19.0	12.0	56.0	80.0	19.0	24.0	48.0	110.0	33.0	374.0	44.0	33.0	k__Bacteria; p__Firmicutes; c__Clostridia; o__Oscillospirales; f__Ruminococcaceae; g__Incertae_Sedis; s__uncultured_bacterium_g__Incertae_Sedis
413	2.0	2.0	0.0	1.0	2.0	8.0	3.0	6.0	2.0	2.0	0.0	4.0	1.0	2.0	0.0	4.0	3.0	1.0	3.0	1.0	4.0	2.0	k__Bacteria; p__Proteobacteria; c__Alphaproteobacteria; o__Rhizobiales; f__Stappiaceae; g__Labrenzia
414	19.0	5.0	10.0	5.0	15.0	1.0	4.0	29.0	2.0	6.0	3.0	11.0	2.0	9.0	0.0	7.0	12.0	3.0	5.0	5.0	7.0	9.0	k__Bacteria; p__Bacteroidota; c__Bacteroidia; o__Bacteroidales; f__Muribaculaceae; g__Muribaculaceae; s__uncultured_bacterium_g__Muribaculaceae
415	47.0	143.0	80.0	42.0	54.0	33.0	61.0	53.0	11.0	70.0	20.0	14.0	23.0	14.0	233.0	151.0	15.0	88.0	162.0	68.0	23.0	63.0	k__Bacteria; p__Bacteroidota; c__Bacteroidia; o__Bacteroidales; f__Muribaculaceae; g__Muribaculaceae; s__uncultured_bacterium_g__Muribaculaceae
416	23.0	3.0	2.0	57.0	7.0	5.0	47.0	23.0	95.0	206.0	18.0	26.0	86.0	42.0	81.0	35.0	44.0	10.0	10.0	4.0	71.0	6.0	k__Bacteria; p__Firmicutes; c__Clostridia; o__Lachnospirales; f__Lachnospiraceae; g__Lachnospiraceae_NK4A136_group; s__uncultured_bacterium_g__Lachnospiraceae_NK4A136_group
417	3.0	4.0	0.0	0.0	1.0	1.0	0.0	1.0	2.0	2.0	2.0	1.0	2.0	3.0	2.0	1.0	5.0	0.0	0.0	4.0	1.0	0.0	k__Bacteria; p__Bacteroidota; c__Bacteroidia; o__Bacteroidales; f__Muribaculaceae; g__Muribaculaceae
418	4.0	0.0	0.0	0.0	0.0	2.0	1.0	8.0	0.0	0.0	1.0	1.0	1.0	0.0	0.0	0.0	1.0	0.0	1.0	0.0	0.0	0.0	k__Bacteria; p__Proteobacteria; c__Gammaproteobacteria; o__Burkholderiales; f__Sutterellaceae; g__Parasutterella
419	1.0	0.0	0.0	0.0	0.0	0.0	0.0	0.0	0.0	2.0	2.0	0.0	1.0	0.0	0.0	2.0	0.0	0.0	0.0	0.0	0.0	0.0	k__Bacteria; p__Cyanobacteria; c__Vampirivibrionia; o__Gastranaerophilales; f__Gastranaerophilales; g__Gastranaerophilales; s__uncultured_bacterium_g__Gastranaerophilales
420	14.0	10.0	25.0	2.0	7.0	14.0	4.0	9.0	0.0	1.0	1.0	9.0	1.0	3.0	3.0	2.0	16.0	1.0	4.0	11.0	3.0	2.0	k__Bacteria; p__Bacteroidota; c__Bacteroidia; o__Bacteroidales; f__Muribaculaceae; g__Muribaculaceae; s__uncultured_bacterium_g__Muribaculaceae
421	1.0	0.0	0.0	0.0	0.0	2.0	0.0	1.0	3.0	6.0	1.0	0.0	0.0	1.0	2.0	2.0	0.0	4.0	1.0	3.0	0.0	0.0	k__Bacteria; p__Bacteroidota; c__Bacteroidia; o__Bacteroidales
422	7.0	23.0	18.0	21.0	19.0	39.0	19.0	10.0	10.0	27.0	33.0	24.0	20.0	95.0	46.0	29.0	51.0	23.0	60.0	80.0	38.0	10.0	k__Bacteria; p__Firmicutes; c__Clostridia; o__Lachnospirales; f__Lachnospiraceae
423	3.0	3.0	3.0	5.0	3.0	1.0	4.0	2.0	0.0	7.0	1.0	4.0	2.0	3.0	9.0	2.0	5.0	9.0	2.0	4.0	11.0	2.0	k__Bacteria; p__Firmicutes; c__Clostridia; o__Peptococcales; f__Peptococcaceae; g__uncultured; s__uncultured_bacterium_g__uncultured
424	3.0	0.0	0.0	0.0	1.0	2.0	0.0	1.0	1.0	1.0	0.0	1.0	0.0	1.0	0.0	0.0	0.0	1.0	1.0	0.0	2.0	7.0	k__Bacteria; p__Firmicutes; c__Clostridia; o__Oscillospirales
425	17.0	4.0	5.0	1.0	1.0	6.0	8.0	0.0	73.0	542.0	58.0	23.0	0.0	0.0	1.0	1.0	12.0	3.0	1.0	1.0	2.0	1.0	k__Bacteria; p__Firmicutes; c__Clostridia; o__Lachnospirales; f__Lachnospiraceae; g__Roseburia; s__uncultured_bacterium_g__Roseburia
426	16.0	0.0	1.0	5.0	23.0	3.0	11.0	7.0	13.0	9.0	3.0	12.0	1.0	0.0	3.0	7.0	4.0	7.0	5.0	4.0	4.0	24.0	k__Bacteria; p__Bacteroidota; c__Bacteroidia; o__Bacteroidales; f__Muribaculaceae; g__Muribaculaceae
427	11.0	0.0	5.0	9.0	3.0	0.0	1.0	2.0	4.0	9.0	3.0	11.0	0.0	11.0	5.0	12.0	1.0	2.0	11.0	6.0	0.0	13.0	k__Bacteria; p__Desulfobacterota; c__Desulfovibrionia; o__Desulfovibrionales; f__Desulfovibrionaceae; g__Desulfovibrio; s__uncultured_bacterium_g__Desulfovibrio
428	3.0	50.0	19.0	3.0	122.0	301.0	216.0	478.0	825.0	43.0	158.0	115.0	54.0	71.0	89.0	300.0	181.0	675.0	3.0	457.0	81.0	1.0	k__Bacteria; p__Firmicutes; c__Clostridia; o__Lachnospirales; f__Lachnospiraceae; g__uncultured; s__unidentified_g__uncultured
429	10.0	112.0	2.0	3.0	0.0	26.0	6.0	29.0	0.0	0.0	0.0	0.0	0.0	0.0	0.0	0.0	0.0	0.0	0.0	0.0	26.0	0.0	k__Bacteria; p__Firmicutes; c__Clostridia; o__Lachnospirales; f__Lachnospiraceae
430	3.0	5.0	3.0	0.0	0.0	0.0	0.0	0.0	0.0	0.0	0.0	0.0	0.0	1.0	0.0	0.0	0.0	0.0	0.0	0.0	0.0	0.0	k__Bacteria; p__Bacteroidota; c__Bacteroidia; o__Bacteroidales
431	11.0	0.0	2.0	3.0	13.0	2.0	6.0	0.0	29.0	26.0	18.0	2.0	11.0	0.0	2.0	1.0	1.0	2.0	6.0	0.0	2.0	0.0	k__Bacteria; p__Firmicutes; c__Clostridia; o__Clostridia_vadinBB60_group; f__Clostridia_vadinBB60_group; g__Clostridia_vadinBB60_group
432	3.0	4.0	4.0	19.0	1.0	12.0	5.0	10.0	0.0	3.0	1.0	5.0	5.0	3.0	2.0	1.0	0.0	12.0	2.0	9.0	2.0	6.0	k__Bacteria; p__Firmicutes; c__Clostridia; o__Lachnospirales; f__Lachnospiraceae
433	9.0	8.0	2.0	19.0	21.0	10.0	9.0	7.0	20.0	9.0	13.0	7.0	15.0	3.0	7.0	15.0	6.0	108.0	25.0	11.0	7.0	10.0	k__Bacteria; p__Firmicutes; c__Clostridia; o__Oscillospirales; f__Oscillospiraceae; g__Intestinimonas; s__uncultured_bacterium_g__Intestinimonas
434	4.0	1.0	3.0	0.0	0.0	1.0	0.0	1.0	0.0	0.0	0.0	1.0	0.0	0.0	0.0	0.0	2.0	1.0	0.0	0.0	1.0	0.0	k__Bacteria; p__Bacteroidota; c__Bacteroidia; o__Bacteroidales; f__Muribaculaceae; g__Muribaculaceae; s__uncultured_bacterium_g__Muribaculaceae
435	13.0	13.0	14.0	0.0	0.0	15.0	0.0	1.0	0.0	2.0	0.0	0.0	16.0	10.0	6.0	2.0	41.0	0.0	0.0	19.0	1.0	1.0	k__Bacteria; p__Bacteroidota; c__Bacteroidia; o__Bacteroidales; f__Prevotellaceae; g__Prevotellaceae_UCG-001; s__uncultured_bacterium_g__Prevotellaceae_UCG-001
436	6.0	1.0	1.0	5.0	10.0	3.0	12.0	13.0	10.0	1.0	7.0	5.0	3.0	2.0	3.0	5.0	5.0	7.0	6.0	2.0	4.0	14.0	k__Bacteria; p__Bacteroidota; c__Bacteroidia; o__Bacteroidales; f__Muribaculaceae; g__Muribaculaceae; s__uncultured_bacterium_g__Muribaculaceae
437	1.0	0.0	1.0	0.0	3.0	1.0	0.0	0.0	3.0	0.0	0.0	0.0	5.0	0.0	1.0	0.0	1.0	2.0	0.0	0.0	5.0	2.0	k__Bacteria; p__Bacteroidota; c__Bacteroidia; o__Bacteroidales; f__Prevotellaceae; g__Prevotella; s__Prevotella_disiens_g__Prevotella
438	1.0	2.0	1.0	0.0	0.0	34.0	0.0	1.0	0.0	1.0	0.0	0.0	7.0	5.0	0.0	2.0	3.0	0.0	0.0	3.0	0.0	0.0	k__Bacteria; p__Bacteroidota; c__Bacteroidia; o__Bacteroidales; f__Prevotellaceae; g__Prevotellaceae_UCG-001; s__uncultured_bacterium_g__Prevotellaceae_UCG-001
439	28.0	7.0	10.0	4.0	2.0	2.0	3.0	11.0	0.0	3.0	1.0	2.0	0.0	16.0	0.0	1.0	8.0	0.0	0.0	10.0	0.0	5.0	k__Bacteria; p__Bacteroidota; c__Bacteroidia; o__Bacteroidales; f__Muribaculaceae; g__Muribaculaceae; s__uncultured_bacterium_g__Muribaculaceae
440	2.0	0.0	0.0	0.0	0.0	0.0	0.0	0.0	0.0	0.0	0.0	0.0	0.0	0.0	0.0	0.0	0.0	0.0	0.0	0.0	0.0	0.0	k__Bacteria; p__Firmicutes; c__Clostridia; o__Monoglobales; f__Monoglobaceae; g__Monoglobus; s__unidentified_g__Monoglobus
441	16.0	10.0	5.0	1.0	6.0	32.0	16.0	4.0	17.0	1.0	8.0	1.0	6.0	2.0	0.0	0.0	11.0	1.0	3.0	0.0	1.0	1.0	k__Bacteria; p__Bacteroidota; c__Bacteroidia; o__Bacteroidales; f__Muribaculaceae; g__Muribaculaceae; s__uncultured_bacterium_g__Muribaculaceae
442	14.0	17.0	42.0	120.0	300.0	99.0	64.0	134.0	5.0	68.0	60.0	54.0	28.0	21.0	76.0	96.0	28.0	24.0	116.0	14.0	34.0	70.0	k__Bacteria; p__Bacteroidota; c__Bacteroidia; o__Bacteroidales; f__Muribaculaceae; g__Muribaculaceae; s__uncultured_bacterium_g__Muribaculaceae
443	10.0	376.0	279.0	1.0	351.0	107.0	338.0	479.0	106.0	8.0	24.0	357.0	486.0	188.0	43.0	1.0	151.0	270.0	106.0	194.0	691.0	1.0	k__Bacteria; p__Firmicutes; c__Clostridia; o__Clostridia_UCG-014; f__Clostridia_UCG-014; g__Clostridia_UCG-014; s__unidentified_g__Clostridia_UCG-014
444	3.0	4.0	0.0	1.0	0.0	1.0	0.0	0.0	0.0	0.0	0.0	0.0	0.0	0.0	0.0	0.0	0.0	0.0	3.0	0.0	0.0	2.0	k__Bacteria; p__Bacteroidota; c__Bacteroidia; o__Bacteroidales; f__Muribaculaceae; g__Muribaculaceae; s__uncultured_bacterium_g__Muribaculaceae
445	65.0	28.0	24.0	11.0	1.0	1.0	20.0	20.0	4.0	5.0	24.0	21.0	0.0	17.0	3.0	10.0	19.0	2.0	1.0	7.0	36.0	0.0	k__Bacteria; p__Bacteroidota; c__Bacteroidia; o__Bacteroidales; f__Muribaculaceae; g__Muribaculaceae; s__uncultured_bacterium_g__Muribaculaceae
446	8.0	14.0	6.0	11.0	72.0	4.0	1.0	1.0	339.0	87.0	637.0	4.0	0.0	66.0	72.0	6.0	0.0	64.0	57.0	10.0	31.0	806.0	k__Bacteria; p__Bacteroidota; c__Bacteroidia; o__Bacteroidales; f__Rikenellaceae; g__Alistipes; s__uncultured_bacterium_g__Alistipes
447	27.0	74.0	66.0	9.0	38.0	13.0	44.0	36.0	6.0	0.0	12.0	5.0	5.0	3.0	1.0	1.0	9.0	1.0	13.0	1.0	4.0	0.0	k__Bacteria; p__Bacteroidota; c__Bacteroidia; o__Bacteroidales; f__Muribaculaceae; g__Muribaculum
448	7.0	87.0	129.0	50.0	1.0	4.0	6.0	18.0	5.0	1.0	3.0	2.0	0.0	7.0	5.0	1.0	0.0	0.0	0.0	0.0	31.0	4.0	k__Bacteria; p__Bacteroidota; c__Bacteroidia; o__Bacteroidales; f__Rikenellaceae; g__Alistipes; s__uncultured_bacterium_g__Alistipes
449	2.0	0.0	0.0	0.0	0.0	0.0	1.0	1.0	0.0	0.0	0.0	0.0	0.0	0.0	0.0	0.0	0.0	0.0	1.0	0.0	0.0	1.0	k__Bacteria; p__Bacteroidota; c__Bacteroidia; o__Bacteroidales; f__Muribaculaceae; g__Muribaculaceae; s__uncultured_bacterium_g__Muribaculaceae
450	2.0	0.0	0.0	1.0	2.0	0.0	1.0	0.0	0.0	1.0	0.0	2.0	0.0	0.0	0.0	0.0	0.0	1.0	1.0	2.0	1.0	0.0	k__Bacteria; p__Desulfobacterota; c__Desulfovibrionia; o__Desulfovibrionales; f__Desulfovibrionaceae; g__uncultured; s__uncultured_bacterium_g__uncultured
451	4.0	16.0	0.0	38.0	11.0	8.0	9.0	6.0	13.0	39.0	14.0	15.0	22.0	9.0	9.0	17.0	6.0	16.0	14.0	4.0	26.0	0.0	k__Bacteria; p__Desulfobacterota; c__Desulfovibrionia; o__Desulfovibrionales; f__Desulfovibrionaceae; g__uncultured; s__uncultured_bacterium_g__uncultured
452	5.0	8.0	8.0	0.0	25.0	6.0	10.0	23.0	8.0	5.0	11.0	25.0	41.0	12.0	12.0	7.0	13.0	10.0	7.0	4.0	11.0	0.0	k__Bacteria
453	42.0	12.0	7.0	0.0	0.0	2.0	15.0	8.0	4.0	2.0	3.0	2.0	3.0	5.0	0.0	3.0	24.0	1.0	0.0	2.0	18.0	0.0	k__Bacteria; p__Bacteroidota; c__Bacteroidia; o__Bacteroidales; f__Muribaculaceae; g__Muribaculaceae; s__uncultured_bacterium_g__Muribaculaceae
454	34.0	5.0	3.0	11.0	5.0	5.0	2.0	6.0	2.0	2.0	4.0	0.0	3.0	31.0	51.0	124.0	0.0	191.0	2.0	1.0	1.0	11.0	k__Bacteria; p__Firmicutes; c__Clostridia; o__Oscillospirales; f__Ruminococcaceae; g__[Eubacterium]_siraeum_group; s__uncultured_bacterium_g__[Eubacterium]_siraeum_group
455	19.0	14.0	17.0	8.0	7.0	6.0	9.0	9.0	7.0	5.0	1.0	5.0	1.0	2.0	11.0	9.0	5.0	2.0	8.0	11.0	6.0	4.0	k__Bacteria; p__Bacteroidota; c__Bacteroidia; o__Bacteroidales; f__Muribaculaceae; g__Muribaculaceae; s__uncultured_bacterium_g__Muribaculaceae
456	28.0	8.0	24.0	24.0	26.0	52.0	24.0	43.0	5.0	8.0	38.0	57.0	37.0	18.0	15.0	17.0	42.0	25.0	24.0	10.0	19.0	8.0	k__Bacteria; p__Bacteroidota; c__Bacteroidia; o__Bacteroidales; f__Muribaculaceae; g__Muribaculaceae; s__uncultured_bacterium_g__Muribaculaceae
457	9.0	9.0	6.0	9.0	0.0	0.0	1.0	1.0	4.0	0.0	0.0	2.0	0.0	2.0	1.0	1.0	4.0	0.0	1.0	2.0	4.0	2.0	k__Bacteria; p__Proteobacteria; c__Gammaproteobacteria; o__Burkholderiales; f__Sutterellaceae; g__Parasutterella; s__Parasutterella_excrementihominis_g__Parasutterella
458	22.0	4.0	11.0	9.0	25.0	9.0	28.0	15.0	15.0	17.0	24.0	14.0	11.0	7.0	21.0	16.0	7.0	13.0	17.0	3.0	11.0	19.0	k__Bacteria; p__Bacteroidota; c__Bacteroidia; o__Bacteroidales; f__Muribaculaceae; g__Muribaculaceae; s__uncultured_bacterium_g__Muribaculaceae
459	20.0	8.0	11.0	9.0	4.0	1.0	9.0	10.0	5.0	1.0	1.0	3.0	1.0	2.0	1.0	3.0	1.0	1.0	8.0	0.0	5.0	1.0	k__Bacteria; p__Bacteroidota; c__Bacteroidia; o__Bacteroidales; f__Muribaculaceae; g__Muribaculaceae; s__uncultured_bacterium_g__Muribaculaceae
460	42.0	203.0	247.0	100.0	46.0	58.0	160.0	64.0	34.0	39.0	35.0	32.0	22.0	15.0	37.0	23.0	31.0	4.0	75.0	8.0	22.0	28.0	k__Bacteria; p__Bacteroidota; c__Bacteroidia; o__Bacteroidales; f__Muribaculaceae; g__Muribaculaceae; s__uncultured_bacterium_g__Muribaculaceae
461	3.0	9.0	4.0	30.0	21.0	15.0	7.0	22.0	63.0	43.0	16.0	8.0	6.0	47.0	0.0	6.0	10.0	15.0	11.0	26.0	16.0	11.0	k__Bacteria; p__Firmicutes; c__Clostridia; o__Oscillospirales; f__Ruminococcaceae; g__uncultured; s__uncultured_bacterium_g__uncultured
462	38.0	3.0	6.0	3.0	0.0	4.0	26.0	6.0	4.0	7.0	3.0	15.0	10.0	8.0	0.0	0.0	22.0	3.0	0.0	0.0	13.0	0.0	k__Bacteria; p__Bacteroidota; c__Bacteroidia; o__Bacteroidales; f__Muribaculaceae; g__Muribaculaceae; s__uncultured_bacterium_g__Muribaculaceae
463	6.0	2.0	1.0	1.0	5.0	6.0	4.0	4.0	2.0	3.0	4.0	1.0	1.0	2.0	0.0	1.0	0.0	4.0	1.0	0.0	0.0	4.0	k__Bacteria; p__Bacteroidota; c__Bacteroidia; o__Bacteroidales
464	29.0	3.0	7.0	1.0	12.0	5.0	15.0	4.0	20.0	9.0	10.0	10.0	11.0	12.0	4.0	5.0	13.0	6.0	11.0	0.0	13.0	8.0	k__Bacteria; p__Bacteroidota; c__Bacteroidia; o__Bacteroidales; f__Muribaculaceae; g__Muribaculaceae; s__uncultured_bacterium_g__Muribaculaceae
465	15.0	2.0	2.0	38.0	10.0	0.0	4.0	4.0	1.0	266.0	21.0	4.0	1.0	15.0	0.0	5.0	12.0	0.0	0.0	0.0	0.0	3.0	k__Bacteria; p__Firmicutes; c__Clostridia; o__Lachnospirales; f__Lachnospiraceae
466	22.0	52.0	28.0	4.0	0.0	0.0	4.0	1.0	1.0	0.0	1.0	7.0	0.0	8.0	3.0	1.0	31.0	0.0	15.0	4.0	12.0	0.0	k__Bacteria; p__Proteobacteria; c__Gammaproteobacteria; o__Burkholderiales; f__Sutterellaceae; g__Parasutterella; s__Parasutterella_excrementihominis_g__Parasutterella
467	4.0	0.0	0.0	2.0	1.0	2.0	0.0	4.0	0.0	1.0	0.0	0.0	0.0	0.0	0.0	0.0	0.0	0.0	0.0	0.0	2.0	0.0	k__Bacteria
468	24.0	4.0	5.0	7.0	4.0	17.0	7.0	13.0	21.0	26.0	16.0	14.0	36.0	75.0	17.0	24.0	8.0	14.0	16.0	42.0	16.0	12.0	k__Bacteria; p__Firmicutes; c__Clostridia; o__Lachnospirales; f__Lachnospiraceae; g__uncultured; s__Clostridium_sp._g__uncultured
469	33.0	59.0	47.0	61.0	83.0	54.0	61.0	68.0	58.0	20.0	100.0	115.0	30.0	65.0	44.0	53.0	65.0	29.0	83.0	68.0	70.0	90.0	k__Bacteria; p__Bacteroidota; c__Bacteroidia; o__Bacteroidales; f__Rikenellaceae; g__Alistipes; s__Alistipes_inops_g__Alistipes
470	69.0	32.0	65.0	3.0	0.0	154.0	0.0	14.0	0.0	30.0	0.0	3.0	60.0	41.0	15.0	46.0	88.0	1.0	0.0	30.0	3.0	5.0	k__Bacteria; p__Bacteroidota; c__Bacteroidia; o__Bacteroidales; f__Prevotellaceae; g__Prevotellaceae_UCG-001; s__uncultured_bacterium_g__Prevotellaceae_UCG-001
471	27.0	14.0	14.0	10.0	21.0	6.0	26.0	15.0	7.0	8.0	16.0	29.0	12.0	14.0	19.0	10.0	34.0	17.0	25.0	7.0	35.0	4.0	k__Bacteria; p__Bacteroidota; c__Bacteroidia; o__Bacteroidales; f__Muribaculaceae; g__Muribaculaceae; s__uncultured_bacterium_g__Muribaculaceae
472	16.0	9.0	5.0	0.0	0.0	0.0	9.0	5.0	2.0	0.0	2.0	3.0	0.0	0.0	2.0	0.0	3.0	1.0	0.0	0.0	4.0	0.0	k__Bacteria; p__Bacteroidota; c__Bacteroidia; o__Bacteroidales; f__Muribaculaceae; g__Muribaculaceae; s__uncultured_bacterium_g__Muribaculaceae
473	19.0	25.0	18.0	23.0	10.0	22.0	24.0	5.0	8.0	54.0	26.0	27.0	4.0	14.0	38.0	7.0	22.0	4.0	4.0	7.0	22.0	98.0	k__Bacteria; p__Bacteroidota; c__Bacteroidia; o__Bacteroidales; f__Bacteroidaceae; g__Bacteroides
474	4.0	0.0	0.0	3.0	1.0	2.0	2.0	0.0	1.0	1.0	0.0	0.0	0.0	1.0	1.0	1.0	0.0	3.0	3.0	2.0	0.0	0.0	k__Bacteria; p__Firmicutes; c__Clostridia; o__Oscillospirales
475	37.0	23.0	11.0	10.0	9.0	0.0	13.0	11.0	5.0	0.0	5.0	18.0	5.0	9.0	2.0	2.0	6.0	4.0	5.0	1.0	29.0	0.0	k__Bacteria; p__Bacteroidota; c__Bacteroidia; o__Bacteroidales; f__Muribaculaceae; g__Muribaculaceae; s__uncultured_bacterium_g__Muribaculaceae
476	3.0	0.0	0.0	0.0	0.0	2.0	0.0	2.0	0.0	0.0	0.0	0.0	0.0	0.0	0.0	1.0	1.0	0.0	0.0	0.0	0.0	0.0	k__Bacteria; p__Bacteroidota; c__Bacteroidia; o__Bacteroidales; f__Prevotellaceae; g__Prevotellaceae_UCG-001; s__uncultured_bacterium_g__Prevotellaceae_UCG-001
477	9.0	3.0	2.0	0.0	2.0	10.0	11.0	1.0	0.0	2.0	3.0	0.0	0.0	1.0	3.0	2.0	3.0	2.0	5.0	0.0	2.0	1.0	k__Bacteria; p__Bacteroidota; c__Bacteroidia; o__Bacteroidales; f__Muribaculaceae; g__Muribaculaceae; s__uncultured_bacterium_g__Muribaculaceae
478	2.0	31.0	14.0	2.0	1.0	5.0	24.0	0.0	6.0	7.0	11.0	21.0	20.0	11.0	3.0	0.0	24.0	1.0	0.0	2.0	24.0	0.0	k__Bacteria; p__Bacteroidota; c__Bacteroidia; o__Bacteroidales; f__Bacteroidaceae; g__Bacteroides
479	60.0	9.0	11.0	23.0	7.0	91.0	39.0	22.0	9.0	24.0	21.0	51.0	13.0	11.0	3.0	12.0	4.0	0.0	2.0	9.0	8.0	25.0	k__Bacteria; p__Bacteroidota; c__Bacteroidia; o__Bacteroidales; f__Tannerellaceae; g__Parabacteroides; s__Parabacteroides_goldsteinii_g__Parabacteroides
480	32.0	49.0	37.0	12.0	49.0	50.0	124.0	39.0	0.0	7.0	13.0	17.0	12.0	9.0	2.0	1.0	15.0	13.0	36.0	4.0	12.0	14.0	k__Bacteria; p__Bacteroidota; c__Bacteroidia; o__Bacteroidales; f__Muribaculaceae
481	16.0	11.0	13.0	15.0	17.0	4.0	11.0	12.0	14.0	3.0	3.0	24.0	4.0	4.0	6.0	5.0	12.0	5.0	20.0	1.0	30.0	1.0	k__Bacteria; p__Bacteroidota; c__Bacteroidia; o__Bacteroidales; f__Muribaculaceae; g__Muribaculaceae; s__uncultured_bacterium_g__Muribaculaceae
482	12.0	0.0	1.0	1.0	1.0	6.0	3.0	2.0	8.0	0.0	5.0	1.0	2.0	0.0	0.0	0.0	9.0	1.0	1.0	0.0	2.0	2.0	k__Bacteria; p__Bacteroidota; c__Bacteroidia; o__Bacteroidales; f__Muribaculaceae; g__Muribaculaceae; s__uncultured_bacterium_g__Muribaculaceae
483	11.0	2.0	12.0	4.0	14.0	3.0	11.0	11.0	12.0	2.0	14.0	11.0	7.0	9.0	15.0	7.0	13.0	5.0	10.0	17.0	5.0	11.0	k__Bacteria; p__Bacteroidota; c__Bacteroidia; o__Bacteroidales; f__Rikenellaceae; g__Alistipes; s__uncultured_bacterium_g__Alistipes
484	1.0	3.0	3.0	3.0	2.0	2.0	2.0	2.0	0.0	0.0	0.0	0.0	0.0	0.0	0.0	0.0	0.0	0.0	0.0	0.0	0.0	0.0	k__Bacteria; p__Bacteroidota; c__Bacteroidia; o__Bacteroidales
485	50.0	16.0	23.0	19.0	2.0	6.0	149.0	54.0	18.0	45.0	9.0	55.0	36.0	10.0	10.0	13.0	24.0	2.0	6.0	6.0	3.0	3.0	k__Bacteria; p__Bacteroidota; c__Bacteroidia; o__Bacteroidales; f__Muribaculaceae; g__Muribaculaceae; s__uncultured_Bacteroidales_g__Muribaculaceae
486	21.0	4.0	9.0	34.0	23.0	1.0	6.0	23.0	5.0	6.0	29.0	37.0	1.0	8.0	19.0	1.0	7.0	3.0	11.0	3.0	15.0	46.0	k__Bacteria; p__Bacteroidota; c__Bacteroidia; o__Bacteroidales; f__Muribaculaceae; g__Muribaculaceae; s__uncultured_bacterium_g__Muribaculaceae
487	27.0	7.0	18.0	13.0	16.0	12.0	45.0	19.0	27.0	17.0	15.0	8.0	2.0	2.0	22.0	12.0	7.0	5.0	37.0	1.0	14.0	21.0	k__Bacteria; p__Bacteroidota; c__Bacteroidia; o__Bacteroidales; f__Muribaculaceae; g__Muribaculaceae; s__uncultured_bacterium_g__Muribaculaceae
488	8.0	3.0	2.0	0.0	0.0	4.0	0.0	1.0	0.0	1.0	0.0	0.0	0.0	6.0	0.0	0.0	2.0	0.0	0.0	2.0	0.0	0.0	k__Bacteria; p__Bacteroidota; c__Bacteroidia; o__Bacteroidales; f__Prevotellaceae
489	1.0	0.0	1.0	0.0	2.0	0.0	0.0	2.0	1.0	0.0	0.0	1.0	2.0	0.0	0.0	3.0	0.0	0.0	0.0	0.0	1.0	1.0	k__Bacteria; p__Proteobacteria; c__Alphaproteobacteria; o__Caulobacterales; f__Caulobacteraceae; g__Phenylobacterium; s__uncultured_bacterium_g__Phenylobacterium
490	31.0	8.0	2.0	3.0	25.0	0.0	9.0	18.0	7.0	10.0	1.0	5.0	0.0	7.0	13.0	13.0	17.0	10.0	4.0	7.0	4.0	15.0	k__Bacteria; p__Bacteroidota; c__Bacteroidia; o__Bacteroidales; f__Muribaculaceae; g__Muribaculaceae; s__uncultured_bacterium_g__Muribaculaceae
491	3.0	2.0	0.0	2.0	1.0	0.0	1.0	2.0	0.0	1.0	0.0	0.0	0.0	1.0	0.0	0.0	0.0	1.0	0.0	0.0	1.0	0.0	k__Bacteria; p__Firmicutes; c__Clostridia; o__Lachnospirales; f__Lachnospiraceae; g__uncultured; s__uncultured_bacterium_g__uncultured
492	11.0	14.0	0.0	11.0	24.0	0.0	26.0	13.0	0.0	0.0	0.0	2.0	6.0	0.0	9.0	4.0	0.0	1.0	10.0	1.0	4.0	13.0	k__Bacteria; p__Bacteroidota; c__Bacteroidia; o__Bacteroidales
493	12.0	54.0	57.0	47.0	25.0	19.0	36.0	17.0	11.0	50.0	20.0	24.0	3.0	15.0	27.0	29.0	20.0	14.0	36.0	8.0	21.0	29.0	k__Bacteria; p__Bacteroidota; c__Bacteroidia; o__Bacteroidales; f__Rikenellaceae; g__Alistipes
494	43.0	30.0	33.0	0.0	1.0	4.0	27.0	8.0	6.0	4.0	3.0	11.0	5.0	18.0	2.0	5.0	39.0	5.0	0.0	11.0	11.0	1.0	k__Bacteria; p__Bacteroidota; c__Bacteroidia; o__Bacteroidales; f__Muribaculaceae; g__Muribaculaceae; s__uncultured_bacterium_g__Muribaculaceae
495	24.0	11.0	8.0	1.0	0.0	65.0	0.0	12.0	0.0	5.0	0.0	0.0	27.0	17.0	13.0	14.0	33.0	0.0	0.0	11.0	1.0	4.0	k__Bacteria; p__Bacteroidota; c__Bacteroidia; o__Bacteroidales
496	17.0	21.0	19.0	24.0	15.0	32.0	18.0	27.0	14.0	17.0	21.0	23.0	19.0	23.0	26.0	17.0	9.0	6.0	9.0	7.0	10.0	15.0	k__Bacteria; p__Firmicutes; c__Clostridia; o__Clostridiales; f__Clostridiaceae; g__Clostridium_sensu_stricto_1
497	6.0	3.0	10.0	0.0	0.0	7.0	0.0	1.0	0.0	0.0	0.0	0.0	0.0	0.0	0.0	0.0	0.0	0.0	0.0	9.0	0.0	0.0	k__Bacteria; p__Bacteroidota; c__Bacteroidia; o__Bacteroidales; f__Prevotellaceae; g__Prevotellaceae_UCG-001; s__uncultured_bacterium_g__Prevotellaceae_UCG-001
498	1.0	0.0	0.0	0.0	0.0	0.0	0.0	0.0	0.0	6.0	1.0	0.0	4.0	1.0	0.0	0.0	1.0	0.0	0.0	1.0	0.0	1.0	k__Bacteria; p__Firmicutes; c__Clostridia; o__Lachnospirales; f__Lachnospiraceae; g__Lachnoclostridium; s__Dorea_sp._g__Lachnoclostridium
499	1.0	0.0	0.0	0.0	0.0	0.0	4.0	2.0	3.0	0.0	0.0	7.0	0.0	1.0	0.0	4.0	0.0	0.0	0.0	1.0	0.0	0.0	k__Bacteria; p__Bacteroidota; c__Bacteroidia; o__Bacteroidales; f__Muribaculaceae; g__Muribaculaceae; s__uncultured_bacterium_g__Muribaculaceae
500	22.0	7.0	1.0	6.0	19.0	0.0	9.0	9.0	12.0	15.0	10.0	5.0	0.0	4.0	10.0	24.0	11.0	12.0	8.0	5.0	3.0	25.0	k__Bacteria; p__Bacteroidota; c__Bacteroidia; o__Bacteroidales; f__Muribaculaceae; g__Muribaculaceae
501	8.0	12.0	8.0	5.0	3.0	7.0	4.0	8.0	6.0	10.0	0.0	6.0	0.0	6.0	2.0	12.0	5.0	5.0	5.0	4.0	2.0	5.0	k__Bacteria; p__Bacteroidota; c__Bacteroidia; o__Bacteroidales; f__Rikenellaceae; g__Alistipes
502	7.0	1.0	0.0	13.0	32.0	9.0	8.0	10.0	21.0	8.0	14.0	11.0	6.0	26.0	6.0	19.0	5.0	37.0	12.0	18.0	1.0	2.0	k__Bacteria; p__Desulfobacterota; c__Desulfovibrionia; o__Desulfovibrionales; f__Desulfovibrionaceae; g__Bilophila; s__uncultured_bacterium_g__Bilophila
503	3.0	0.0	0.0	0.0	0.0	0.0	0.0	1.0	0.0	0.0	1.0	0.0	0.0	0.0	0.0	0.0	0.0	0.0	0.0	1.0	0.0	0.0	k__Bacteria; p__Firmicutes; c__Clostridia; o__Oscillospirales; f__Oscillospiraceae
504	2.0	4.0	2.0	6.0	3.0	3.0	6.0	4.0	2.0	3.0	0.0	0.0	2.0	3.0	5.0	4.0	4.0	8.0	5.0	5.0	5.0	7.0	k__Bacteria; p__Actinobacteriota; c__Coriobacteriia; o__OPB41; f__OPB41; g__OPB41
505	11.0	6.0	9.0	1.0	0.0	16.0	0.0	1.0	0.0	2.0	0.0	0.0	4.0	4.0	1.0	2.0	7.0	0.0	0.0	5.0	0.0	0.0	k__Bacteria; p__Bacteroidota; c__Bacteroidia; o__Bacteroidales; f__Prevotellaceae; g__Prevotellaceae_UCG-001; s__uncultured_bacterium_g__Prevotellaceae_UCG-001
506	14.0	2.0	25.0	12.0	18.0	74.0	38.0	53.0	13.0	31.0	52.0	34.0	72.0	19.0	21.0	26.0	14.0	19.0	20.0	18.0	12.0	24.0	k__Bacteria; p__Bacteroidota; c__Bacteroidia; o__Bacteroidales
507	52.0	18.0	34.0	55.0	185.0	9.0	14.0	67.0	11.0	60.0	57.0	172.0	20.0	31.0	31.0	41.0	58.0	49.0	60.0	11.0	59.0	101.0	k__Bacteria; p__Bacteroidota; c__Bacteroidia; o__Bacteroidales; f__Muribaculaceae; g__Muribaculaceae; s__uncultured_Bacteroidales_g__Muribaculaceae
508	1.0	3.0	18.0	1.0	2.0	2.0	1.0	1.0	8.0	2.0	2.0	11.0	4.0	3.0	7.0	2.0	5.0	0.0	2.0	3.0	11.0	0.0	k__Bacteria; p__Bacteroidota; c__Bacteroidia; o__Bacteroidales; f__Muribaculaceae; g__Muribaculaceae
509	24.0	80.0	58.0	57.0	28.0	114.0	14.0	51.0	88.0	103.0	38.0	135.0	18.0	111.0	22.0	74.0	9.0	107.0	33.0	168.0	4.0	33.0	k__Bacteria; p__Firmicutes; c__Clostridia; o__Oscillospirales; f__Oscillospiraceae; g__Oscillibacter; s__uncultured_bacterium_g__Oscillibacter
510	8.0	1.0	4.0	3.0	9.0	1.0	4.0	8.0	2.0	12.0	8.0	0.0	8.0	6.0	7.0	14.0	9.0	10.0	4.0	12.0	4.0	6.0	k__Bacteria; p__Firmicutes; c__Clostridia; o__Peptococcales; f__Peptococcaceae; g__Peptococcus; s__uncultured_bacterium_g__Peptococcus
511	28.0	0.0	0.0	31.0	11.0	0.0	3.0	6.0	12.0	4.0	27.0	5.0	43.0	24.0	1.0	0.0	5.0	0.0	5.0	1.0	1.0	3.0	k__Bacteria; p__Firmicutes; c__Clostridia; o__Lachnospirales; f__Lachnospiraceae
512	6.0	2.0	1.0	5.0	5.0	5.0	2.0	5.0	0.0	3.0	5.0	3.0	5.0	3.0	1.0	0.0	2.0	11.0	5.0	3.0	0.0	4.0	k__Bacteria; p__Bacteroidota; c__Bacteroidia; o__Bacteroidales; f__Muribaculaceae; g__Muribaculaceae
513	58.0	28.0	69.0	74.0	70.0	4.0	32.0	60.0	12.0	31.0	42.0	95.0	11.0	18.0	33.0	41.0	41.0	14.0	69.0	9.0	59.0	53.0	k__Bacteria; p__Bacteroidota; c__Bacteroidia; o__Bacteroidales; f__Muribaculaceae; g__Muribaculaceae
514	19.0	7.0	8.0	14.0	93.0	4.0	19.0	33.0	1.0	6.0	53.0	44.0	9.0	4.0	9.0	6.0	31.0	12.0	26.0	8.0	20.0	44.0	k__Bacteria; p__Bacteroidota; c__Bacteroidia; o__Bacteroidales; f__Muribaculaceae; g__Muribaculaceae; s__uncultured_Bacteroidales_g__Muribaculaceae
515	79.0	52.0	47.0	49.0	21.0	12.0	34.0	60.0	19.0	28.0	14.0	11.0	2.0	24.0	40.0	40.0	29.0	8.0	24.0	22.0	14.0	69.0	k__Bacteria; p__Bacteroidota; c__Bacteroidia; o__Bacteroidales; f__Muribaculaceae; g__Muribaculaceae; s__uncultured_bacterium_g__Muribaculaceae
516	2.0	0.0	1.0	0.0	0.0	0.0	0.0	1.0	0.0	0.0	0.0	0.0	0.0	0.0	0.0	0.0	0.0	0.0	0.0	0.0	0.0	0.0	k__Bacteria; p__Bacteroidota; c__Bacteroidia; o__Bacteroidales; f__Muribaculaceae; g__Muribaculaceae; s__uncultured_bacterium_g__Muribaculaceae
517	11.0	20.0	11.0	211.0	6.0	5.0	3.0	4.0	3.0	30.0	9.0	3.0	17.0	241.0	10.0	9.0	25.0	38.0	11.0	243.0	2.0	14.0	k__Bacteria; p__Firmicutes; c__Clostridia; o__Lachnospirales; f__Lachnospiraceae; g__uncultured; s__uncultured_bacterium_g__uncultured
518	21.0	13.0	22.0	11.0	23.0	5.0	21.0	25.0	18.0	1.0	9.0	4.0	3.0	5.0	11.0	16.0	15.0	5.0	3.0	3.0	9.0	21.0	k__Bacteria; p__Bacteroidota; c__Bacteroidia; o__Bacteroidales; f__Muribaculaceae; g__Muribaculaceae; s__uncultured_bacterium_g__Muribaculaceae
519	6.0	534.0	291.0	4.0	50.0	64.0	16.0	838.0	678.0	815.0	346.0	211.0	812.0	51.0	589.0	1894.0	384.0	30.0	23.0	348.0	497.0	5.0	k__Bacteria; p__Firmicutes; c__Clostridia; o__Lachnospirales; f__Lachnospiraceae; g__Lachnospiraceae_NK4A136_group; s__uncultured_Clostridiales_g__Lachnospiraceae_NK4A136_group
520	28.0	90.0	48.0	18.0	53.0	24.0	18.0	26.0	16.0	28.0	17.0	6.0	39.0	23.0	101.0	58.0	33.0	83.0	44.0	124.0	20.0	8.0	k__Bacteria; p__Bacteroidota; c__Bacteroidia; o__Bacteroidales; f__Muribaculaceae; g__Muribaculaceae
521	6.0	3.0	4.0	4.0	2.0	2.0	6.0	1.0	4.0	2.0	3.0	1.0	0.0	0.0	0.0	0.0	2.0	0.0	1.0	0.0	1.0	4.0	k__Bacteria; p__Bacteroidota; c__Bacteroidia; o__Bacteroidales; f__Muribaculaceae
522	3.0	0.0	2.0	0.0	2.0	0.0	0.0	0.0	0.0	0.0	0.0	0.0	0.0	2.0	1.0	0.0	2.0	0.0	4.0	5.0	1.0	0.0	k__Bacteria; p__Actinobacteriota; c__Coriobacteriia; o__Coriobacteriales; f__Eggerthellaceae
523	3.0	0.0	4.0	1.0	2.0	0.0	2.0	1.0	4.0	0.0	4.0	0.0	1.0	0.0	0.0	1.0	1.0	3.0	2.0	0.0	1.0	1.0	k__Bacteria; p__Bacteroidota; c__Bacteroidia; o__Bacteroidales; f__Muribaculaceae; g__Muribaculaceae
524	1.0	0.0	0.0	11.0	0.0	0.0	0.0	0.0	1.0	2.0	0.0	0.0	0.0	0.0	0.0	6.0	0.0	9.0	6.0	2.0	0.0	2.0	k__Bacteria; p__Firmicutes; c__Clostridia; o__Lachnospirales; f__Lachnospiraceae; g__Lachnospiraceae_NK4A136_group; s__uncultured_bacterium_g__Lachnospiraceae_NK4A136_group
525	21.0	23.0	34.0	3.0	7.0	18.0	5.0	10.0	14.0	15.0	14.0	16.0	38.0	73.0	8.0	6.0	60.0	12.0	3.0	38.0	33.0	11.0	k__Bacteria; p__Bacteroidota; c__Bacteroidia; o__Bacteroidales; f__Muribaculaceae; g__Muribaculaceae; s__uncultured_bacterium_g__Muribaculaceae
526	16.0	18.0	27.0	6.0	0.0	0.0	2.0	2.0	7.0	1.0	4.0	4.0	1.0	1.0	9.0	0.0	17.0	0.0	18.0	1.0	5.0	2.0	k__Bacteria; p__Proteobacteria; c__Gammaproteobacteria; o__Burkholderiales; f__Sutterellaceae; g__Parasutterella; s__uncultured_bacterium_g__Parasutterella
527	87.0	13.0	29.0	23.0	42.0	33.0	30.0	23.0	21.0	11.0	7.0	83.0	17.0	30.0	17.0	5.0	40.0	19.0	2.0	21.0	41.0	7.0	k__Bacteria; p__Bacteroidota; c__Bacteroidia; o__Bacteroidales; f__Muribaculaceae; g__Muribaculaceae; s__uncultured_bacterium_g__Muribaculaceae
528	9.0	3.0	16.0	31.0	19.0	0.0	23.0	27.0	25.0	6.0	120.0	16.0	7.0	17.0	8.0	10.0	12.0	0.0	4.0	4.0	14.0	20.0	k__Bacteria; p__Bacteroidota; c__Bacteroidia; o__Bacteroidales; f__Muribaculaceae; g__Muribaculaceae; s__uncultured_bacterium_g__Muribaculaceae
529	13.0	9.0	2.0	35.0	30.0	60.0	140.0	25.0	20.0	7.0	73.0	130.0	400.0	293.0	31.0	279.0	141.0	45.0	29.0	171.0	101.0	154.0	k__Bacteria; p__Bacteroidota; c__Bacteroidia; o__Bacteroidales; f__Rikenellaceae; g__Rikenellaceae_RC9_gut_group; s__uncultured_bacterium_g__Rikenellaceae_RC9_gut_group
530	2.0	0.0	0.0	0.0	3.0	0.0	2.0	0.0	1.0	1.0	1.0	3.0	0.0	1.0	0.0	1.0	0.0	0.0	2.0	0.0	1.0	0.0	k__Bacteria
531	16.0	17.0	11.0	0.0	5.0	15.0	16.0	8.0	4.0	2.0	4.0	0.0	8.0	4.0	10.0	8.0	4.0	10.0	7.0	8.0	1.0	5.0	k__Bacteria; p__Bacteroidota; c__Bacteroidia; o__Bacteroidales; f__Muribaculaceae; g__Muribaculaceae
532	3.0	2.0	0.0	11.0	7.0	0.0	0.0	6.0	3.0	7.0	6.0	6.0	1.0	1.0	4.0	8.0	4.0	1.0	5.0	2.0	9.0	2.0	k__Bacteria
533	17.0	3.0	3.0	0.0	0.0	0.0	0.0	0.0	0.0	0.0	0.0	0.0	0.0	20.0	0.0	0.0	5.0	0.0	0.0	0.0	0.0	0.0	k__Bacteria; p__Bacteroidota; c__Bacteroidia; o__Bacteroidales; f__Muribaculaceae; g__Muribaculaceae
534	17.0	9.0	12.0	7.0	27.0	37.0	17.0	9.0	2.0	2.0	16.0	34.0	15.0	3.0	4.0	1.0	14.0	15.0	14.0	4.0	10.0	2.0	k__Bacteria; p__Bacteroidota; c__Bacteroidia; o__Bacteroidales; f__Muribaculaceae; g__Muribaculaceae; s__uncultured_bacterium_g__Muribaculaceae
535	12.0	0.0	10.0	8.0	5.0	1.0	3.0	6.0	1.0	2.0	1.0	0.0	1.0	14.0	15.0	6.0	6.0	3.0	20.0	5.0	1.0	1.0	k__Bacteria; p__Firmicutes; c__Clostridia; o__Clostridia_UCG-014; f__Clostridia_UCG-014; g__Clostridia_UCG-014
536	2.0	1.0	1.0	0.0	0.0	0.0	0.0	0.0	0.0	0.0	0.0	0.0	0.0	0.0	1.0	0.0	0.0	0.0	0.0	0.0	0.0	0.0	k__Bacteria; p__Bacteroidota; c__Bacteroidia; o__Bacteroidales; f__Muribaculaceae; g__Muribaculaceae; s__uncultured_bacterium_g__Muribaculaceae
537	20.0	46.0	59.0	14.0	7.0	21.0	11.0	2.0	5.0	41.0	6.0	19.0	5.0	93.0	10.0	2.0	80.0	7.0	2.0	52.0	2.0	16.0	k__Bacteria; p__Bacteroidota; c__Bacteroidia; o__Bacteroidales; f__Bacteroidaceae; g__Bacteroides; s__uncultured_bacterium_g__Bacteroides
538	7.0	0.0	1.0	10.0	8.0	9.0	11.0	6.0	5.0	8.0	13.0	11.0	7.0	4.0	0.0	2.0	4.0	2.0	3.0	2.0	1.0	14.0	k__Bacteria; p__Bacteroidota; c__Bacteroidia; o__Bacteroidales; f__Tannerellaceae; g__Parabacteroides
539	19.0	7.0	6.0	3.0	7.0	6.0	16.0	11.0	8.0	6.0	6.0	9.0	11.0	5.0	5.0	4.0	4.0	8.0	11.0	2.0	12.0	5.0	k__Bacteria; p__Bacteroidota; c__Bacteroidia; o__Bacteroidales; f__Muribaculaceae; g__Muribaculaceae; s__uncultured_bacterium_g__Muribaculaceae
540	8.0	0.0	1.0	14.0	16.0	1.0	1.0	6.0	0.0	3.0	0.0	32.0	10.0	13.0	13.0	51.0	1.0	84.0	10.0	7.0	5.0	16.0	k__Bacteria; p__Firmicutes; c__Clostridia; o__Lachnospirales; f__Lachnospiraceae; g__uncultured; s__uncultured_bacterium_g__uncultured
541	40.0	35.0	23.0	30.0	113.0	89.0	62.0	55.0	11.0	102.0	75.0	14.0	77.0	21.0	251.0	144.0	19.0	232.0	106.0	122.0	25.0	118.0	k__Bacteria; p__Bacteroidota; c__Bacteroidia; o__Bacteroidales; f__Muribaculaceae; g__Muribaculaceae
542	36.0	24.0	20.0	35.0	9.0	3.0	14.0	9.0	13.0	11.0	8.0	10.0	1.0	1.0	15.0	23.0	10.0	6.0	25.0	6.0	16.0	22.0	k__Bacteria; p__Bacteroidota; c__Bacteroidia; o__Bacteroidales; f__Muribaculaceae; g__Muribaculaceae; s__uncultured_bacterium_g__Muribaculaceae
543	10.0	7.0	9.0	0.0	10.0	22.0	10.0	8.0	7.0	4.0	10.0	1.0	7.0	2.0	4.0	5.0	1.0	22.0	6.0	7.0	3.0	6.0	k__Bacteria; p__Bacteroidota; c__Bacteroidia; o__Bacteroidales; f__Muribaculaceae; g__Muribaculaceae; s__uncultured_bacterium_g__Muribaculaceae
544	5.0	1.0	0.0	2.0	0.0	0.0	0.0	0.0	1.0	0.0	0.0	0.0	0.0	0.0	0.0	0.0	0.0	0.0	0.0	0.0	0.0	0.0	k__Bacteria; p__Bacteroidota; c__Bacteroidia; o__Bacteroidales; f__Muribaculaceae; g__Muribaculaceae; s__uncultured_bacterium_g__Muribaculaceae
545	3.0	0.0	0.0	0.0	0.0	1.0	0.0	1.0	0.0	0.0	0.0	0.0	0.0	0.0	0.0	0.0	0.0	0.0	0.0	1.0	0.0	0.0	k__Bacteria; p__Bacteroidota; c__Bacteroidia; o__Bacteroidales
546	6.0	18.0	319.0	460.0	20.0	3.0	7.0	1.0	3.0	0.0	101.0	58.0	156.0	17.0	146.0	81.0	13.0	11.0	60.0	21.0	23.0	1.0	k__Bacteria; p__Bacteroidota; c__Bacteroidia; o__Bacteroidales; f__Muribaculaceae; g__Muribaculaceae; s__uncultured_organism_g__Muribaculaceae
547	8.0	2.0	25.0	0.0	0.0	2.0	0.0	6.0	1.0	0.0	2.0	0.0	1.0	0.0	0.0	4.0	1.0	1.0	2.0	0.0	0.0	1.0	k__Bacteria; p__Firmicutes; c__Clostridia; o__Oscillospirales; f__Oscillospiraceae
548	11.0	15.0	20.0	8.0	3.0	3.0	9.0	7.0	5.0	3.0	3.0	2.0	2.0	1.0	16.0	11.0	4.0	1.0	14.0	0.0	6.0	6.0	k__Bacteria; p__Bacteroidota; c__Bacteroidia; o__Bacteroidales; f__Muribaculaceae; g__Muribaculaceae; s__uncultured_bacterium_g__Muribaculaceae
549	29.0	0.0	0.0	0.0	4.0	0.0	0.0	1.0	10.0	0.0	1.0	0.0	0.0	5.0	2.0	0.0	0.0	21.0	0.0	0.0	1.0	0.0	k__Bacteria; p__Firmicutes; c__Clostridia; o__Lachnospirales; f__Lachnospiraceae
550	32.0	16.0	5.0	21.0	12.0	108.0	28.0	17.0	46.0	141.0	30.0	30.0	59.0	42.0	34.0	15.0	22.0	235.0	56.0	92.0	33.0	19.0	k__Bacteria; p__Firmicutes; c__Clostridia; o__Lachnospirales; f__Lachnospiraceae; g__uncultured
551	20.0	28.0	17.0	44.0	33.0	52.0	50.0	48.0	26.0	22.0	20.0	34.0	24.0	34.0	47.0	45.0	31.0	21.0	19.0	43.0	39.0	33.0	k__Bacteria; p__Actinobacteriota; c__Actinobacteria; o__Bifidobacteriales; f__Bifidobacteriaceae; g__Bifidobacterium; s__Bifidobacterium_longum_g__Bifidobacterium
552	9.0	2.0	0.0	8.0	25.0	1.0	4.0	8.0	1.0	6.0	3.0	19.0	1.0	1.0	0.0	0.0	7.0	3.0	1.0	1.0	4.0	5.0	k__Bacteria; p__Bacteroidota; c__Bacteroidia; o__Bacteroidales; f__Muribaculaceae; g__Muribaculaceae
553	6.0	0.0	0.0	2.0	3.0	5.0	3.0	3.0	2.0	2.0	2.0	2.0	1.0	0.0	3.0	2.0	0.0	2.0	0.0	0.0	0.0	3.0	k__Bacteria; p__Bacteroidota; c__Bacteroidia; o__Bacteroidales; f__Muribaculaceae; g__Muribaculaceae; s__uncultured_bacterium_g__Muribaculaceae
554	2.0	0.0	0.0	0.0	0.0	1.0	0.0	1.0	0.0	2.0	0.0	1.0	0.0	0.0	0.0	0.0	1.0	1.0	0.0	3.0	0.0	0.0	k__Bacteria; p__Firmicutes; c__Clostridia; o__Lachnospirales; f__Lachnospiraceae
555	3.0	0.0	3.0	9.0	17.0	19.0	9.0	14.0	0.0	24.0	16.0	1.0	1.0	0.0	42.0	5.0	1.0	3.0	3.0	0.0	2.0	39.0	k__Bacteria; p__Bacteroidota; c__Bacteroidia; o__Bacteroidales
556	2.0	0.0	0.0	0.0	0.0	0.0	0.0	0.0	0.0	0.0	0.0	0.0	0.0	0.0	0.0	0.0	0.0	0.0	0.0	0.0	0.0	0.0	k__Bacteria; p__Bacteroidota; c__Bacteroidia; o__Bacteroidales; f__Muribaculaceae; g__Muribaculaceae; s__uncultured_bacterium_g__Muribaculaceae
557	2.0	0.0	0.0	0.0	0.0	0.0	0.0	0.0	0.0	0.0	0.0	0.0	0.0	0.0	0.0	0.0	0.0	0.0	0.0	0.0	0.0	0.0	k__Bacteria; p__Bacteroidota; c__Bacteroidia; o__Bacteroidales
558	7.0	12.0	43.0	0.0	0.0	5.0	1.0	5.0	0.0	0.0	0.0	0.0	0.0	1.0	0.0	1.0	0.0	0.0	0.0	11.0	0.0	0.0	k__Bacteria; p__Bacteroidota; c__Bacteroidia; o__Bacteroidales; f__Prevotellaceae; g__Prevotellaceae_NK3B31_group; s__uncultured_bacterium_g__Prevotellaceae_NK3B31_group
559	7.0	117.0	141.0	23.0	44.0	54.0	36.0	61.0	88.0	11.0	46.0	14.0	23.0	26.0	35.0	45.0	95.0	30.0	124.0	18.0	27.0	1.0	k__Bacteria; p__Bacteroidota; c__Bacteroidia; o__Bacteroidales; f__Muribaculaceae; g__Muribaculaceae; s__uncultured_bacterium_g__Muribaculaceae
560	10.0	1.0	5.0	0.0	6.0	16.0	5.0	6.0	0.0	1.0	1.0	7.0	2.0	1.0	0.0	0.0	2.0	1.0	0.0	0.0	1.0	0.0	k__Bacteria; p__Bacteroidota; c__Bacteroidia; o__Bacteroidales; f__Muribaculaceae; g__Muribaculaceae; s__uncultured_bacterium_g__Muribaculaceae
561	14.0	26.0	19.0	19.0	24.0	22.0	19.0	21.0	23.0	18.0	15.0	9.0	24.0	28.0	22.0	16.0	7.0	9.0	8.0	11.0	13.0	13.0	k__Bacteria; p__Fusobacteriota; c__Fusobacteriia; o__Fusobacteriales; f__Fusobacteriaceae; g__Fusobacterium
562	15.0	6.0	4.0	20.0	31.0	30.0	25.0	20.0	36.0	28.0	15.0	13.0	28.0	30.0	5.0	4.0	15.0	34.0	9.0	16.0	1.0	23.0	k__Bacteria; p__Firmicutes; c__Clostridia; o__Oscillospirales; f__Ruminococcaceae; g__uncultured; s__[Clostridium]_leptum_g__uncultured
563	47.0	9.0	14.0	5.0	6.0	21.0	1.0	29.0	0.0	12.0	1.0	6.0	4.0	62.0	2.0	2.0	38.0	19.0	0.0	31.0	0.0	11.0	k__Bacteria; p__Bacteroidota; c__Bacteroidia; o__Bacteroidales; f__Muribaculaceae; g__Muribaculaceae; s__uncultured_bacterium_g__Muribaculaceae
564	16.0	10.0	17.0	1.0	2.0	26.0	28.0	8.0	7.0	1.0	11.0	5.0	7.0	2.0	1.0	0.0	7.0	2.0	1.0	0.0	1.0	1.0	k__Bacteria; p__Bacteroidota; c__Bacteroidia; o__Bacteroidales; f__Muribaculaceae
565	9.0	7.0	5.0	4.0	0.0	0.0	4.0	3.0	6.0	1.0	3.0	5.0	3.0	5.0	8.0	3.0	8.0	0.0	5.0	2.0	4.0	1.0	k__Bacteria; p__Bacteroidota; c__Bacteroidia; o__Bacteroidales; f__Muribaculaceae; g__Muribaculaceae; s__uncultured_bacterium_g__Muribaculaceae
566	5.0	1.0	0.0	0.0	0.0	2.0	2.0	1.0	0.0	3.0	1.0	8.0	0.0	0.0	16.0	4.0	0.0	31.0	13.0	5.0	0.0	3.0	k__Bacteria; p__Bacteroidota; c__Bacteroidia; o__Bacteroidales; f__Muribaculaceae; g__Muribaculaceae; s__uncultured_bacterium_g__Muribaculaceae
567	2.0	1.0	0.0	0.0	0.0	0.0	1.0	0.0	0.0	0.0	0.0	0.0	0.0	0.0	2.0	0.0	1.0	1.0	0.0	0.0	1.0	0.0	k__Bacteria; p__Bacteroidota; c__Bacteroidia; o__Bacteroidales; f__Muribaculaceae; g__Muribaculaceae
568	2.0	2.0	2.0	2.0	3.0	1.0	3.0	1.0	9.0	4.0	6.0	5.0	8.0	1.0	1.0	2.0	5.0	3.0	4.0	3.0	1.0	15.0	k__Bacteria; p__Bacteroidota; c__Bacteroidia; o__Bacteroidales
569	6.0	12.0	6.0	0.0	0.0	1.0	2.0	0.0	0.0	0.0	0.0	2.0	0.0	3.0	2.0	1.0	4.0	0.0	17.0	0.0	4.0	0.0	k__Bacteria; p__Proteobacteria; c__Gammaproteobacteria; o__Burkholderiales; f__Sutterellaceae; g__Parasutterella; s__Parasutterella_excrementihominis_g__Parasutterella
570	4.0	0.0	1.0	0.0	0.0	0.0	0.0	0.0	0.0	0.0	0.0	0.0	0.0	0.0	0.0	0.0	0.0	0.0	0.0	0.0	0.0	0.0	k__Bacteria; p__Bacteroidota; c__Bacteroidia; o__Bacteroidales
571	5.0	1.0	3.0	0.0	0.0	1.0	0.0	1.0	0.0	0.0	0.0	0.0	1.0	0.0	0.0	0.0	8.0	0.0	0.0	1.0	1.0	1.0	k__Bacteria; p__Bacteroidota; c__Bacteroidia; o__Bacteroidales
572	5.0	2.0	0.0	3.0	7.0	0.0	0.0	0.0	2.0	11.0	5.0	1.0	0.0	5.0	0.0	2.0	7.0	5.0	1.0	3.0	2.0	16.0	k__Bacteria; p__Bacteroidota; c__Bacteroidia; o__Bacteroidales; f__Rikenellaceae; g__Alistipes
573	36.0	1.0	2.0	4.0	66.0	3.0	16.0	15.0	1.0	12.0	31.0	23.0	1.0	1.0	7.0	8.0	14.0	28.0	27.0	6.0	9.0	43.0	k__Bacteria; p__Bacteroidota; c__Bacteroidia; o__Bacteroidales; f__Muribaculaceae; g__Muribaculaceae
574	16.0	27.0	20.0	30.0	66.0	21.0	66.0	127.0	144.0	142.0	55.0	46.0	16.0	32.0	52.0	93.0	88.0	112.0	47.0	140.0	60.0	38.0	k__Bacteria; p__Firmicutes; c__Clostridia; o__Clostridia_UCG-014; f__Clostridia_UCG-014; g__Clostridia_UCG-014; s__unidentified_g__Clostridia_UCG-014
575	14.0	15.0	6.0	28.0	13.0	15.0	39.0	20.0	29.0	12.0	20.0	12.0	3.0	13.0	8.0	5.0	21.0	5.0	67.0	5.0	67.0	29.0	k__Bacteria; p__Bacteroidota; c__Bacteroidia; o__Bacteroidales; f__Muribaculaceae; g__Muribaculaceae; s__uncultured_bacterium_g__Muribaculaceae
576	5.0	1.0	1.0	1.0	1.0	6.0	1.0	2.0	0.0	4.0	2.0	0.0	0.0	0.0	16.0	3.0	1.0	0.0	0.0	1.0	1.0	5.0	k__Bacteria; p__Bacteroidota; c__Bacteroidia; o__Bacteroidales
577	2.0	1.0	0.0	0.0	2.0	1.0	0.0	0.0	0.0	0.0	1.0	0.0	0.0	0.0	1.0	1.0	0.0	1.0	0.0	0.0	0.0	0.0	k__Bacteria; p__Proteobacteria; c__Gammaproteobacteria; o__Burkholderiales; f__Sutterellaceae; g__Parasutterella; s__gut_metagenome_g__Parasutterella
578	1.0	0.0	0.0	0.0	1.0	0.0	0.0	0.0	0.0	0.0	0.0	0.0	0.0	1.0	0.0	1.0	2.0	0.0	0.0	0.0	0.0	1.0	k__Bacteria; p__Actinobacteriota; c__Thermoleophilia; o__Gaiellales; f__Gaiellaceae; g__Gaiella
579	15.0	3.0	3.0	1.0	0.0	2.0	1.0	9.0	0.0	3.0	0.0	0.0	0.0	3.0	0.0	0.0	6.0	3.0	0.0	5.0	0.0	0.0	k__Bacteria; p__Bacteroidota; c__Bacteroidia; o__Bacteroidales; f__Muribaculaceae; g__Muribaculaceae
580	12.0	10.0	20.0	10.0	31.0	10.0	13.0	19.0	28.0	12.0	19.0	28.0	27.0	32.0	34.0	14.0	34.0	16.0	18.0	37.0	45.0	8.0	k__Bacteria; p__Bacteroidota; c__Bacteroidia; o__Bacteroidales; f__Muribaculaceae; g__Muribaculaceae
581	29.0	3.0	5.0	0.0	0.0	0.0	2.0	2.0	0.0	0.0	0.0	0.0	0.0	0.0	0.0	0.0	0.0	0.0	0.0	0.0	0.0	0.0	k__Bacteria; p__Bacteroidota; c__Bacteroidia; o__Bacteroidales; f__Muribaculaceae; g__Muribaculaceae; s__uncultured_bacterium_g__Muribaculaceae
582	44.0	1.0	6.0	11.0	1.0	2.0	1.0	2.0	0.0	1.0	0.0	0.0	0.0	1.0	0.0	0.0	0.0	0.0	1.0	0.0	0.0	0.0	k__Bacteria; p__Bacteroidota; c__Bacteroidia; o__Bacteroidales; f__Muribaculaceae; g__Muribaculaceae; s__uncultured_bacterium_g__Muribaculaceae
583	4.0	0.0	0.0	5.0	6.0	4.0	5.0	0.0	2.0	1.0	1.0	1.0	3.0	0.0	8.0	6.0	0.0	5.0	8.0	9.0	0.0	7.0	k__Bacteria; p__Bacteroidota; c__Bacteroidia; o__Bacteroidales; f__Muribaculaceae; g__Muribaculaceae; s__uncultured_bacterium_g__Muribaculaceae
584	10.0	4.0	4.0	3.0	1.0	0.0	7.0	5.0	2.0	0.0	0.0	1.0	1.0	2.0	0.0	4.0	11.0	1.0	0.0	0.0	8.0	0.0	k__Bacteria; p__Bacteroidota; c__Bacteroidia; o__Bacteroidales; f__Muribaculaceae; g__Muribaculaceae; s__uncultured_bacterium_g__Muribaculaceae
585	12.0	2.0	3.0	0.0	0.0	9.0	0.0	0.0	0.0	0.0	0.0	1.0	1.0	1.0	1.0	1.0	4.0	0.0	0.0	3.0	0.0	0.0	k__Bacteria; p__Bacteroidota; c__Bacteroidia; o__Bacteroidales
586	23.0	17.0	36.0	42.0	58.0	41.0	44.0	34.0	42.0	66.0	126.0	25.0	45.0	32.0	41.0	21.0	29.0	58.0	31.0	17.0	30.0	107.0	k__Bacteria; p__Bacteroidota; c__Bacteroidia; o__Bacteroidales
587	28.0	2.0	1.0	0.0	2.0	69.0	4.0	2.0	61.0	0.0	20.0	12.0	32.0	10.0	10.0	21.0	14.0	15.0	5.0	1.0	22.0	6.0	k__Bacteria; p__Firmicutes; c__Clostridia; o__Lachnospirales; f__Lachnospiraceae; g__Lachnospiraceae_NK4A136_group
588	17.0	39.0	42.0	49.0	91.0	50.0	1.0	0.0	14.0	39.0	44.0	43.0	72.0	61.0	0.0	0.0	22.0	39.0	45.0	37.0	97.0	35.0	k__Bacteria; p__Firmicutes; c__Bacilli; o__Lactobacillales; f__Lactobacillaceae; g__Lactobacillus; s__Lactobacillus_iners_g__Lactobacillus
589	7.0	0.0	1.0	2.0	0.0	18.0	0.0	1.0	0.0	0.0	0.0	0.0	0.0	1.0	0.0	0.0	8.0	0.0	0.0	0.0	0.0	1.0	k__Bacteria; p__Bacteroidota; c__Bacteroidia; o__Bacteroidales; f__Prevotellaceae; g__Prevotellaceae_UCG-001; s__uncultured_bacterium_g__Prevotellaceae_UCG-001
590	7.0	4.0	6.0	8.0	4.0	3.0	9.0	3.0	0.0	2.0	0.0	0.0	0.0	1.0	0.0	0.0	5.0	2.0	3.0	2.0	1.0	2.0	k__Bacteria; p__Bacteroidota; c__Bacteroidia; o__Bacteroidales; f__Prevotellaceae; g__Prevotellaceae_Ga6A1_group; s__uncultured_bacterium_g__Prevotellaceae_Ga6A1_group
591	36.0	4.0	4.0	4.0	66.0	0.0	19.0	28.0	2.0	20.0	32.0	31.0	3.0	12.0	14.0	7.0	21.0	51.0	26.0	6.0	9.0	74.0	k__Bacteria; p__Bacteroidota; c__Bacteroidia; o__Bacteroidales; f__Muribaculaceae; g__Muribaculaceae; s__uncultured_Bacteroidales_g__Muribaculaceae
592	5.0	9.0	3.0	0.0	14.0	0.0	0.0	21.0	19.0	12.0	13.0	19.0	3.0	8.0	11.0	14.0	3.0	1.0	9.0	1.0	24.0	2.0	k__Bacteria; p__Bacteroidota; c__Bacteroidia; o__Bacteroidales; f__Muribaculaceae; g__Muribaculaceae
593	6.0	0.0	0.0	0.0	0.0	0.0	0.0	0.0	1.0	2.0	0.0	5.0	0.0	1.0	6.0	2.0	1.0	12.0	10.0	0.0	2.0	2.0	k__Bacteria; p__Bacteroidota; c__Bacteroidia; o__Bacteroidales; f__Muribaculaceae; g__Muribaculaceae; s__uncultured_bacterium_g__Muribaculaceae
594	13.0	9.0	5.0	2.0	0.0	0.0	5.0	3.0	0.0	0.0	0.0	0.0	0.0	3.0	0.0	0.0	0.0	0.0	0.0	2.0	0.0	0.0	k__Bacteria; p__Bacteroidota; c__Bacteroidia; o__Bacteroidales; f__Prevotellaceae
595	5.0	10.0	7.0	9.0	5.0	1.0	0.0	6.0	17.0	5.0	10.0	4.0	0.0	1.0	30.0	28.0	1.0	2.0	4.0	0.0	1.0	4.0	k__Bacteria; p__Bacteroidota; c__Bacteroidia; o__Bacteroidales; f__Muribaculaceae; g__Muribaculaceae; s__uncultured_Bacteroidales_g__Muribaculaceae
596	49.0	30.0	4.0	4.0	37.0	11.0	107.0	22.0	58.0	13.0	31.0	134.0	50.0	1.0	87.0	90.0	28.0	59.0	17.0	0.0	0.0	8.0	k__Bacteria; p__Firmicutes; c__Clostridia; o__Oscillospirales; f__Ruminococcaceae; g__Ruminococcus; s__unidentified_g__Ruminococcus
597	14.0	0.0	3.0	0.0	2.0	18.0	23.0	15.0	3.0	0.0	16.0	2.0	10.0	0.0	1.0	2.0	2.0	1.0	0.0	3.0	1.0	3.0	k__Bacteria; p__Bacteroidota; c__Bacteroidia; o__Bacteroidales; f__Tannerellaceae; g__Parabacteroides
598	18.0	20.0	31.0	33.0	24.0	30.0	39.0	23.0	14.0	26.0	26.0	30.0	22.0	23.0	38.0	23.0	33.0	19.0	17.0	27.0	23.0	29.0	k__Bacteria; p__Actinobacteriota; c__Actinobacteria; o__Bifidobacteriales; f__Bifidobacteriaceae; g__Bifidobacterium; s__Bifidobacterium_breve_g__Bifidobacterium
599	1.0	1.0	1.0	1.0	1.0	0.0	0.0	1.0	0.0	0.0	1.0	1.0	2.0	0.0	0.0	0.0	2.0	0.0	0.0	2.0	3.0	0.0	k__Bacteria; p__Bacteroidota; c__Bacteroidia; o__Bacteroidales; f__Muribaculaceae; g__Muribaculaceae; s__uncultured_Bacteroidales_g__Muribaculaceae
600	2.0	22.0	34.0	44.0	3.0	2.0	10.0	15.0	23.0	44.0	39.0	71.0	44.0	41.0	100.0	25.0	125.0	11.0	17.0	30.0	52.0	32.0	k__Bacteria; p__Firmicutes; c__Clostridia; o__Clostridia_UCG-014; f__Clostridia_UCG-014; g__Clostridia_UCG-014; s__uncultured_bacterium_g__Clostridia_UCG-014
601	7.0	31.0	26.0	18.0	13.0	10.0	4.0	10.0	26.0	11.0	32.0	16.0	15.0	19.0	15.0	9.0	21.0	12.0	10.0	10.0	16.0	6.0	k__Bacteria; p__Bacteroidota; c__Bacteroidia; o__Bacteroidales; f__Muribaculaceae; g__Muribaculaceae
602	67.0	9.0	28.0	6.0	14.0	51.0	28.0	15.0	36.0	8.0	47.0	46.0	45.0	35.0	4.0	1.0	51.0	42.0	10.0	6.0	29.0	13.0	k__Bacteria; p__Bacteroidota; c__Bacteroidia; o__Bacteroidales; f__Muribaculaceae; g__Muribaculaceae; s__uncultured_bacterium_g__Muribaculaceae
603	4.0	1.0	2.0	3.0	3.0	0.0	3.0	1.0	1.0	1.0	1.0	1.0	0.0	7.0	1.0	5.0	1.0	4.0	4.0	3.0	1.0	1.0	k__Bacteria; p__Firmicutes; c__Clostridia; o__Lachnospirales; f__Lachnospiraceae; g__Lachnospiraceae_UCG-010; s__uncultured_bacterium_g__Lachnospiraceae_UCG-010
604	47.0	8.0	13.0	2.0	7.0	29.0	12.0	10.0	27.0	1.0	7.0	6.0	15.0	9.0	2.0	1.0	12.0	4.0	4.0	7.0	2.0	2.0	k__Bacteria; p__Bacteroidota; c__Bacteroidia; o__Bacteroidales; f__Muribaculaceae; g__Muribaculaceae; s__uncultured_bacterium_g__Muribaculaceae
605	8.0	3.0	6.0	0.0	7.0	2.0	14.0	3.0	0.0	3.0	15.0	3.0	6.0	1.0	3.0	1.0	11.0	13.0	12.0	4.0	6.0	2.0	k__Bacteria; p__Bacteroidota; c__Bacteroidia; o__Bacteroidales; f__Muribaculaceae; g__Muribaculaceae; s__uncultured_bacterium_g__Muribaculaceae
606	5.0	1.0	10.0	10.0	21.0	2.0	9.0	6.0	0.0	2.0	7.0	20.0	1.0	2.0	0.0	1.0	6.0	0.0	4.0	0.0	3.0	2.0	k__Bacteria; p__Bacteroidota; c__Bacteroidia; o__Bacteroidales; f__Muribaculaceae
607	9.0	12.0	8.0	9.0	0.0	2.0	2.0	6.0	2.0	0.0	5.0	8.0	8.0	3.0	4.0	2.0	32.0	0.0	21.0	1.0	14.0	1.0	k__Bacteria; p__Proteobacteria; c__Gammaproteobacteria; o__Burkholderiales; f__Sutterellaceae; g__Parasutterella; s__Parasutterella_excrementihominis_g__Parasutterella
608	3.0	1.0	1.0	0.0	0.0	7.0	0.0	0.0	0.0	1.0	0.0	0.0	4.0	0.0	4.0	7.0	1.0	0.0	0.0	10.0	0.0	0.0	k__Bacteria; p__Bacteroidota; c__Bacteroidia; o__Bacteroidales; f__Prevotellaceae; g__Prevotellaceae_UCG-001; s__uncultured_bacterium_g__Prevotellaceae_UCG-001
609	5.0	1.0	2.0	1.0	3.0	10.0	13.0	5.0	0.0	1.0	3.0	14.0	1.0	2.0	1.0	0.0	3.0	1.0	2.0	3.0	4.0	0.0	k__Bacteria; p__Bacteroidota; c__Bacteroidia; o__Bacteroidales; f__Muribaculaceae; g__Muribaculaceae; s__uncultured_bacterium_g__Muribaculaceae
610	11.0	3.0	5.0	1.0	3.0	2.0	5.0	3.0	4.0	3.0	12.0	0.0	8.0	5.0	1.0	0.0	13.0	4.0	5.0	1.0	3.0	2.0	k__Bacteria; p__Bacteroidota; c__Bacteroidia; o__Bacteroidales; f__Muribaculaceae; g__Muribaculaceae; s__uncultured_bacterium_g__Muribaculaceae
611	11.0	12.0	4.0	0.0	0.0	0.0	2.0	7.0	0.0	3.0	0.0	3.0	1.0	15.0	0.0	0.0	18.0	2.0	0.0	4.0	0.0	1.0	k__Bacteria; p__Bacteroidota; c__Bacteroidia; o__Bacteroidales
612	4.0	5.0	1.0	3.0	4.0	0.0	1.0	6.0	2.0	1.0	7.0	6.0	0.0	2.0	4.0	0.0	6.0	0.0	1.0	0.0	9.0	0.0	k__Bacteria; p__Bacteroidota; c__Bacteroidia; o__Bacteroidales; f__Muribaculaceae; g__Muribaculaceae; s__uncultured_bacterium_g__Muribaculaceae
613	35.0	13.0	28.0	19.0	22.0	13.0	57.0	26.0	21.0	23.0	10.0	7.0	7.0	10.0	13.0	16.0	11.0	12.0	46.0	2.0	11.0	19.0	k__Bacteria; p__Bacteroidota; c__Bacteroidia; o__Bacteroidales; f__Muribaculaceae; g__Muribaculaceae; s__uncultured_bacterium_g__Muribaculaceae
614	59.0	86.0	74.0	66.0	83.0	86.0	119.0	96.0	76.0	88.0	66.0	90.0	69.0	99.0	140.0	97.0	99.0	75.0	72.0	92.0	108.0	85.0	k__Bacteria; p__Proteobacteria; c__Gammaproteobacteria; o__Enterobacterales; f__Enterobacteriaceae; g__Escherichia-Shigella; s__Escherichia_coli_g__Escherichia-Shigella
615	6.0	0.0	3.0	8.0	3.0	7.0	2.0	3.0	0.0	2.0	1.0	4.0	1.0	1.0	7.0	5.0	2.0	5.0	7.0	2.0	0.0	5.0	k__Bacteria; p__Bacteroidota; c__Bacteroidia; o__Bacteroidales; f__Muribaculaceae; g__Muribaculaceae; s__uncultured_bacterium_g__Muribaculaceae
616	32.0	3.0	10.0	24.0	118.0	2.0	15.0	46.0	11.0	23.0	118.0	117.0	22.0	21.0	28.0	33.0	33.0	13.0	39.0	6.0	35.0	59.0	k__Bacteria; p__Bacteroidota; c__Bacteroidia; o__Bacteroidales; f__Muribaculaceae; g__Muribaculaceae; s__uncultured_bacterium_g__Muribaculaceae
617	24.0	5.0	1.0	4.0	6.0	17.0	1.0	1.0	19.0	5.0	24.0	1.0	81.0	10.0	2.0	13.0	6.0	4.0	2.0	2.0	4.0	12.0	k__Bacteria; p__Firmicutes; c__Clostridia; o__Lachnospirales; f__Lachnospiraceae
618	8.0	5.0	3.0	2.0	10.0	36.0	8.0	3.0	1.0	9.0	0.0	11.0	39.0	4.0	23.0	34.0	16.0	9.0	5.0	28.0	4.0	2.0	k__Bacteria; p__Firmicutes; c__Clostridia; o__Lachnospirales; f__Lachnospiraceae; g__Roseburia
619	9.0	1.0	5.0	1.0	3.0	4.0	10.0	12.0	6.0	0.0	7.0	1.0	5.0	1.0	2.0	5.0	6.0	3.0	3.0	1.0	4.0	5.0	k__Bacteria; p__Bacteroidota; c__Bacteroidia; o__Bacteroidales; f__Muribaculaceae; g__Muribaculaceae; s__uncultured_bacterium_g__Muribaculaceae
620	14.0	2.0	4.0	2.0	1.0	4.0	10.0	3.0	4.0	0.0	10.0	6.0	0.0	1.0	0.0	0.0	4.0	3.0	4.0	1.0	2.0	5.0	k__Bacteria; p__Bacteroidota; c__Bacteroidia; o__Bacteroidales; f__Muribaculaceae; g__Muribaculaceae; s__uncultured_bacterium_g__Muribaculaceae
621	11.0	4.0	2.0	6.0	14.0	6.0	8.0	3.0	17.0	3.0	11.0	7.0	1.0	13.0	1.0	1.0	17.0	0.0	11.0	8.0	42.0	3.0	k__Bacteria; p__Bacteroidota; c__Bacteroidia; o__Bacteroidales; f__Muribaculaceae; g__Muribaculaceae; s__uncultured_bacterium_g__Muribaculaceae
622	351.0	70.0	48.0	172.0	663.0	20.0	125.0	298.0	325.0	499.0	418.0	369.0	25.0	312.0	268.0	256.0	238.0	241.0	183.0	128.0	178.0	814.0	k__Bacteria; p__Bacteroidota; c__Bacteroidia; o__Bacteroidales; f__Muribaculaceae; g__Muribaculaceae
623	14.0	2.0	25.0	1.0	1.0	15.0	20.0	10.0	2.0	0.0	9.0	2.0	23.0	7.0	19.0	14.0	3.0	0.0	12.0	19.0	3.0	0.0	k__Bacteria; p__Proteobacteria; c__Alphaproteobacteria; o__Rhodospirillales; f__uncultured; g__uncultured; s__gut_metagenome_g__uncultured
624	32.0	20.0	19.0	0.0	2.0	4.0	3.0	13.0	1.0	4.0	1.0	7.0	0.0	62.0	0.0	0.0	34.0	5.0	2.0	47.0	0.0	0.0	k__Bacteria; p__Bacteroidota; c__Bacteroidia; o__Bacteroidales; f__Muribaculaceae; g__Muribaculaceae; s__uncultured_bacterium_g__Muribaculaceae
625	246.0	189.0	278.0	101.0	129.0	165.0	133.0	146.0	113.0	82.0	47.0	71.0	43.0	117.0	135.0	167.0	147.0	105.0	135.0	181.0	49.0	123.0	k__Bacteria; p__Bacteroidota; c__Bacteroidia; o__Bacteroidales; f__Muribaculaceae; g__Muribaculaceae; s__uncultured_bacterium_g__Muribaculaceae
626	23.0	42.0	99.0	28.0	8.0	58.0	60.0	64.0	8.0	30.0	16.0	29.0	52.0	28.0	46.0	47.0	14.0	15.0	43.0	24.0	32.0	26.0	k__Bacteria; p__Bacteroidota; c__Bacteroidia; o__Bacteroidales; f__Tannerellaceae; g__Parabacteroides
627	18.0	13.0	15.0	15.0	68.0	42.0	14.0	45.0	36.0	32.0	30.0	14.0	19.0	48.0	23.0	33.0	12.0	119.0	30.0	98.0	10.0	39.0	k__Bacteria; p__Firmicutes; c__Clostridia; o__Oscillospirales; f__Oscillospiraceae; g__UCG-003; s__uncultured_bacterium_g__UCG-003
628	47.0	30.0	35.0	0.0	1.0	0.0	3.0	6.0	0.0	1.0	3.0	6.0	1.0	73.0	3.0	0.0	54.0	2.0	3.0	61.0	0.0	0.0	k__Bacteria; p__Bacteroidota; c__Bacteroidia; o__Bacteroidales; f__Bacteroidaceae; g__Bacteroides
629	11.0	11.0	8.0	63.0	33.0	10.0	36.0	48.0	61.0	26.0	73.0	102.0	38.0	21.0	6.0	27.0	20.0	19.0	18.0	0.0	8.0	95.0	k__Bacteria; p__Bacteroidota; c__Bacteroidia; o__Bacteroidales; f__Tannerellaceae; g__Parabacteroides; s__uncultured_Bacteroidales_g__Parabacteroides
630	20.0	0.0	1.0	3.0	10.0	1.0	0.0	16.0	20.0	4.0	13.0	8.0	3.0	7.0	1.0	1.0	9.0	8.0	1.0	0.0	6.0	5.0	k__Bacteria; p__Bacteroidota; c__Bacteroidia; o__Bacteroidales; f__Muribaculaceae; g__Muribaculaceae; s__uncultured_bacterium_g__Muribaculaceae
631	2.0	9.0	11.0	25.0	1.0	2.0	2.0	3.0	41.0	59.0	21.0	10.0	19.0	6.0	8.0	18.0	5.0	30.0	2.0	0.0	3.0	80.0	k__Bacteria; p__Bacteroidota; c__Bacteroidia; o__Bacteroidales; f__Rikenellaceae; g__Alistipes
632	24.0	12.0	18.0	1.0	0.0	0.0	0.0	9.0	0.0	0.0	1.0	0.0	0.0	20.0	0.0	0.0	20.0	0.0	0.0	5.0	1.0	0.0	k__Bacteria; p__Bacteroidota; c__Bacteroidia; o__Bacteroidales; f__Bacteroidaceae; g__Bacteroides
633	14.0	33.0	29.0	3.0	7.0	2.0	4.0	11.0	3.0	5.0	3.0	12.0	5.0	12.0	7.0	4.0	22.0	8.0	11.0	4.0	20.0	2.0	k__Bacteria; p__Bacteroidota; c__Bacteroidia; o__Bacteroidales; f__Muribaculaceae; g__Muribaculaceae; s__uncultured_bacterium_g__Muribaculaceae
634	11.0	0.0	0.0	3.0	19.0	1.0	3.0	3.0	0.0	61.0	8.0	55.0	0.0	11.0	77.0	57.0	1.0	55.0	62.0	14.0	1.0	24.0	k__Bacteria; p__Bacteroidota; c__Bacteroidia; o__Bacteroidales; f__Muribaculaceae; g__Muribaculaceae; s__uncultured_bacterium_g__Muribaculaceae
635	9.0	9.0	15.0	1.0	51.0	8.0	5.0	31.0	46.0	15.0	39.0	47.0	21.0	24.0	51.0	24.0	55.0	23.0	17.0	183.0	21.0	20.0	k__Bacteria; p__Firmicutes; c__Clostridia; o__Clostridia_UCG-014; f__Clostridia_UCG-014; g__Clostridia_UCG-014
636	16.0	14.0	30.0	18.0	5.0	7.0	24.0	8.0	2.0	8.0	10.0	8.0	3.0	4.0	13.0	19.0	3.0	5.0	20.0	6.0	9.0	18.0	k__Bacteria; p__Bacteroidota; c__Bacteroidia; o__Bacteroidales; f__Muribaculaceae; g__Muribaculaceae; s__uncultured_bacterium_g__Muribaculaceae
637	3.0	0.0	2.0	20.0	28.0	1.0	9.0	5.0	39.0	5.0	18.0	14.0	2.0	116.0	12.0	10.0	5.0	4.0	16.0	6.0	9.0	12.0	k__Bacteria; p__Firmicutes; c__Clostridia; o__Lachnospirales; f__Lachnospiraceae
638	28.0	8.0	21.0	24.0	8.0	6.0	10.0	20.0	0.0	6.0	16.0	19.0	4.0	14.0	14.0	4.0	19.0	3.0	9.0	3.0	6.0	15.0	k__Bacteria; p__Bacteroidota; c__Bacteroidia; o__Bacteroidales; f__Muribaculaceae; g__Muribaculaceae; s__uncultured_bacterium_g__Muribaculaceae
639	28.0	9.0	8.0	23.0	32.0	54.0	29.0	36.0	32.0	41.0	54.0	65.0	57.0	37.0	29.0	28.0	29.0	47.0	31.0	40.0	17.0	26.0	k__Bacteria
640	5.0	1.0	10.0	0.0	0.0	16.0	0.0	1.0	0.0	2.0	0.0	0.0	2.0	2.0	1.0	4.0	1.0	0.0	0.0	1.0	0.0	0.0	k__Bacteria; p__Bacteroidota; c__Bacteroidia; o__Bacteroidales; f__Muribaculaceae
641	6.0	1.0	3.0	3.0	42.0	8.0	11.0	16.0	21.0	11.0	38.0	9.0	5.0	8.0	5.0	8.0	15.0	6.0	17.0	2.0	25.0	12.0	k__Bacteria; p__Bacteroidota; c__Bacteroidia; o__Bacteroidales; f__Muribaculaceae; g__Muribaculaceae; s__uncultured_bacterium_g__Muribaculaceae
642	4.0	4.0	4.0	20.0	30.0	3.0	65.0	0.0	12.0	102.0	50.0	4.0	12.0	12.0	4.0	12.0	7.0	97.0	8.0	10.0	3.0	169.0	k__Bacteria; p__Bacteroidota; c__Bacteroidia; o__Bacteroidales; f__Marinifilaceae; g__Odoribacter; s__uncultured_bacterium_g__Odoribacter
643	8.0	3.0	0.0	2.0	1.0	3.0	7.0	2.0	5.0	15.0	5.0	3.0	1.0	3.0	0.0	10.0	1.0	8.0	1.0	3.0	2.0	2.0	k__Bacteria; p__Firmicutes; c__Clostridia; o__Lachnospirales; f__Lachnospiraceae; g__uncultured; s__uncultured_bacterium_g__uncultured
644	8.0	5.0	6.0	0.0	0.0	3.0	0.0	0.0	0.0	0.0	0.0	0.0	0.0	17.0	0.0	0.0	1.0	0.0	0.0	8.0	0.0	0.0	k__Bacteria; p__Bacteroidota; c__Bacteroidia; o__Bacteroidales
645	1.0	0.0	1.0	2.0	0.0	0.0	9.0	2.0	2.0	1.0	1.0	4.0	1.0	0.0	2.0	3.0	1.0	0.0	0.0	0.0	0.0	0.0	k__Bacteria; p__Bacteroidota; c__Bacteroidia; o__Bacteroidales; f__Muribaculaceae; g__Muribaculaceae
646	8.0	0.0	1.0	0.0	12.0	0.0	2.0	3.0	23.0	29.0	15.0	0.0	0.0	0.0	0.0	0.0	0.0	0.0	4.0	0.0	2.0	2.0	k__Bacteria; p__Firmicutes; c__Clostridia; o__Lachnospirales; f__Lachnospiraceae; g__uncultured; s__uncultured_bacterium_g__uncultured
647	3.0	3.0	0.0	1.0	4.0	3.0	3.0	3.0	2.0	2.0	2.0	1.0	0.0	0.0	2.0	2.0	4.0	3.0	4.0	0.0	5.0	7.0	k__Bacteria; p__Proteobacteria; c__Gammaproteobacteria; o__Aeromonadales; f__Succinivibrionaceae; g__Anaerobiospirillum; s__Anaerobiospirillum_succiniciproducens_g__Anaerobiospirillum
648	1.0	0.0	0.0	2.0	2.0	0.0	8.0	0.0	1.0	17.0	12.0	1.0	2.0	0.0	1.0	1.0	5.0	14.0	0.0	1.0	1.0	13.0	k__Bacteria; p__Bacteroidota; c__Bacteroidia; o__Bacteroidales; f__Muribaculaceae; g__Muribaculaceae; s__uncultured_bacterium_g__Muribaculaceae
649	16.0	2.0	5.0	3.0	4.0	4.0	9.0	3.0	7.0	3.0	5.0	2.0	3.0	2.0	2.0	5.0	5.0	3.0	5.0	1.0	0.0	4.0	k__Bacteria; p__Bacteroidota; c__Bacteroidia; o__Bacteroidales; f__Muribaculaceae; g__Muribaculaceae; s__uncultured_bacterium_g__Muribaculaceae
650	6.0	2.0	13.0	8.0	14.0	12.0	8.0	13.0	9.0	19.0	32.0	25.0	40.0	11.0	21.0	19.0	15.0	17.0	9.0	15.0	4.0	21.0	k__Bacteria; p__Bacteroidota; c__Bacteroidia; o__Bacteroidales; f__Muribaculaceae; g__Muribaculaceae; s__uncultured_bacterium_g__Muribaculaceae
651	3.0	0.0	1.0	0.0	0.0	0.0	3.0	1.0	0.0	1.0	0.0	1.0	4.0	0.0	1.0	0.0	0.0	0.0	0.0	0.0	0.0	0.0	k__Bacteria; p__Proteobacteria; c__Gammaproteobacteria; o__Burkholderiales; f__Sutterellaceae; g__Parasutterella; s__Turicimonas_muris_g__Parasutterella
652	2.0	1.0	16.0	1.0	5.0	3.0	6.0	0.0	3.0	4.0	10.0	9.0	13.0	7.0	9.0	4.0	10.0	2.0	4.0	4.0	11.0	12.0	k__Bacteria
653	9.0	9.0	10.0	0.0	1.0	1.0	4.0	4.0	0.0	0.0	3.0	9.0	3.0	5.0	1.0	4.0	21.0	2.0	1.0	1.0	7.0	0.0	k__Bacteria; p__Bacteroidota; c__Bacteroidia; o__Bacteroidales; f__Muribaculaceae; g__Muribaculaceae; s__uncultured_bacterium_g__Muribaculaceae
654	6.0	22.0	2.0	1.0	17.0	1.0	1.0	8.0	9.0	44.0	7.0	12.0	7.0	0.0	172.0	115.0	22.0	59.0	1.0	68.0	66.0	40.0	k__Bacteria; p__Firmicutes; c__Clostridia; o__Monoglobales; f__Monoglobaceae; g__Monoglobus; s__uncultured_rumen_g__Monoglobus
655	1.0	1.0	0.0	0.0	2.0	1.0	5.0	0.0	0.0	0.0	0.0	0.0	6.0	2.0	3.0	9.0	1.0	2.0	1.0	7.0	2.0	2.0	k__Bacteria; p__Bacteroidota; c__Bacteroidia; o__Bacteroidales; f__Muribaculaceae; g__Muribaculaceae
656	6.0	1.0	0.0	0.0	0.0	1.0	1.0	2.0	1.0	1.0	2.0	4.0	1.0	3.0	3.0	1.0	1.0	0.0	1.0	2.0	0.0	3.0	k__Bacteria; p__Bacteroidota; c__Bacteroidia; o__Bacteroidales; f__Muribaculaceae; g__Muribaculaceae; s__uncultured_bacterium_g__Muribaculaceae
657	5.0	6.0	0.0	1.0	1.0	5.0	4.0	38.0	17.0	20.0	17.0	2.0	7.0	10.0	4.0	14.0	7.0	6.0	5.0	24.0	6.0	23.0	k__Bacteria; p__Firmicutes; c__Clostridia; o__Oscillospirales; f__Butyricicoccaceae; g__UCG-009
658	7.0	15.0	6.0	11.0	6.0	4.0	0.0	8.0	6.0	5.0	1.0	5.0	5.0	4.0	3.0	10.0	18.0	13.0	16.0	10.0	9.0	14.0	k__Bacteria; p__Bacteroidota; c__Bacteroidia; o__Bacteroidales; f__Prevotellaceae; g__Alloprevotella
659	2.0	0.0	0.0	0.0	0.0	2.0	0.0	0.0	0.0	0.0	0.0	0.0	0.0	0.0	0.0	0.0	0.0	0.0	0.0	1.0	0.0	0.0	k__Bacteria; p__Bacteroidota; c__Bacteroidia; o__Bacteroidales; f__Tannerellaceae; g__Parabacteroides
660	17.0	2.0	1.0	2.0	10.0	11.0	24.0	12.0	3.0	4.0	9.0	7.0	3.0	1.0	3.0	0.0	2.0	8.0	18.0	0.0	5.0	11.0	k__Bacteria; p__Bacteroidota; c__Bacteroidia; o__Bacteroidales; f__Muribaculaceae; g__Muribaculaceae; s__uncultured_bacterium_g__Muribaculaceae
661	12.0	6.0	16.0	3.0	5.0	11.0	11.0	18.0	7.0	4.0	6.0	3.0	3.0	3.0	2.0	4.0	1.0	2.0	0.0	8.0	1.0	5.0	k__Bacteria; p__Bacteroidota; c__Bacteroidia; o__Bacteroidales; f__Tannerellaceae; g__Parabacteroides
662	11.0	4.0	16.0	4.0	2.0	1.0	4.0	15.0	4.0	2.0	7.0	2.0	3.0	3.0	8.0	11.0	9.0	1.0	9.0	5.0	4.0	1.0	k__Bacteria; p__Bacteroidota; c__Bacteroidia; o__Bacteroidales; f__Muribaculaceae; g__Muribaculaceae; s__uncultured_bacterium_g__Muribaculaceae
663	29.0	10.0	7.0	5.0	10.0	3.0	2.0	25.0	1.0	28.0	5.0	2.0	0.0	23.0	6.0	12.0	9.0	4.0	2.0	13.0	3.0	25.0	k__Bacteria; p__Bacteroidota; c__Bacteroidia; o__Bacteroidales; f__Bacteroidaceae; g__Bacteroides; s__uncultured_bacterium_g__Bacteroides
664	7.0	87.0	291.0	307.0	392.0	253.0	801.0	638.0	274.0	325.0	296.0	290.0	241.0	211.0	81.0	680.0	641.0	97.0	251.0	92.0	311.0	732.0	k__Bacteria; p__Bacteroidota; c__Bacteroidia; o__Bacteroidales; f__Prevotellaceae; g__Alloprevotella; s__uncultured_Bacteroidales_g__Alloprevotella
665	2.0	6.0	4.0	6.0	6.0	4.0	10.0	9.0	1.0	2.0	3.0	2.0	1.0	3.0	2.0	4.0	7.0	5.0	0.0	3.0	5.0	2.0	k__Bacteria; p__Proteobacteria; c__Gammaproteobacteria; o__Burkholderiales; f__Sutterellaceae; g__Sutterella; s__uncultured_bacterium_g__Sutterella
666	5.0	38.0	23.0	4.0	1.0	0.0	4.0	1.0	0.0	0.0	2.0	5.0	0.0	3.0	2.0	3.0	7.0	0.0	12.0	1.0	10.0	0.0	k__Bacteria
667	21.0	16.0	48.0	31.0	55.0	81.0	63.0	23.0	32.0	137.0	127.0	84.0	132.0	36.0	79.0	28.0	62.0	47.0	21.0	22.0	85.0	108.0	k__Bacteria; p__Bacteroidota; c__Bacteroidia; o__Bacteroidales; f__Bacteroidaceae; g__Bacteroides
668	21.0	5.0	2.0	1.0	8.0	3.0	15.0	16.0	17.0	1.0	7.0	4.0	3.0	1.0	0.0	0.0	21.0	5.0	4.0	1.0	11.0	4.0	k__Bacteria; p__Bacteroidota; c__Bacteroidia; o__Bacteroidales; f__Muribaculaceae; g__Muribaculaceae; s__uncultured_bacterium_g__Muribaculaceae
669	3.0	6.0	11.0	4.0	4.0	23.0	0.0	1.0	2.0	3.0	7.0	2.0	0.0	17.0	1.0	1.0	1.0	0.0	7.0	4.0	2.0	10.0	k__Bacteria; p__Bacteroidota; c__Bacteroidia; o__Bacteroidales; f__Prevotellaceae; g__Prevotella; s__Prevotella_timonensis_g__Prevotella
670	5.0	4.0	5.0	9.0	22.0	4.0	7.0	18.0	41.0	46.0	13.0	26.0	13.0	16.0	5.0	31.0	1.0	61.0	15.0	68.0	3.0	3.0	k__Bacteria; p__Firmicutes; c__Clostridia; o__Oscillospirales; f__Oscillospiraceae; g__uncultured; s__uncultured_bacterium_g__uncultured
671	15.0	0.0	5.0	2.0	10.0	24.0	14.0	9.0	12.0	3.0	23.0	8.0	14.0	0.0	1.0	0.0	17.0	8.0	3.0	4.0	1.0	2.0	k__Bacteria; p__Bacteroidota; c__Bacteroidia; o__Bacteroidales; f__Muribaculaceae; g__Muribaculaceae; s__uncultured_bacterium_g__Muribaculaceae
672	11.0	1.0	2.0	0.0	1.0	5.0	1.0	3.0	0.0	2.0	0.0	2.0	0.0	7.0	0.0	0.0	8.0	0.0	0.0	4.0	0.0	1.0	k__Bacteria; p__Bacteroidota; c__Bacteroidia; o__Bacteroidales; f__Bacteroidaceae; g__Bacteroides
673	2.0	33.0	8.0	0.0	1.0	0.0	0.0	1.0	0.0	0.0	2.0	6.0	0.0	13.0	0.0	0.0	20.0	0.0	0.0	0.0	5.0	0.0	k__Bacteria; p__Firmicutes; c__Clostridia; o__Oscillospirales; f__Oscillospiraceae; g__Colidextribacter
674	9.0	0.0	0.0	0.0	0.0	0.0	0.0	5.0	0.0	0.0	3.0	0.0	3.0	15.0	0.0	0.0	4.0	0.0	0.0	0.0	0.0	0.0	k__Bacteria; p__Firmicutes; c__Clostridia; o__Lachnospirales; f__Lachnospiraceae
675	13.0	2.0	0.0	6.0	13.0	4.0	6.0	3.0	1.0	2.0	2.0	8.0	1.0	3.0	6.0	6.0	23.0	10.0	5.0	2.0	2.0	23.0	k__Bacteria; p__Firmicutes; c__Bacilli; o__Erysipelotrichales; f__Erysipelotrichaceae; g__uncultured; s__uncultured_bacterium_g__uncultured
676	3.0	2.0	0.0	3.0	1.0	1.0	0.0	1.0	1.0	0.0	2.0	1.0	2.0	7.0	1.0	7.0	2.0	6.0	3.0	5.0	2.0	1.0	k__Bacteria; p__Firmicutes; c__Clostridia; o__Oscillospirales; f__Ruminococcaceae; g__Paludicola; s__uncultured_bacterium_g__Paludicola
677	3.0	0.0	2.0	0.0	0.0	0.0	0.0	0.0	0.0	0.0	0.0	0.0	1.0	0.0	0.0	0.0	1.0	0.0	0.0	0.0	0.0	0.0	k__Bacteria; p__Bacteroidota; c__Bacteroidia; o__Bacteroidales; f__Muribaculaceae; g__Muribaculaceae; s__uncultured_bacterium_g__Muribaculaceae
678	16.0	11.0	22.0	0.0	7.0	1.0	7.0	6.0	5.0	3.0	5.0	6.0	7.0	16.0	5.0	5.0	30.0	8.0	10.0	9.0	28.0	0.0	k__Bacteria; p__Bacteroidota; c__Bacteroidia; o__Bacteroidales; f__Muribaculaceae; g__Muribaculaceae; s__uncultured_bacterium_g__Muribaculaceae
679	3.0	0.0	1.0	4.0	0.0	0.0	2.0	3.0	3.0	2.0	1.0	1.0	1.0	1.0	1.0	6.0	4.0	3.0	3.0	1.0	2.0	2.0	k__Bacteria; p__Nitrospirota; c__Thermodesulfovibrionia; o__uncultured; f__uncultured; g__uncultured; s__uncultured_bacterium_g__uncultured
680	1.0	0.0	0.0	0.0	0.0	0.0	0.0	0.0	0.0	0.0	0.0	0.0	0.0	0.0	2.0	1.0	0.0	0.0	0.0	0.0	0.0	0.0	k__Bacteria; p__Bacteroidota; c__Bacteroidia; o__Bacteroidales; f__Rikenellaceae; g__Rikenellaceae; s__Rikenella_sp._g__Rikenellaceae
681	22.0	39.0	11.0	10.0	67.0	31.0	39.0	28.0	0.0	11.0	15.0	0.0	20.0	3.0	33.0	22.0	12.0	132.0	79.0	33.0	6.0	38.0	k__Bacteria; p__Bacteroidota; c__Bacteroidia; o__Bacteroidales; f__Muribaculaceae; g__Muribaculaceae
682	3.0	4.0	3.0	6.0	4.0	2.0	11.0	5.0	2.0	0.0	3.0	5.0	1.0	0.0	0.0	2.0	1.0	0.0	1.0	0.0	1.0	2.0	k__Bacteria; p__Bacteroidota; c__Bacteroidia; o__Bacteroidales; f__Muribaculaceae
683	1.0	0.0	0.0	0.0	1.0	0.0	0.0	0.0	0.0	0.0	0.0	0.0	0.0	0.0	0.0	1.0	0.0	0.0	0.0	0.0	0.0	0.0	k__Bacteria; p__Desulfobacterota; c__Desulfovibrionia; o__Desulfovibrionales; f__Desulfovibrionaceae
684	1.0	1.0	0.0	0.0	0.0	0.0	0.0	0.0	0.0	0.0	0.0	0.0	1.0	0.0	0.0	0.0	0.0	0.0	0.0	0.0	1.0	1.0	k__Bacteria; p__Actinobacteriota; c__Coriobacteriia; o__OPB41; f__OPB41; g__OPB41
685	6.0	0.0	0.0	0.0	1.0	2.0	3.0	1.0	0.0	1.0	0.0	3.0	1.0	1.0	0.0	0.0	0.0	0.0	0.0	1.0	0.0	0.0	k__Bacteria; p__Bacteroidota; c__Bacteroidia; o__Bacteroidales; f__Tannerellaceae
686	10.0	14.0	10.0	1.0	1.0	0.0	3.0	2.0	3.0	0.0	0.0	4.0	1.0	2.0	0.0	0.0	8.0	1.0	0.0	1.0	6.0	0.0	k__Bacteria; p__Bacteroidota; c__Bacteroidia; o__Bacteroidales; f__Muribaculaceae; g__Muribaculaceae; s__uncultured_bacterium_g__Muribaculaceae
687	3.0	3.0	1.0	5.0	1.0	4.0	1.0	4.0	4.0	3.0	5.0	6.0	1.0	1.0	1.0	11.0	3.0	6.0	1.0	9.0	6.0	6.0	k__Bacteria; p__Firmicutes; c__Clostridia; o__Peptostreptococcales-Tissierellales; f__Anaerovoracaceae; g__Family_XIII_UCG-001; s__uncultured_bacterium_g__Family_XIII_UCG-001
688	3.0	1.0	4.0	0.0	0.0	0.0	0.0	2.0	0.0	0.0	0.0	0.0	0.0	5.0	0.0	0.0	2.0	0.0	0.0	4.0	3.0	0.0	k__Bacteria; p__Bacteroidota; c__Bacteroidia; o__Bacteroidales; f__Muribaculaceae; g__Muribaculaceae; s__uncultured_bacterium_g__Muribaculaceae
689	13.0	29.0	46.0	3.0	4.0	0.0	11.0	5.0	7.0	5.0	2.0	7.0	0.0	3.0	16.0	20.0	9.0	2.0	11.0	7.0	18.0	0.0	k__Bacteria; p__Bacteroidota; c__Bacteroidia; o__Bacteroidales; f__Muribaculaceae; g__Muribaculaceae; s__uncultured_bacterium_g__Muribaculaceae
690	5.0	1.0	1.0	0.0	15.0	0.0	1.0	1.0	2.0	22.0	5.0	87.0	1.0	23.0	94.0	48.0	2.0	80.0	47.0	22.0	1.0	2.0	k__Bacteria; p__Bacteroidota; c__Bacteroidia; o__Bacteroidales; f__Muribaculaceae; g__Muribaculaceae; s__uncultured_bacterium_g__Muribaculaceae
691	63.0	1.0	1.0	1.0	437.0	57.0	25.0	2.0	1.0	0.0	3.0	0.0	4.0	3.0	0.0	3.0	0.0	2.0	12.0	5.0	40.0	1.0	k__Bacteria; p__Firmicutes; c__Clostridia; o__Lachnospirales; f__Lachnospiraceae; g__[Eubacterium]_xylanophilum_group; s__uncultured_bacterium_g__[Eubacterium]_xylanophilum_group
692	7.0	3.0	0.0	2.0	12.0	0.0	5.0	5.0	0.0	0.0	0.0	0.0	4.0	0.0	2.0	0.0	0.0	1.0	5.0	4.0	7.0	2.0	k__Bacteria; p__Bacteroidota; c__Bacteroidia; o__Bacteroidales; f__Muribaculaceae; g__Muribaculaceae
693	8.0	4.0	3.0	1.0	44.0	14.0	9.0	36.0	332.0	100.0	175.0	61.0	268.0	49.0	8.0	163.0	57.0	8.0	5.0	23.0	24.0	0.0	k__Bacteria; p__Firmicutes; c__Clostridia; o__Lachnospirales; f__Lachnospiraceae; g__Lachnospiraceae_NK4A136_group; s__uncultured_bacterium_g__Lachnospiraceae_NK4A136_group
694	34.0	1.0	8.0	2.0	9.0	49.0	24.0	7.0	0.0	4.0	24.0	11.0	13.0	1.0	2.0	0.0	17.0	18.0	5.0	4.0	6.0	9.0	k__Bacteria; p__Bacteroidota; c__Bacteroidia; o__Bacteroidales; f__Muribaculaceae; g__Muribaculaceae; s__uncultured_bacterium_g__Muribaculaceae
695	2.0	0.0	0.0	0.0	2.0	0.0	0.0	0.0	0.0	0.0	0.0	0.0	0.0	0.0	0.0	0.0	0.0	1.0	0.0	1.0	0.0	0.0	k__Bacteria; p__Firmicutes; c__Clostridia; o__Oscillospirales; f__Oscillospiraceae
696	3.0	1.0	0.0	0.0	4.0	0.0	2.0	2.0	1.0	1.0	4.0	2.0	4.0	4.0	0.0	1.0	3.0	0.0	0.0	1.0	3.0	0.0	k__Bacteria; p__Bacteroidota; c__Bacteroidia; o__Bacteroidales; f__Muribaculaceae; g__Muribaculaceae; s__uncultured_bacterium_g__Muribaculaceae
697	2.0	2.0	3.0	1.0	1.0	0.0	2.0	3.0	2.0	1.0	4.0	1.0	3.0	1.0	4.0	1.0	2.0	3.0	5.0	2.0	6.0	6.0	k__Bacteria; p__Acidobacteriota; c__Holophagae; o__Subgroup_7; f__Subgroup_7; g__Subgroup_7; s__uncultured_delta_g__Subgroup_7
698	2.0	2.0	1.0	2.0	2.0	2.0	3.0	2.0	0.0	1.0	3.0	0.0	3.0	1.0	1.0	1.0	0.0	0.0	5.0	2.0	0.0	0.0	k__Bacteria; p__Firmicutes; c__Clostridia; o__Lachnospirales; f__Lachnospiraceae; g__Lachnoclostridium
699	31.0	3.0	3.0	0.0	2.0	12.0	23.0	6.0	5.0	2.0	8.0	2.0	3.0	2.0	2.0	1.0	10.0	6.0	0.0	0.0	3.0	4.0	k__Bacteria; p__Bacteroidota; c__Bacteroidia; o__Bacteroidales; f__Muribaculaceae; g__Muribaculaceae; s__uncultured_bacterium_g__Muribaculaceae
700	11.0	12.0	13.0	0.0	0.0	0.0	0.0	2.0	0.0	0.0	0.0	0.0	0.0	30.0	0.0	0.0	12.0	0.0	0.0	57.0	6.0	0.0	k__Bacteria; p__Bacteroidota; c__Bacteroidia; o__Bacteroidales; f__Muribaculaceae; g__Muribaculaceae; s__uncultured_bacterium_g__Muribaculaceae
701	22.0	1.0	0.0	6.0	2.0	2.0	14.0	0.0	0.0	0.0	4.0	0.0	11.0	5.0	0.0	0.0	0.0	46.0	10.0	0.0	1.0	0.0	k__Bacteria; p__Firmicutes; c__Clostridia; o__Lachnospirales; f__Lachnospiraceae; g__Roseburia; s__uncultured_bacterium_g__Roseburia
702	2.0	0.0	0.0	0.0	0.0	0.0	0.0	0.0	0.0	0.0	0.0	0.0	0.0	3.0	0.0	0.0	0.0	0.0	0.0	0.0	0.0	0.0	k__Bacteria; p__Firmicutes; c__Clostridia; o__Lachnospirales; f__Lachnospiraceae
703	2.0	0.0	1.0	2.0	3.0	1.0	4.0	2.0	5.0	1.0	2.0	0.0	0.0	0.0	1.0	0.0	0.0	3.0	3.0	1.0	0.0	1.0	k__Bacteria; p__Bacteroidota; c__Bacteroidia; o__Bacteroidales; f__Muribaculaceae; g__Muribaculaceae; s__uncultured_bacterium_g__Muribaculaceae
704	9.0	4.0	8.0	2.0	4.0	0.0	3.0	3.0	2.0	1.0	8.0	13.0	0.0	10.0	0.0	0.0	10.0	0.0	0.0	1.0	12.0	0.0	k__Bacteria; p__Bacteroidota; c__Bacteroidia; o__Bacteroidales; f__Muribaculaceae; g__Muribaculaceae; s__uncultured_bacterium_g__Muribaculaceae
705	3.0	0.0	0.0	0.0	0.0	0.0	0.0	0.0	0.0	0.0	0.0	0.0	0.0	0.0	0.0	0.0	0.0	0.0	0.0	0.0	0.0	0.0	k__Bacteria; p__Firmicutes; c__Clostridia; o__Lachnospirales; f__Lachnospiraceae
706	82.0	29.0	51.0	19.0	43.0	37.0	36.0	61.0	46.0	30.0	17.0	16.0	30.0	36.0	53.0	49.0	29.0	40.0	48.0	64.0	9.0	53.0	k__Bacteria; p__Bacteroidota; c__Bacteroidia; o__Bacteroidales; f__Muribaculaceae; g__Muribaculaceae; s__uncultured_bacterium_g__Muribaculaceae
707	5.0	2.0	4.0	1.0	9.0	5.0	8.0	1.0	6.0	1.0	5.0	4.0	7.0	7.0	6.0	3.0	14.0	2.0	6.0	3.0	7.0	9.0	k__Bacteria; p__Firmicutes; c__Clostridia; o__Peptostreptococcales-Tissierellales; f__Anaerovoracaceae; g__Family_XIII_AD3011_group
708	2.0	0.0	0.0	0.0	0.0	0.0	0.0	0.0	0.0	0.0	0.0	0.0	0.0	0.0	0.0	0.0	0.0	0.0	0.0	0.0	0.0	0.0	k__Bacteria; p__Firmicutes; c__Clostridia; o__Lachnospirales; f__Lachnospiraceae
709	10.0	0.0	0.0	3.0	0.0	0.0	0.0	1.0	1.0	0.0	4.0	3.0	0.0	0.0	4.0	5.0	2.0	3.0	2.0	0.0	2.0	0.0	k__Bacteria; p__Bacteroidota; c__Bacteroidia; o__Bacteroidales; f__Muribaculaceae; g__Muribaculaceae; s__uncultured_bacterium_g__Muribaculaceae
710	24.0	29.0	43.0	15.0	11.0	17.0	23.0	25.0	15.0	11.0	6.0	9.0	3.0	4.0	5.0	2.0	6.0	1.0	9.0	1.0	1.0	1.0	k__Bacteria; p__Bacteroidota; c__Bacteroidia; o__Bacteroidales; f__Muribaculaceae; g__Muribaculaceae; s__uncultured_bacterium_g__Muribaculaceae
711	1.0	1.0	0.0	1.0	1.0	1.0	4.0	2.0	0.0	0.0	1.0	1.0	1.0	2.0	0.0	1.0	1.0	3.0	1.0	1.0	0.0	0.0	k__Bacteria; p__Bacteroidota; c__Bacteroidia; o__Bacteroidales; f__Muribaculaceae; g__Muribaculaceae; s__uncultured_bacterium_g__Muribaculaceae
712	18.0	4.0	2.0	0.0	16.0	32.0	2.0	25.0	31.0	22.0	6.0	6.0	99.0	16.0	26.0	5.0	3.0	5.0	0.0	16.0	1.0	1.0	k__Bacteria; p__Firmicutes; c__Clostridia; o__Lachnospirales; f__Lachnospiraceae
713	19.0	5.0	14.0	9.0	34.0	5.0	1.0	23.0	3.0	5.0	7.0	11.0	2.0	9.0	6.0	5.0	15.0	6.0	6.0	5.0	3.0	14.0	k__Bacteria; p__Bacteroidota; c__Bacteroidia; o__Bacteroidales; f__Muribaculaceae; g__Muribaculaceae; s__uncultured_bacterium_g__Muribaculaceae
714	7.0	2.0	12.0	8.0	9.0	7.0	5.0	7.0	19.0	2.0	7.0	3.0	4.0	9.0	5.0	6.0	9.0	2.0	6.0	5.0	9.0	12.0	k__Bacteria; p__Bacteroidota; c__Bacteroidia; o__Bacteroidales; f__Muribaculaceae; g__Muribaculaceae
715	5.0	0.0	1.0	2.0	0.0	2.0	0.0	1.0	39.0	5.0	5.0	1.0	0.0	46.0	0.0	0.0	0.0	0.0	0.0	0.0	0.0	7.0	k__Bacteria; p__Firmicutes; c__Clostridia; o__Lachnospirales; f__Lachnospiraceae; g__Roseburia; s__uncultured_bacterium_g__Roseburia
716	37.0	39.0	23.0	11.0	52.0	11.0	14.0	27.0	32.0	22.0	29.0	35.0	16.0	40.0	51.0	48.0	43.0	17.0	28.0	64.0	49.0	11.0	k__Bacteria; p__Bacteroidota; c__Bacteroidia; o__Bacteroidales; f__Muribaculaceae; g__Muribaculaceae; s__uncultured_bacterium_g__Muribaculaceae
717	7.0	11.0	7.0	9.0	6.0	1.0	10.0	3.0	6.0	15.0	11.0	2.0	1.0	8.0	4.0	9.0	0.0	4.0	7.0	4.0	3.0	21.0	k__Bacteria; p__Bacteroidota; c__Bacteroidia; o__Bacteroidales; f__Muribaculaceae; g__Muribaculaceae; s__uncultured_bacterium_g__Muribaculaceae
718	2.0	1.0	2.0	0.0	0.0	0.0	0.0	0.0	0.0	0.0	0.0	0.0	0.0	0.0	0.0	0.0	0.0	0.0	0.0	0.0	0.0	0.0	k__Bacteria; p__Bacteroidota; c__Bacteroidia; o__Bacteroidales; f__Muribaculaceae; g__Muribaculaceae; s__uncultured_bacterium_g__Muribaculaceae
719	23.0	30.0	32.0	49.0	21.0	8.0	29.0	36.0	11.0	10.0	19.0	15.0	1.0	6.0	11.0	2.0	17.0	2.0	8.0	0.0	8.0	20.0	k__Bacteria; p__Bacteroidota; c__Bacteroidia; o__Bacteroidales; f__Muribaculaceae
720	4.0	1.0	1.0	2.0	1.0	8.0	0.0	1.0	18.0	0.0	4.0	0.0	0.0	2.0	0.0	0.0	0.0	2.0	5.0	1.0	4.0	0.0	k__Bacteria; p__Bacteroidota; c__Bacteroidia; o__Bacteroidales; f__Muribaculaceae; g__Muribaculaceae; s__uncultured_bacterium_g__Muribaculaceae
721	1.0	2.0	4.0	0.0	2.0	1.0	5.0	3.0	6.0	0.0	0.0	5.0	1.0	2.0	8.0	4.0	1.0	5.0	1.0	2.0	2.0	3.0	k__Bacteria; p__Bacteroidota; c__Bacteroidia
722	21.0	20.0	21.0	2.0	0.0	17.0	0.0	0.0	0.0	1.0	0.0	0.0	12.0	14.0	5.0	7.0	28.0	0.0	0.0	10.0	1.0	2.0	k__Bacteria; p__Bacteroidota; c__Bacteroidia; o__Bacteroidales
723	18.0	35.0	34.0	48.0	20.0	12.0	36.0	51.0	11.0	27.0	18.0	20.0	2.0	12.0	6.0	14.0	15.0	3.0	10.0	2.0	19.0	32.0	k__Bacteria; p__Bacteroidota; c__Bacteroidia; o__Bacteroidales; f__Muribaculaceae; g__Muribaculaceae; s__uncultured_bacterium_g__Muribaculaceae
724	10.0	26.0	4.0	0.0	26.0	1.0	28.0	10.0	16.0	8.0	28.0	12.0	4.0	4.0	2.0	0.0	21.0	14.0	22.0	131.0	57.0	2.0	k__Bacteria; p__Firmicutes; c__Clostridia; o__Clostridia_UCG-014; f__Clostridia_UCG-014; g__Clostridia_UCG-014
725	19.0	5.0	3.0	24.0	10.0	1.0	1.0	2.0	1.0	30.0	1.0	5.0	0.0	2.0	1.0	10.0	5.0	10.0	12.0	5.0	2.0	9.0	k__Bacteria; p__Firmicutes; c__Clostridia; o__Oscillospirales; f__Oscillospiraceae; g__uncultured
726	2.0	0.0	0.0	0.0	0.0	0.0	0.0	0.0	0.0	0.0	0.0	0.0	0.0	0.0	1.0	0.0	0.0	0.0	0.0	0.0	0.0	0.0	k__Bacteria; p__Firmicutes; c__Clostridia; o__Lachnospirales; f__Lachnospiraceae
727	3.0	0.0	0.0	2.0	6.0	1.0	6.0	4.0	0.0	0.0	5.0	7.0	1.0	2.0	3.0	0.0	2.0	1.0	3.0	0.0	3.0	8.0	k__Bacteria; p__Bacteroidota; c__Bacteroidia; o__Bacteroidales; f__Rikenellaceae; g__Alistipes; s__Alistipes_inops_g__Alistipes
728	14.0	19.0	6.0	19.0	10.0	7.0	9.0	24.0	6.0	27.0	10.0	7.0	5.0	22.0	9.0	6.0	12.0	6.0	3.0	9.0	16.0	52.0	k__Bacteria; p__Bacteroidota; c__Bacteroidia; o__Bacteroidales; f__Muribaculaceae; g__Muribaculaceae; s__uncultured_bacterium_g__Muribaculaceae
729	5.0	6.0	4.0	6.0	7.0	9.0	6.0	5.0	1.0	1.0	8.0	4.0	2.0	2.0	3.0	3.0	7.0	4.0	6.0	10.0	10.0	10.0	k__Bacteria; p__Proteobacteria; c__Gammaproteobacteria; o__Burkholderiales; f__SC-I-84; g__SC-I-84; s__uncultured_bacterium_g__SC-I-84
730	3.0	5.0	2.0	2.0	5.0	4.0	2.0	8.0	0.0	12.0	1.0	1.0	2.0	2.0	7.0	14.0	2.0	11.0	4.0	10.0	2.0	11.0	k__Bacteria; p__Bacteroidota; c__Bacteroidia; o__Bacteroidales; f__Muribaculaceae; g__Muribaculaceae; s__unidentified_g__Muribaculaceae
731	20.0	8.0	13.0	0.0	5.0	8.0	4.0	7.0	3.0	1.0	6.0	2.0	6.0	6.0	3.0	4.0	15.0	2.0	7.0	4.0	12.0	0.0	k__Bacteria; p__Bacteroidota; c__Bacteroidia; o__Bacteroidales; f__Muribaculaceae; g__Muribaculaceae; s__uncultured_bacterium_g__Muribaculaceae
732	6.0	2.0	6.0	2.0	3.0	2.0	6.0	7.0	7.0	2.0	11.0	2.0	3.0	5.0	16.0	3.0	2.0	4.0	10.0	1.0	3.0	1.0	k__Bacteria; p__Bacteroidota; c__Bacteroidia; o__Bacteroidales; f__Muribaculaceae; g__Muribaculaceae; s__uncultured_bacterium_g__Muribaculaceae
733	2.0	1.0	0.0	0.0	0.0	0.0	0.0	0.0	0.0	0.0	0.0	0.0	0.0	0.0	0.0	0.0	0.0	1.0	2.0	0.0	0.0	2.0	k__Bacteria; p__Firmicutes; c__Clostridia; o__Lachnospirales; f__Lachnospiraceae
734	1.0	1.0	0.0	0.0	1.0	0.0	1.0	1.0	0.0	0.0	0.0	0.0	0.0	0.0	1.0	0.0	0.0	0.0	0.0	0.0	0.0	0.0	k__Bacteria; p__Firmicutes; c__Clostridia; o__Oscillospirales; f__Ruminococcaceae; g__uncultured; s__uncultured_organism_g__uncultured
735	4.0	0.0	0.0	2.0	5.0	2.0	1.0	0.0	0.0	0.0	0.0	1.0	2.0	1.0	0.0	0.0	0.0	1.0	0.0	5.0	0.0	0.0	k__Bacteria
736	4.0	49.0	81.0	3.0	13.0	10.0	14.0	10.0	17.0	2.0	12.0	9.0	10.0	33.0	32.0	36.0	80.0	10.0	92.0	3.0	21.0	0.0	k__Bacteria; p__Bacteroidota; c__Bacteroidia; o__Bacteroidales; f__Muribaculaceae; g__Muribaculaceae; s__uncultured_bacterium_g__Muribaculaceae
737	13.0	57.0	41.0	8.0	0.0	0.0	7.0	4.0	3.0	1.0	1.0	4.0	3.0	5.0	12.0	6.0	13.0	0.0	38.0	5.0	18.0	3.0	k__Bacteria; p__Proteobacteria; c__Gammaproteobacteria; o__Burkholderiales; f__Sutterellaceae; g__Parasutterella; s__Parasutterella_excrementihominis_g__Parasutterella
738	27.0	3.0	7.0	0.0	1.0	55.0	0.0	6.0	0.0	9.0	0.0	0.0	31.0	8.0	14.0	12.0	27.0	0.0	0.0	6.0	0.0	0.0	k__Bacteria; p__Bacteroidota; c__Bacteroidia; o__Bacteroidales; f__Prevotellaceae; g__Prevotellaceae_UCG-001; s__uncultured_bacterium_g__Prevotellaceae_UCG-001
739	5.0	0.0	1.0	6.0	4.0	1.0	6.0	18.0	1.0	5.0	3.0	4.0	0.0	1.0	10.0	2.0	3.0	2.0	1.0	3.0	6.0	7.0	k__Bacteria; p__Bacteroidota; c__Bacteroidia; o__Bacteroidales; f__Muribaculaceae; g__Muribaculaceae; s__uncultured_bacterium_g__Muribaculaceae
740	3.0	0.0	1.0	0.0	0.0	1.0	7.0	1.0	1.0	0.0	1.0	0.0	0.0	1.0	0.0	0.0	3.0	0.0	0.0	1.0	3.0	0.0	k__Bacteria; p__Bacteroidota; c__Bacteroidia; o__Bacteroidales; f__Muribaculaceae; g__Muribaculaceae; s__uncultured_bacterium_g__Muribaculaceae
741	5.0	3.0	4.0	0.0	0.0	1.0	4.0	3.0	2.0	0.0	4.0	0.0	3.0	0.0	1.0	2.0	12.0	0.0	2.0	1.0	4.0	1.0	k__Bacteria; p__Bacteroidota; c__Bacteroidia; o__Bacteroidales; f__Muribaculaceae; g__Muribaculaceae; s__uncultured_bacterium_g__Muribaculaceae
742	1.0	0.0	1.0	0.0	0.0	0.0	0.0	0.0	0.0	0.0	0.0	0.0	0.0	0.0	0.0	0.0	0.0	0.0	0.0	0.0	0.0	0.0	k__Bacteria; p__Proteobacteria; c__Gammaproteobacteria; o__Burkholderiales; f__Sutterellaceae; g__Parasutterella; s__Turicimonas_muris_g__Parasutterella
743	21.0	6.0	3.0	10.0	15.0	1.0	7.0	11.0	7.0	2.0	15.0	5.0	0.0	8.0	2.0	2.0	3.0	4.0	4.0	0.0	4.0	15.0	k__Bacteria; p__Bacteroidota; c__Bacteroidia; o__Bacteroidales; f__Muribaculaceae; g__Muribaculaceae; s__uncultured_bacterium_g__Muribaculaceae
744	12.0	3.0	1.0	5.0	20.0	0.0	16.0	14.0	1.0	0.0	2.0	0.0	4.0	0.0	8.0	5.0	0.0	4.0	3.0	1.0	5.0	5.0	k__Bacteria; p__Bacteroidota; c__Bacteroidia; o__Bacteroidales; f__Rikenellaceae
745	2.0	0.0	0.0	0.0	0.0	0.0	0.0	1.0	0.0	0.0	0.0	0.0	1.0	0.0	0.0	0.0	1.0	0.0	0.0	0.0	0.0	0.0	k__Bacteria; p__Cyanobacteria; c__Vampirivibrionia; o__Gastranaerophilales; f__Gastranaerophilales; g__Gastranaerophilales
746	5.0	4.0	2.0	5.0	0.0	1.0	1.0	2.0	3.0	0.0	1.0	0.0	3.0	1.0	3.0	4.0	1.0	3.0	5.0	1.0	3.0	0.0	k__Bacteria; p__Bacteroidota; c__Bacteroidia; o__Bacteroidales; f__Muribaculaceae; g__Muribaculaceae; s__uncultured_bacterium_g__Muribaculaceae
747	36.0	9.0	9.0	0.0	1.0	5.0	8.0	2.0	6.0	1.0	14.0	7.0	11.0	6.0	0.0	0.0	44.0	3.0	0.0	0.0	3.0	0.0	k__Bacteria; p__Bacteroidota; c__Bacteroidia; o__Bacteroidales; f__Muribaculaceae; g__Muribaculaceae; s__uncultured_bacterium_g__Muribaculaceae
748	8.0	9.0	9.0	7.0	17.0	5.0	4.0	8.0	1.0	2.0	23.0	14.0	8.0	6.0	7.0	12.0	10.0	0.0	22.0	6.0	8.0	7.0	k__Bacteria; p__Bacteroidota; c__Bacteroidia; o__Bacteroidales; f__Rikenellaceae; g__Alistipes; s__Alistipes_inops_g__Alistipes
749	8.0	0.0	4.0	2.0	10.0	16.0	6.0	2.0	2.0	1.0	2.0	1.0	4.0	1.0	0.0	0.0	1.0	1.0	0.0	1.0	2.0	3.0	k__Bacteria; p__Bacteroidota; c__Bacteroidia; o__Bacteroidales
750	14.0	6.0	0.0	0.0	0.0	0.0	0.0	1.0	0.0	1.0	0.0	0.0	2.0	6.0	0.0	1.0	22.0	0.0	0.0	1.0	1.0	0.0	k__Bacteria; p__Bacteroidota; c__Bacteroidia; o__Bacteroidales; f__Prevotellaceae; g__Prevotellaceae_UCG-001; s__uncultured_bacterium_g__Prevotellaceae_UCG-001
751	182.0	207.0	163.0	21.0	18.0	10.0	156.0	82.0	25.0	18.0	46.0	89.0	38.0	77.0	5.0	27.0	174.0	28.0	0.0	48.0	118.0	0.0	k__Bacteria; p__Bacteroidota; c__Bacteroidia; o__Bacteroidales; f__Muribaculaceae; g__Muribaculaceae; s__uncultured_bacterium_g__Muribaculaceae
752	4.0	0.0	0.0	0.0	1.0	0.0	0.0	2.0	0.0	0.0	0.0	1.0	0.0	1.0	4.0	1.0	2.0	0.0	0.0	0.0	1.0	1.0	k__Bacteria; p__Proteobacteria; c__Gammaproteobacteria; o__Burkholderiales; f__Sutterellaceae; g__Parasutterella; s__uncultured_bacterium_g__Parasutterella
753	3.0	4.0	0.0	21.0	9.0	20.0	5.0	0.0	2.0	6.0	1.0	7.0	2.0	3.0	8.0	4.0	4.0	11.0	1.0	1.0	2.0	10.0	k__Bacteria; p__Firmicutes; c__Clostridia; o__Clostridia_vadinBB60_group; f__Clostridia_vadinBB60_group; g__Clostridia_vadinBB60_group; s__unidentified_g__Clostridia_vadinBB60_group
754	2.0	0.0	0.0	0.0	0.0	5.0	0.0	0.0	0.0	0.0	0.0	0.0	0.0	0.0	1.0	1.0	3.0	0.0	2.0	0.0	0.0	3.0	k__Bacteria; p__Firmicutes; c__Clostridia; o__Lachnospirales; f__Lachnospiraceae
755	3.0	0.0	0.0	0.0	11.0	0.0	0.0	0.0	2.0	2.0	1.0	5.0	0.0	3.0	10.0	7.0	2.0	20.0	8.0	1.0	0.0	4.0	k__Bacteria; p__Bacteroidota; c__Bacteroidia; o__Bacteroidales; f__Muribaculaceae; g__Muribaculaceae; s__uncultured_bacterium_g__Muribaculaceae
756	17.0	3.0	12.0	1.0	5.0	25.0	6.0	5.0	0.0	1.0	6.0	10.0	8.0	4.0	0.0	1.0	18.0	6.0	0.0	0.0	0.0	0.0	k__Bacteria; p__Bacteroidota; c__Bacteroidia; o__Bacteroidales; f__Muribaculaceae; g__Muribaculaceae; s__uncultured_bacterium_g__Muribaculaceae
757	21.0	10.0	1.0	90.0	36.0	39.0	24.0	2.0	0.0	33.0	14.0	43.0	14.0	89.0	14.0	93.0	10.0	47.0	13.0	61.0	1.0	17.0	k__Bacteria; p__Campilobacterota; c__Campylobacteria; o__Campylobacterales; f__Helicobacteraceae; g__Helicobacter; s__Helicobacter_hepaticus_g__Helicobacter
758	7.0	7.0	24.0	5.0	8.0	8.0	18.0	2.0	11.0	10.0	11.0	13.0	9.0	14.0	9.0	8.0	10.0	1.0	6.0	18.0	4.0	11.0	k__Bacteria; p__Bacteroidota; c__Bacteroidia; o__Bacteroidales
759	1.0	0.0	0.0	0.0	0.0	1.0	0.0	0.0	0.0	0.0	0.0	0.0	0.0	0.0	0.0	0.0	0.0	0.0	0.0	0.0	0.0	0.0	k__Bacteria; p__Proteobacteria; c__Alphaproteobacteria; o__Caulobacterales; f__Hyphomonadaceae; g__SWB02; s__uncultured_bacterium_g__SWB02
760	5.0	7.0	14.0	0.0	0.0	0.0	1.0	1.0	0.0	0.0	0.0	1.0	0.0	4.0	0.0	0.0	1.0	0.0	0.0	3.0	0.0	0.0	k__Bacteria; p__Bacteroidota; c__Bacteroidia; o__Bacteroidales; f__Prevotellaceae
761	1.0	1.0	1.0	0.0	1.0	1.0	1.0	0.0	0.0	0.0	3.0	0.0	1.0	0.0	2.0	0.0	2.0	1.0	0.0	0.0	0.0	0.0	k__Bacteria; p__Bacteroidota; c__Bacteroidia; o__Bacteroidales
762	3.0	0.0	3.0	0.0	0.0	0.0	3.0	1.0	0.0	0.0	0.0	0.0	0.0	3.0	3.0	0.0	1.0	0.0	0.0	14.0	0.0	1.0	k__Bacteria; p__Firmicutes; c__Clostridia; o__Peptostreptococcales-Tissierellales; f__Anaerovoracaceae; g__[Eubacterium]_nodatum_group; s__uncultured_bacterium_g__[Eubacterium]_nodatum_group
763	7.0	0.0	2.0	1.0	0.0	0.0	12.0	8.0	0.0	0.0	2.0	6.0	2.0	0.0	0.0	0.0	4.0	0.0	0.0	1.0	0.0	0.0	k__Bacteria; p__Bacteroidota; c__Bacteroidia; o__Bacteroidales; f__Muribaculaceae; g__Muribaculaceae
764	2.0	0.0	0.0	1.0	5.0	0.0	1.0	2.0	0.0	0.0	0.0	0.0	1.0	0.0	2.0	2.0	0.0	0.0	0.0	0.0	0.0	1.0	k__Bacteria; p__Bacteroidota; c__Bacteroidia; o__Bacteroidales; f__Rikenellaceae; g__Rikenellaceae; s__Rikenella_sp._g__Rikenellaceae
765	7.0	2.0	4.0	3.0	23.0	4.0	0.0	8.0	4.0	4.0	13.0	4.0	4.0	2.0	5.0	13.0	1.0	15.0	5.0	4.0	5.0	23.0	k__Bacteria; p__Bacteroidota; c__Bacteroidia; o__Bacteroidales; f__Muribaculaceae; g__Muribaculaceae
766	3.0	35.0	11.0	8.0	5.0	147.0	608.0	1152.0	23.0	26.0	17.0	7.0	27.0	37.0	280.0	8.0	122.0	28.0	14.0	2.0	21.0	7.0	k__Bacteria; p__Firmicutes; c__Clostridia; o__Lachnospirales; f__Lachnospiraceae
767	2.0	4.0	1.0	5.0	3.0	0.0	3.0	6.0	0.0	1.0	5.0	0.0	0.0	1.0	3.0	3.0	2.0	1.0	6.0	3.0	1.0	16.0	k__Bacteria; p__Bacteroidota; c__Bacteroidia; o__Bacteroidales; f__Muribaculaceae; g__Muribaculaceae; s__uncultured_bacterium_g__Muribaculaceae
768	2.0	21.0	9.0	1.0	8.0	4.0	3.0	19.0	1.0	0.0	2.0	6.0	7.0	12.0	9.0	5.0	19.0	6.0	7.0	2.0	5.0	1.0	k__Bacteria; p__Firmicutes; c__Clostridia; o__Clostridia_UCG-014; f__Clostridia_UCG-014; g__Clostridia_UCG-014; s__uncultured_rumen_g__Clostridia_UCG-014
769	2.0	3.0	7.0	8.0	4.0	3.0	4.0	1.0	6.0	3.0	2.0	8.0	7.0	4.0	4.0	1.0	15.0	5.0	13.0	11.0	15.0	9.0	k__Bacteria; p__Firmicutes; c__Clostridia; o__Lachnospirales; f__Lachnospiraceae; g__[Ruminococcus]_torques_group
770	5.0	0.0	0.0	2.0	2.0	32.0	5.0	0.0	3.0	6.0	10.0	24.0	86.0	0.0	1.0	2.0	1.0	3.0	2.0	0.0	3.0	10.0	k__Bacteria; p__Firmicutes; c__Bacilli; o__Erysipelotrichales; f__Erysipelatoclostridiaceae; g__Erysipelatoclostridium; s__unidentified_g__Erysipelatoclostridium
771	15.0	5.0	21.0	0.0	0.0	4.0	6.0	1.0	0.0	0.0	0.0	0.0	0.0	22.0	0.0	0.0	4.0	0.0	0.0	7.0	0.0	0.0	k__Bacteria; p__Bacteroidota; c__Bacteroidia; o__Bacteroidales
772	11.0	0.0	0.0	2.0	20.0	1.0	4.0	4.0	5.0	8.0	3.0	6.0	0.0	4.0	3.0	1.0	1.0	3.0	0.0	3.0	1.0	9.0	k__Bacteria; p__Bacteroidota; c__Bacteroidia; o__Bacteroidales; f__Muribaculaceae; g__Muribaculaceae; s__uncultured_bacterium_g__Muribaculaceae
773	2.0	3.0	1.0	5.0	7.0	5.0	5.0	5.0	0.0	1.0	1.0	4.0	2.0	3.0	0.0	2.0	5.0	4.0	4.0	5.0	5.0	0.0	k__Bacteria
774	1.0	0.0	1.0	0.0	0.0	0.0	2.0	1.0	0.0	1.0	0.0	4.0	0.0	0.0	0.0	0.0	0.0	0.0	0.0	0.0	0.0	0.0	k__Bacteria; p__Bacteroidota; c__Bacteroidia; o__Bacteroidales; f__Muribaculaceae; g__Muribaculaceae; s__uncultured_Bacteroidales_g__Muribaculaceae
775	1.0	2.0	1.0	0.0	0.0	0.0	0.0	1.0	0.0	0.0	0.0	0.0	0.0	2.0	1.0	0.0	2.0	0.0	3.0	1.0	0.0	0.0	k__Bacteria; p__Proteobacteria; c__Gammaproteobacteria; o__Burkholderiales; f__Hydrogenophilaceae; g__Thiobacillus; s__uncultured_bacterium_g__Thiobacillus
776	4.0	0.0	0.0	0.0	0.0	0.0	0.0	1.0	0.0	0.0	5.0	1.0	1.0	0.0	0.0	1.0	0.0	0.0	0.0	0.0	1.0	1.0	k__Bacteria; p__Bacteroidota; c__Bacteroidia; o__Bacteroidales; f__Muribaculaceae; g__Muribaculaceae; s__uncultured_bacterium_g__Muribaculaceae
777	19.0	0.0	6.0	2.0	6.0	5.0	7.0	5.0	4.0	4.0	0.0	1.0	4.0	1.0	6.0	10.0	3.0	3.0	4.0	0.0	3.0	6.0	k__Bacteria; p__Bacteroidota; c__Bacteroidia; o__Bacteroidales; f__Muribaculaceae; g__Muribaculaceae; s__uncultured_bacterium_g__Muribaculaceae
778	7.0	8.0	8.0	0.0	0.0	0.0	3.0	1.0	0.0	0.0	0.0	0.0	0.0	5.0	0.0	0.0	3.0	0.0	0.0	5.0	0.0	0.0	k__Bacteria; p__Bacteroidota; c__Bacteroidia; o__Bacteroidales; f__Prevotellaceae
779	1.0	2.0	1.0	0.0	0.0	1.0	2.0	1.0	1.0	0.0	2.0	2.0	0.0	0.0	1.0	3.0	3.0	0.0	2.0	3.0	1.0	1.0	k__Bacteria; p__Actinobacteriota; c__Coriobacteriia; o__OPB41; f__OPB41; g__OPB41; s__uncultured_bacterium_g__OPB41
780	59.0	7.0	22.0	63.0	117.0	4.0	21.0	55.0	11.0	13.0	58.0	80.0	16.0	29.0	10.0	11.0	54.0	15.0	12.0	9.0	73.0	35.0	k__Bacteria; p__Bacteroidota; c__Bacteroidia; o__Bacteroidales; f__Muribaculaceae; g__Muribaculaceae; s__uncultured_Bacteroidales_g__Muribaculaceae
781	1.0	0.0	0.0	0.0	0.0	2.0	2.0	1.0	0.0	1.0	1.0	0.0	2.0	1.0	0.0	0.0	2.0	2.0	0.0	1.0	0.0	1.0	k__Bacteria; p__Bacteroidota; c__Bacteroidia; o__Bacteroidales; f__Muribaculaceae; g__Muribaculaceae; s__uncultured_bacterium_g__Muribaculaceae
782	4.0	2.0	4.0	7.0	1.0	1.0	1.0	4.0	3.0	1.0	0.0	1.0	0.0	0.0	6.0	12.0	1.0	0.0	2.0	0.0	0.0	0.0	k__Bacteria; p__Bacteroidota; c__Bacteroidia; o__Bacteroidales; f__Muribaculaceae; g__Muribaculaceae; s__uncultured_bacterium_g__Muribaculaceae
783	6.0	0.0	1.0	5.0	5.0	10.0	3.0	11.0	39.0	48.0	13.0	10.0	1.0	8.0	4.0	4.0	1.0	25.0	1.0	7.0	5.0	8.0	k__Bacteria; p__Firmicutes; c__Clostridia; o__Lachnospirales; f__Lachnospiraceae; g__Roseburia
784	6.0	0.0	1.0	0.0	0.0	0.0	0.0	0.0	0.0	0.0	0.0	0.0	0.0	0.0	0.0	0.0	0.0	2.0	0.0	0.0	0.0	2.0	k__Bacteria; p__Bacteroidota; c__Bacteroidia; o__Bacteroidales; f__Muribaculaceae; g__Muribaculaceae; s__uncultured_bacterium_g__Muribaculaceae
785	6.0	0.0	0.0	8.0	3.0	5.0	4.0	4.0	3.0	0.0	1.0	3.0	1.0	0.0	0.0	0.0	2.0	0.0	2.0	0.0	4.0	3.0	k__Bacteria; p__Bacteroidota; c__Bacteroidia; o__Bacteroidales; f__Muribaculaceae; g__Muribaculaceae; s__uncultured_bacterium_g__Muribaculaceae
786	4.0	0.0	1.0	2.0	2.0	2.0	2.0	5.0	0.0	4.0	4.0	0.0	0.0	1.0	9.0	0.0	0.0	0.0	1.0	0.0	0.0	16.0	k__Bacteria; p__Bacteroidota; c__Bacteroidia; o__Bacteroidales; f__Bacteroidaceae; g__Bacteroides
787	4.0	1.0	3.0	0.0	0.0	1.0	0.0	4.0	1.0	4.0	0.0	1.0	0.0	6.0	0.0	0.0	0.0	1.0	0.0	12.0	4.0	2.0	k__Bacteria; p__Firmicutes; c__Clostridia; o__Lachnospirales; f__Lachnospiraceae
788	8.0	8.0	6.0	0.0	0.0	0.0	1.0	1.0	0.0	0.0	0.0	0.0	0.0	2.0	0.0	0.0	3.0	0.0	0.0	0.0	1.0	0.0	k__Bacteria; p__Bacteroidota; c__Bacteroidia; o__Bacteroidales; f__Marinifilaceae; g__Butyricimonas; s__uncultured_bacterium_g__Butyricimonas
789	3.0	0.0	1.0	0.0	0.0	0.0	3.0	4.0	0.0	0.0	2.0	0.0	0.0	0.0	0.0	0.0	2.0	1.0	13.0	1.0	1.0	1.0	k__Bacteria; p__Firmicutes; c__Bacilli; o__Erysipelotrichales; f__Erysipelotrichaceae; g__Dubosiella; s__uncultured_Erysipelotrichales_g__Dubosiella
790	1.0	1.0	2.0	0.0	1.0	0.0	0.0	0.0	0.0	0.0	0.0	0.0	0.0	0.0	0.0	0.0	0.0	0.0	0.0	0.0	0.0	0.0	k__Bacteria; p__Firmicutes; c__Clostridia; o__Christensenellales; f__Christensenellaceae; g__Christensenellaceae_R-7_group
791	1.0	0.0	0.0	0.0	1.0	0.0	0.0	0.0	0.0	0.0	0.0	0.0	1.0	1.0	0.0	0.0	0.0	1.0	0.0	0.0	0.0	0.0	k__Bacteria; p__Firmicutes; c__Clostridia; o__Oscillospirales; f__UCG-010; g__UCG-010; s__unidentified_g__UCG-010
792	16.0	6.0	11.0	19.0	13.0	5.0	27.0	26.0	36.0	16.0	23.0	7.0	7.0	8.0	6.0	13.0	18.0	3.0	51.0	8.0	48.0	17.0	k__Bacteria; p__Bacteroidota; c__Bacteroidia; o__Bacteroidales; f__Muribaculaceae; g__Muribaculaceae; s__uncultured_bacterium_g__Muribaculaceae
793	2.0	0.0	2.0	0.0	0.0	1.0	1.0	2.0	0.0	0.0	0.0	0.0	0.0	0.0	2.0	0.0	3.0	0.0	0.0	1.0	0.0	2.0	k__Bacteria; p__Bacteroidota; c__Bacteroidia; o__Bacteroidales; f__Muribaculaceae; g__Muribaculaceae; s__uncultured_bacterium_g__Muribaculaceae
794	24.0	9.0	19.0	17.0	18.0	15.0	23.0	17.0	12.0	20.0	10.0	16.0	16.0	11.0	33.0	31.0	15.0	15.0	36.0	12.0	23.0	7.0	k__Bacteria; p__Bacteroidota; c__Bacteroidia; o__Bacteroidales; f__Muribaculaceae; g__Muribaculaceae; s__uncultured_bacterium_g__Muribaculaceae
795	4.0	1.0	4.0	9.0	2.0	1.0	7.0	2.0	4.0	0.0	4.0	1.0	1.0	0.0	0.0	0.0	2.0	1.0	4.0	0.0	1.0	4.0	k__Bacteria; p__Bacteroidota; c__Bacteroidia; o__Bacteroidales; f__Muribaculaceae; g__Muribaculaceae; s__uncultured_bacterium_g__Muribaculaceae
796	6.0	7.0	5.0	5.0	1.0	5.0	2.0	5.0	5.0	4.0	4.0	2.0	4.0	2.0	3.0	4.0	9.0	3.0	3.0	9.0	7.0	6.0	k__Bacteria; p__Bacteroidota; c__Bacteroidia; o__Bacteroidales; f__Bacteroidaceae; g__Bacteroides; s__gut_metagenome_g__Bacteroides
797	25.0	20.0	21.0	9.0	11.0	19.0	42.0	6.0	0.0	7.0	11.0	10.0	4.0	2.0	15.0	6.0	5.0	15.0	33.0	4.0	18.0	19.0	k__Bacteria; p__Bacteroidota; c__Bacteroidia; o__Bacteroidales; f__Muribaculaceae; g__Muribaculaceae; s__uncultured_bacterium_g__Muribaculaceae
798	11.0	2.0	1.0	1.0	1.0	0.0	11.0	4.0	4.0	5.0	2.0	3.0	3.0	1.0	0.0	0.0	4.0	0.0	0.0	0.0	2.0	0.0	k__Bacteria; p__Bacteroidota; c__Bacteroidia; o__Bacteroidales; f__Muribaculaceae; g__Muribaculaceae; s__uncultured_bacterium_g__Muribaculaceae
799	5.0	1.0	2.0	1.0	0.0	0.0	9.0	10.0	9.0	0.0	6.0	3.0	4.0	8.0	0.0	3.0	10.0	2.0	0.0	2.0	4.0	0.0	k__Bacteria; p__Bacteroidota; c__Bacteroidia; o__Bacteroidales; f__Muribaculaceae; g__Muribaculaceae; s__uncultured_bacterium_g__Muribaculaceae
800	32.0	34.0	51.0	15.0	5.0	6.0	17.0	14.0	10.0	8.0	0.0	5.0	4.0	12.0	17.0	18.0	14.0	4.0	18.0	10.0	6.0	8.0	k__Bacteria; p__Bacteroidota; c__Bacteroidia; o__Bacteroidales; f__Muribaculaceae; g__Muribaculaceae; s__uncultured_bacterium_g__Muribaculaceae
801	20.0	11.0	12.0	0.0	0.0	0.0	6.0	5.0	2.0	4.0	6.0	6.0	1.0	10.0	0.0	0.0	20.0	2.0	0.0	2.0	6.0	0.0	k__Bacteria; p__Bacteroidota; c__Bacteroidia; o__Bacteroidales; f__Muribaculaceae; g__Muribaculaceae; s__uncultured_bacterium_g__Muribaculaceae
802	8.0	26.0	10.0	1.0	0.0	0.0	2.0	0.0	0.0	0.0	5.0	6.0	0.0	5.0	4.0	0.0	4.0	0.0	5.0	0.0	10.0	0.0	k__Bacteria; p__Proteobacteria; c__Gammaproteobacteria; o__Burkholderiales; f__Sutterellaceae; g__Parasutterella; s__Parasutterella_excrementihominis_g__Parasutterella
803	4.0	7.0	4.0	0.0	4.0	3.0	0.0	6.0	0.0	1.0	3.0	0.0	6.0	5.0	12.0	6.0	2.0	11.0	5.0	9.0	2.0	2.0	k__Bacteria; p__Bacteroidota; c__Bacteroidia; o__Bacteroidales; f__Muribaculaceae; g__Muribaculaceae; s__uncultured_bacterium_g__Muribaculaceae
804	1.0	5.0	4.0	0.0	0.0	0.0	2.0	2.0	1.0	0.0	1.0	0.0	0.0	1.0	0.0	0.0	1.0	0.0	0.0	1.0	3.0	0.0	k__Bacteria; p__Bacteroidota; c__Bacteroidia; o__Bacteroidales; f__Muribaculaceae; g__Muribaculaceae; s__uncultured_bacterium_g__Muribaculaceae
805	19.0	2.0	3.0	20.0	10.0	8.0	9.0	11.0	27.0	20.0	20.0	12.0	13.0	18.0	11.0	7.0	6.0	29.0	9.0	14.0	4.0	9.0	k__Bacteria; p__Firmicutes; c__Clostridia; o__Oscillospirales; f__Oscillospiraceae; g__Oscillibacter; s__uncultured_bacterium_g__Oscillibacter
806	2.0	0.0	3.0	1.0	7.0	0.0	3.0	6.0	0.0	2.0	2.0	4.0	2.0	0.0	1.0	3.0	4.0	2.0	0.0	0.0	3.0	5.0	k__Bacteria; p__Bacteroidota; c__Bacteroidia; o__Bacteroidales; f__Muribaculaceae; g__Muribaculaceae; s__uncultured_bacterium_g__Muribaculaceae
807	4.0	1.0	6.0	1.0	0.0	4.0	2.0	3.0	0.0	1.0	1.0	1.0	2.0	2.0	1.0	3.0	4.0	1.0	1.0	0.0	2.0	1.0	k__Bacteria; p__Bacteroidota; c__Bacteroidia; o__Bacteroidales; f__Muribaculaceae; g__Muribaculaceae; s__uncultured_bacterium_g__Muribaculaceae
808	5.0	1.0	0.0	0.0	0.0	1.0	5.0	5.0	0.0	0.0	1.0	3.0	0.0	1.0	1.0	0.0	3.0	0.0	1.0	1.0	1.0	3.0	k__Bacteria; p__Bacteroidota; c__Bacteroidia; o__Bacteroidales; f__Muribaculaceae; g__Muribaculaceae; s__uncultured_bacterium_g__Muribaculaceae
809	7.0	5.0	0.0	4.0	22.0	0.0	4.0	13.0	2.0	20.0	8.0	3.0	1.0	3.0	21.0	18.0	8.0	23.0	14.0	6.0	5.0	34.0	k__Bacteria; p__Bacteroidota; c__Bacteroidia; o__Bacteroidales; f__Muribaculaceae; g__Muribaculaceae
810	9.0	0.0	0.0	0.0	1.0	1.0	3.0	1.0	0.0	0.0	0.0	0.0	1.0	0.0	0.0	1.0	1.0	1.0	0.0	1.0	3.0	1.0	k__Bacteria; p__Bacteroidota; c__Bacteroidia; o__Bacteroidales; f__Muribaculaceae; g__Muribaculaceae; s__uncultured_bacterium_g__Muribaculaceae
811	2.0	5.0	6.0	6.0	8.0	7.0	6.0	8.0	4.0	3.0	2.0	3.0	10.0	2.0	1.0	2.0	3.0	4.0	4.0	5.0	11.0	4.0	k__Bacteria; p__Bacteroidota; c__Bacteroidia; o__Bacteroidales; f__Bacteroidaceae; g__Bacteroides; s__gut_metagenome_g__Bacteroides
812	12.0	0.0	0.0	8.0	16.0	1.0	1.0	9.0	2.0	2.0	9.0	0.0	0.0	3.0	0.0	8.0	0.0	2.0	2.0	0.0	1.0	5.0	k__Bacteria; p__Bacteroidota; c__Bacteroidia; o__Bacteroidales; f__Muribaculaceae; g__Muribaculaceae; s__uncultured_bacterium_g__Muribaculaceae
813	2.0	1.0	2.0	3.0	0.0	2.0	7.0	3.0	4.0	0.0	2.0	3.0	0.0	2.0	1.0	0.0	2.0	0.0	1.0	0.0	1.0	1.0	k__Bacteria; p__Bacteroidota; c__Bacteroidia; o__Bacteroidales; f__Muribaculaceae; g__Muribaculaceae; s__uncultured_bacterium_g__Muribaculaceae
814	5.0	6.0	10.0	5.0	9.0	0.0	8.0	3.0	13.0	45.0	14.0	6.0	1.0	21.0	2.0	3.0	8.0	6.0	5.0	1.0	10.0	7.0	k__Bacteria; p__Firmicutes; c__Clostridia; o__Oscillospirales; f__Ruminococcaceae; g__Negativibacillus; s__unidentified_g__Negativibacillus
815	9.0	1.0	1.0	3.0	4.0	0.0	5.0	5.0	2.0	0.0	1.0	2.0	1.0	0.0	0.0	0.0	0.0	0.0	0.0	0.0	2.0	2.0	k__Bacteria; p__Bacteroidota; c__Bacteroidia; o__Bacteroidales; f__Muribaculaceae; g__Muribaculaceae; s__uncultured_bacterium_g__Muribaculaceae
816	2.0	2.0	1.0	6.0	2.0	4.0	0.0	0.0	6.0	1.0	2.0	3.0	6.0	4.0	0.0	0.0	4.0	2.0	3.0	8.0	2.0	2.0	k__Bacteria; p__Firmicutes; c__Clostridia; o__Oscillospirales; f__Ruminococcaceae; g__Harryflintia; s__uncultured_bacterium_g__Harryflintia
817	7.0	3.0	2.0	11.0	4.0	8.0	5.0	4.0	3.0	3.0	0.0	9.0	5.0	3.0	1.0	2.0	2.0	4.0	0.0	5.0	3.0	4.0	k__Bacteria; p__Bacteroidota; c__Bacteroidia; o__Bacteroidales; f__Muribaculaceae; g__Muribaculaceae; s__uncultured_bacterium_g__Muribaculaceae
818	2.0	9.0	24.0	8.0	34.0	42.0	39.0	22.0	3.0	3.0	18.0	2.0	11.0	5.0	13.0	12.0	33.0	19.0	83.0	6.0	8.0	3.0	k__Bacteria; p__Bacteroidota; c__Bacteroidia; o__Bacteroidales; f__Muribaculaceae; g__Muribaculaceae; s__uncultured_bacterium_g__Muribaculaceae
819	3.0	134.0	137.0	95.0	221.0	254.0	151.0	185.0	6.0	0.0	0.0	0.0	1.0	1.0	0.0	1.0	0.0	2.0	4.0	0.0	0.0	1.0	k__Bacteria; p__Bacteroidota; c__Bacteroidia; o__Bacteroidales; f__Muribaculaceae; g__Muribaculaceae; s__uncultured_bacterium_g__Muribaculaceae
820	14.0	4.0	7.0	10.0	13.0	3.0	12.0	9.0	4.0	2.0	6.0	3.0	0.0	1.0	15.0	5.0	2.0	3.0	5.0	0.0	2.0	3.0	k__Bacteria; p__Bacteroidota; c__Bacteroidia; o__Bacteroidales; f__Muribaculaceae; g__Muribaculaceae; s__uncultured_bacterium_g__Muribaculaceae
821	3.0	1.0	5.0	0.0	3.0	2.0	2.0	2.0	2.0	5.0	1.0	4.0	5.0	9.0	5.0	7.0	0.0	9.0	3.0	15.0	5.0	3.0	k__Bacteria
822	7.0	5.0	8.0	0.0	0.0	0.0	1.0	9.0	0.0	1.0	1.0	5.0	2.0	7.0	2.0	0.0	2.0	0.0	1.0	3.0	7.0	4.0	k__Bacteria; p__Firmicutes; c__Clostridia; o__Christensenellales; f__Christensenellaceae; g__Christensenellaceae_R-7_group; s__uncultured_prokaryote_g__Christensenellaceae_R-7_group
823	1.0	0.0	0.0	0.0	0.0	0.0	0.0	0.0	0.0	0.0	0.0	1.0	2.0	0.0	0.0	0.0	0.0	0.0	2.0	1.0	0.0	1.0	k__Bacteria; p__Firmicutes; c__Clostridia; o__Oscillospirales; f__Oscillospirales; g__Hydrogenoanaerobacterium
824	4.0	5.0	4.0	1.0	1.0	0.0	0.0	0.0	0.0	1.0	1.0	1.0	0.0	1.0	0.0	1.0	6.0	0.0	5.0	0.0	2.0	0.0	k__Bacteria; p__Proteobacteria; c__Gammaproteobacteria; o__Burkholderiales; f__Sutterellaceae; g__Parasutterella
825	1.0	0.0	0.0	0.0	0.0	1.0	0.0	1.0	0.0	0.0	0.0	0.0	0.0	2.0	0.0	0.0	0.0	0.0	0.0	0.0	0.0	0.0	k__Bacteria; p__Bacteroidota; c__Bacteroidia; o__Bacteroidales; f__Prevotellaceae
826	3.0	36.0	12.0	6.0	23.0	17.0	18.0	20.0	8.0	12.0	5.0	1.0	6.0	2.0	9.0	3.0	2.0	7.0	9.0	2.0	1.0	6.0	k__Bacteria; p__Bacteroidota; c__Bacteroidia; o__Bacteroidales; f__Muribaculaceae
827	10.0	5.0	15.0	5.0	2.0	8.0	1.0	20.0	4.0	12.0	5.0	7.0	6.0	7.0	10.0	4.0	5.0	2.0	2.0	11.0	3.0	6.0	k__Bacteria; p__Bacteroidota; c__Bacteroidia; o__Bacteroidales; f__Muribaculaceae; g__Muribaculaceae; s__uncultured_bacterium_g__Muribaculaceae
828	4.0	1.0	1.0	0.0	0.0	1.0	0.0	0.0	0.0	0.0	1.0	0.0	0.0	1.0	0.0	0.0	1.0	1.0	1.0	2.0	0.0	0.0	k__Bacteria; p__Bacteroidota; c__Bacteroidia; o__Bacteroidales
829	5.0	1.0	2.0	3.0	2.0	4.0	2.0	1.0	1.0	14.0	4.0	2.0	8.0	6.0	3.0	1.0	0.0	3.0	12.0	2.0	2.0	13.0	k__Bacteria; p__Firmicutes; c__Clostridia; o__Lachnospirales; f__Lachnospiraceae; g__Lachnoclostridium; s__Dorea_sp._g__Lachnoclostridium
830	17.0	9.0	14.0	3.0	4.0	0.0	10.0	19.0	4.0	2.0	2.0	11.0	5.0	15.0	6.0	8.0	25.0	10.0	16.0	9.0	13.0	3.0	k__Bacteria; p__Bacteroidota; c__Bacteroidia; o__Bacteroidales; f__Muribaculaceae; g__Muribaculaceae; s__uncultured_bacterium_g__Muribaculaceae
831	13.0	38.0	50.0	11.0	8.0	11.0	19.0	2.0	31.0	25.0	24.0	80.0	64.0	27.0	18.0	8.0	64.0	11.0	15.0	22.0	89.0	7.0	k__Bacteria; p__Bacteroidota; c__Bacteroidia; o__Bacteroidales
832	3.0	0.0	0.0	0.0	1.0	14.0	7.0	3.0	0.0	5.0	3.0	8.0	2.0	3.0	1.0	5.0	1.0	0.0	0.0	0.0	1.0	9.0	k__Bacteria; p__Bacteroidota; c__Bacteroidia; o__Bacteroidales
833	5.0	3.0	5.0	0.0	3.0	6.0	2.0	1.0	5.0	0.0	3.0	3.0	1.0	1.0	0.0	0.0	3.0	7.0	0.0	0.0	1.0	0.0	k__Bacteria; p__Bacteroidota; c__Bacteroidia; o__Bacteroidales; f__Muribaculaceae; g__Muribaculaceae; s__uncultured_bacterium_g__Muribaculaceae
834	4.0	2.0	2.0	3.0	4.0	3.0	1.0	5.0	4.0	4.0	3.0	2.0	2.0	3.0	4.0	0.0	2.0	1.0	2.0	1.0	1.0	0.0	k__Bacteria; p__Firmicutes; c__Clostridia; o__Peptostreptococcales-Tissierellales; f__Peptostreptococcaceae; g__Peptoclostridium; s__uncultured_bacterium_g__Peptoclostridium
835	2.0	0.0	1.0	0.0	0.0	1.0	2.0	2.0	1.0	0.0	0.0	1.0	0.0	0.0	0.0	1.0	1.0	0.0	0.0	0.0	4.0	2.0	k__Bacteria; p__Bacteroidota; c__Bacteroidia; o__Bacteroidales; f__Muribaculaceae; g__Muribaculaceae; s__uncultured_bacterium_g__Muribaculaceae
836	5.0	6.0	5.0	1.0	1.0	1.0	4.0	5.0	4.0	0.0	4.0	4.0	2.0	9.0	0.0	1.0	8.0	2.0	0.0	3.0	7.0	0.0	k__Bacteria; p__Bacteroidota; c__Bacteroidia; o__Bacteroidales; f__Muribaculaceae; g__Muribaculaceae; s__uncultured_bacterium_g__Muribaculaceae
837	5.0	4.0	1.0	2.0	3.0	5.0	1.0	7.0	9.0	21.0	1.0	9.0	3.0	2.0	2.0	8.0	5.0	12.0	1.0	12.0	7.0	8.0	k__Bacteria; p__Firmicutes; c__Clostridia; o__Peptostreptococcales-Tissierellales; f__Anaerovoracaceae; g__[Eubacterium]_brachy_group; s__uncultured_bacterium_g__[Eubacterium]_brachy_group
838	1.0	0.0	3.0	2.0	3.0	0.0	0.0	1.0	1.0	0.0	3.0	2.0	0.0	3.0	0.0	0.0	0.0	0.0	0.0	0.0	1.0	0.0	k__Bacteria; p__Bacteroidota; c__Bacteroidia; o__Bacteroidales; f__Muribaculaceae; g__Muribaculaceae; s__uncultured_bacterium_g__Muribaculaceae
839	12.0	15.0	16.0	5.0	13.0	8.0	8.0	13.0	18.0	4.0	8.0	17.0	4.0	17.0	5.0	4.0	8.0	20.0	9.0	29.0	12.0	0.0	k__Bacteria; p__Firmicutes; c__Clostridia; o__Peptostreptococcales-Tissierellales; f__Anaerovoracaceae; g__Family_XIII_AD3011_group; s__uncultured_bacterium_g__Family_XIII_AD3011_group
840	1.0	1.0	0.0	4.0	0.0	2.0	1.0	0.0	2.0	2.0	0.0	1.0	1.0	3.0	0.0	3.0	10.0	4.0	1.0	4.0	2.0	4.0	k__Bacteria; p__Myxococcota; c__Myxococcia; o__Myxococcales; f__Anaeromyxobacteraceae; g__Anaeromyxobacter; s__uncultured_delta_g__Anaeromyxobacter
841	1.0	4.0	2.0	0.0	0.0	1.0	1.0	2.0	2.0	0.0	0.0	0.0	2.0	1.0	1.0	0.0	1.0	3.0	0.0	0.0	1.0	1.0	k__Bacteria; p__Bacteroidota; c__Bacteroidia; o__Bacteroidales; f__Muribaculaceae; g__Muribaculum; s__Muribaculum_intestinale_g__Muribaculum
842	1.0	6.0	6.0	4.0	13.0	8.0	6.0	4.0	26.0	0.0	14.0	0.0	2.0	1.0	3.0	18.0	6.0	1.0	15.0	0.0	3.0	0.0	k__Bacteria; p__Firmicutes; c__Clostridia; o__Clostridia_vadinBB60_group; f__Clostridia_vadinBB60_group; g__Clostridia_vadinBB60_group; s__uncultured_bacterium_g__Clostridia_vadinBB60_group
843	2.0	0.0	1.0	0.0	0.0	0.0	3.0	1.0	0.0	0.0	0.0	0.0	2.0	0.0	0.0	0.0	1.0	3.0	0.0	0.0	0.0	0.0	k__Bacteria; p__Bacteroidota; c__Bacteroidia; o__Bacteroidales; f__Muribaculaceae; g__Muribaculaceae; s__uncultured_bacterium_g__Muribaculaceae
844	5.0	1.0	3.0	0.0	0.0	1.0	1.0	4.0	0.0	1.0	2.0	2.0	0.0	0.0	0.0	1.0	1.0	1.0	3.0	0.0	1.0	0.0	k__Bacteria; p__Bacteroidota; c__Bacteroidia; o__Bacteroidales; f__Muribaculaceae; g__Muribaculaceae; s__uncultured_bacterium_g__Muribaculaceae
845	9.0	2.0	1.0	0.0	4.0	0.0	2.0	7.0	1.0	4.0	2.0	5.0	0.0	15.0	2.0	0.0	6.0	0.0	0.0	6.0	1.0	11.0	k__Bacteria; p__Bacteroidota; c__Bacteroidia; o__Bacteroidales; f__Bacteroidaceae; g__Bacteroides
846	7.0	2.0	2.0	0.0	0.0	5.0	0.0	5.0	0.0	0.0	0.0	3.0	0.0	7.0	0.0	0.0	8.0	0.0	0.0	3.0	0.0	0.0	k__Bacteria; p__Bacteroidota; c__Bacteroidia; o__Bacteroidales; f__Muribaculaceae; g__Muribaculaceae; s__uncultured_bacterium_g__Muribaculaceae
847	3.0	4.0	5.0	7.0	21.0	3.0	3.0	13.0	1.0	7.0	7.0	2.0	1.0	0.0	4.0	11.0	3.0	9.0	11.0	1.0	3.0	19.0	k__Bacteria; p__Bacteroidota; c__Bacteroidia; o__Bacteroidales; f__Muribaculaceae; g__Muribaculaceae
848	12.0	20.0	11.0	19.0	20.0	16.0	15.0	15.0	5.0	24.0	18.0	22.0	8.0	20.0	7.0	14.0	20.0	12.0	7.0	6.0	12.0	25.0	k__Bacteria; p__Bacteroidota; c__Bacteroidia; o__Bacteroidales; f__Rikenellaceae; g__Alistipes; s__uncultured_bacterium_g__Alistipes
849	12.0	4.0	6.0	0.0	1.0	8.0	5.0	2.0	6.0	1.0	0.0	2.0	2.0	0.0	1.0	0.0	7.0	3.0	0.0	1.0	0.0	2.0	k__Bacteria; p__Bacteroidota; c__Bacteroidia; o__Bacteroidales; f__Muribaculaceae; g__Muribaculaceae; s__uncultured_bacterium_g__Muribaculaceae
850	1.0	1.0	1.0	2.0	0.0	0.0	3.0	3.0	0.0	0.0	1.0	0.0	0.0	3.0	0.0	2.0	1.0	0.0	6.0	0.0	0.0	2.0	k__Bacteria; p__Bacteroidota; c__Bacteroidia; o__Bacteroidales; f__Muribaculaceae; g__Muribaculaceae; s__uncultured_bacterium_g__Muribaculaceae
851	160.0	28.0	53.0	46.0	312.0	253.0	268.0	162.0	16.0	73.0	299.0	147.0	154.0	38.0	162.0	61.0	122.0	351.0	233.0	66.0	115.0	175.0	k__Bacteria; p__Bacteroidota; c__Bacteroidia; o__Bacteroidales; f__Muribaculaceae; g__Muribaculaceae; s__uncultured_bacterium_g__Muribaculaceae
852	6.0	1.0	3.0	0.0	4.0	2.0	3.0	5.0	5.0	9.0	4.0	0.0	16.0	36.0	18.0	0.0	1.0	4.0	7.0	1.0	4.0	2.0	k__Bacteria; p__Firmicutes; c__Clostridia; o__Clostridia_UCG-014; f__Clostridia_UCG-014; g__Clostridia_UCG-014
853	2.0	0.0	0.0	0.0	1.0	0.0	5.0	0.0	0.0	0.0	0.0	0.0	0.0	0.0	0.0	0.0	0.0	0.0	0.0	0.0	0.0	0.0	k__Bacteria
854	1.0	0.0	0.0	0.0	4.0	0.0	0.0	0.0	0.0	0.0	0.0	0.0	0.0	0.0	1.0	0.0	0.0	0.0	0.0	0.0	1.0	3.0	k__Bacteria; p__Bacteroidota; c__Bacteroidia; o__Bacteroidales
855	6.0	1.0	0.0	0.0	10.0	4.0	20.0	11.0	1.0	8.0	11.0	1.0	1.0	2.0	0.0	1.0	4.0	5.0	12.0	1.0	9.0	22.0	k__Bacteria; p__Bacteroidota; c__Bacteroidia; o__Bacteroidales; f__Muribaculaceae; g__Muribaculaceae; s__uncultured_bacterium_g__Muribaculaceae
856	2.0	0.0	0.0	0.0	0.0	4.0	2.0	1.0	0.0	0.0	0.0	1.0	2.0	0.0	1.0	5.0	1.0	2.0	2.0	0.0	0.0	0.0	k__Bacteria; p__Firmicutes; c__Clostridia; o__Lachnospirales; f__Lachnospiraceae
857	3.0	2.0	2.0	0.0	1.0	0.0	2.0	0.0	0.0	0.0	0.0	3.0	2.0	0.0	1.0	0.0	7.0	1.0	4.0	2.0	8.0	0.0	k__Bacteria; p__Actinobacteriota; c__Coriobacteriia; o__Coriobacteriales; f__Eggerthellaceae; g__Adlercreutzia; s__Adlercreutzia_equolifaciens_g__Adlercreutzia
858	2.0	2.0	3.0	4.0	3.0	4.0	3.0	3.0	1.0	3.0	2.0	1.0	1.0	2.0	3.0	2.0	6.0	2.0	4.0	3.0	4.0	9.0	k__Bacteria; p__Bacteroidota; c__Bacteroidia; o__Bacteroidales; f__Bacteroidetes_vadinHA17; g__Bacteroidetes_vadinHA17; s__uncultured_Bacteroidetes_g__Bacteroidetes_vadinHA17
859	26.0	40.0	30.0	6.0	43.0	26.0	57.0	77.0	65.0	0.0	58.0	20.0	64.0	24.0	1.0	62.0	11.0	7.0	0.0	83.0	53.0	0.0	k__Bacteria; p__Firmicutes; c__Clostridia; o__Clostridia_UCG-014; f__Clostridia_UCG-014; g__Clostridia_UCG-014; s__uncultured_rumen_g__Clostridia_UCG-014
860	4.0	25.0	10.0	140.0	86.0	49.0	81.0	56.0	54.0	39.0	42.0	0.0	1.0	6.0	10.0	6.0	1.0	47.0	19.0	3.0	0.0	121.0	k__Bacteria; p__Bacteroidota; c__Bacteroidia; o__Bacteroidales; f__Rikenellaceae; g__Rikenella; s__uncultured_bacterium_g__Rikenella
861	2.0	0.0	0.0	0.0	0.0	0.0	3.0	0.0	0.0	1.0	1.0	1.0	0.0	0.0	0.0	0.0	5.0	0.0	1.0	0.0	2.0	1.0	k__Bacteria; p__Bacteroidota; c__Bacteroidia; o__Bacteroidales; f__Muribaculaceae; g__Muribaculaceae; s__uncultured_bacterium_g__Muribaculaceae
862	33.0	0.0	7.0	11.0	39.0	27.0	24.0	21.0	30.0	29.0	36.0	14.0	19.0	2.0	19.0	27.0	14.0	11.0	21.0	2.0	18.0	34.0	k__Bacteria; p__Bacteroidota; c__Bacteroidia; o__Bacteroidales; f__Muribaculaceae; g__Muribaculaceae; s__uncultured_bacterium_g__Muribaculaceae
863	2.0	0.0	0.0	0.0	0.0	1.0	0.0	0.0	1.0	0.0	1.0	0.0	0.0	0.0	0.0	0.0	0.0	1.0	0.0	0.0	0.0	0.0	k__Bacteria
864	2.0	0.0	1.0	0.0	0.0	0.0	1.0	0.0	0.0	0.0	0.0	0.0	0.0	0.0	0.0	0.0	0.0	0.0	0.0	0.0	0.0	0.0	k__Bacteria; p__Proteobacteria; c__Gammaproteobacteria; o__Burkholderiales; f__Sutterellaceae; g__Parasutterella
865	13.0	0.0	3.0	5.0	18.0	2.0	2.0	2.0	3.0	0.0	3.0	7.0	0.0	0.0	3.0	0.0	2.0	2.0	1.0	1.0	6.0	6.0	k__Bacteria; p__Bacteroidota; c__Bacteroidia; o__Bacteroidales; f__Muribaculaceae; g__Muribaculaceae
866	1.0	21.0	37.0	19.0	23.0	30.0	33.0	23.0	27.0	3.0	10.0	1.0	0.0	1.0	3.0	3.0	1.0	7.0	1.0	0.0	1.0	1.0	k__Bacteria; p__Bacteroidota; c__Bacteroidia; o__Bacteroidales; f__Muribaculaceae
867	3.0	1.0	2.0	2.0	7.0	0.0	6.0	5.0	0.0	4.0	4.0	2.0	0.0	1.0	0.0	0.0	2.0	3.0	0.0	2.0	0.0	5.0	k__Bacteria; p__Bacteroidota; c__Bacteroidia; o__Bacteroidales
868	1.0	3.0	1.0	2.0	2.0	1.0	2.0	3.0	1.0	5.0	2.0	5.0	2.0	2.0	3.0	1.0	5.0	3.0	4.0	1.0	0.0	4.0	k__Bacteria; p__Nitrospirota; c__Thermodesulfovibrionia; o__uncultured; f__uncultured; g__uncultured; s__uncultured_bacterium_g__uncultured
869	6.0	0.0	0.0	5.0	0.0	0.0	0.0	0.0	0.0	0.0	1.0	1.0	1.0	0.0	1.0	1.0	0.0	0.0	6.0	0.0	0.0	1.0	k__Bacteria; p__Firmicutes; c__Clostridia; o__Lachnospirales; f__Lachnospiraceae
870	10.0	3.0	1.0	0.0	2.0	6.0	6.0	1.0	9.0	2.0	7.0	7.0	5.0	8.0	6.0	5.0	0.0	19.0	17.0	14.0	6.0	3.0	k__Bacteria; p__Firmicutes; c__Clostridia; o__Oscillospirales; f__Ruminococcaceae; g__uncultured
871	2.0	11.0	4.0	0.0	0.0	0.0	0.0	0.0	0.0	0.0	0.0	0.0	0.0	0.0	0.0	0.0	2.0	0.0	1.0	0.0	1.0	0.0	k__Bacteria; p__Firmicutes; c__Bacilli; o__Erysipelotrichales; f__Erysipelotrichaceae; g__Ileibacterium; s__Ileibacterium_valens_g__Ileibacterium
872	4.0	0.0	0.0	0.0	6.0	1.0	1.0	1.0	3.0	2.0	1.0	2.0	0.0	2.0	0.0	0.0	0.0	0.0	1.0	0.0	4.0	2.0	k__Bacteria; p__Bacteroidota; c__Bacteroidia; o__Bacteroidales; f__Muribaculaceae; g__Muribaculaceae; s__uncultured_bacterium_g__Muribaculaceae
873	1.0	0.0	0.0	0.0	0.0	0.0	0.0	0.0	30.0	0.0	5.0	1.0	1.0	0.0	0.0	0.0	5.0	0.0	0.0	0.0	1.0	0.0	k__Bacteria; p__Firmicutes; c__Clostridia; o__Lachnospirales; f__Lachnospiraceae; g__uncultured; s__uncultured_bacterium_g__uncultured
874	7.0	2.0	3.0	1.0	1.0	3.0	1.0	0.0	0.0	1.0	0.0	10.0	2.0	2.0	1.0	2.0	2.0	0.0	0.0	0.0	6.0	1.0	k__Bacteria; p__Bacteroidota; c__Bacteroidia; o__Bacteroidales
875	12.0	3.0	1.0	0.0	2.0	2.0	6.0	6.0	5.0	0.0	5.0	0.0	0.0	2.0	0.0	0.0	1.0	0.0	0.0	0.0	5.0	2.0	k__Bacteria; p__Bacteroidota; c__Bacteroidia; o__Bacteroidales; f__Muribaculaceae; g__Muribaculaceae; s__uncultured_bacterium_g__Muribaculaceae
876	15.0	2.0	2.0	9.0	11.0	30.0	12.0	8.0	1.0	6.0	2.0	1.0	3.0	2.0	8.0	12.0	1.0	21.0	2.0	7.0	1.0	11.0	k__Bacteria; p__Bacteroidota; c__Bacteroidia; o__Bacteroidales; f__Muribaculaceae; g__Muribaculaceae; s__uncultured_bacterium_g__Muribaculaceae
877	3.0	0.0	0.0	1.0	1.0	0.0	3.0	3.0	1.0	0.0	1.0	2.0	0.0	1.0	1.0	0.0	0.0	0.0	1.0	0.0	2.0	0.0	k__Bacteria; p__Bacteroidota; c__Bacteroidia; o__Bacteroidales
878	2.0	2.0	0.0	0.0	0.0	2.0	1.0	0.0	0.0	0.0	0.0	0.0	0.0	1.0	0.0	0.0	1.0	0.0	0.0	0.0	0.0	0.0	k__Bacteria; p__Bacteroidota; c__Bacteroidia; o__Bacteroidales; f__Prolixibacteraceae; g__BSV13; s__uncultured_bacterium_g__BSV13
879	2.0	0.0	0.0	0.0	0.0	1.0	0.0	0.0	0.0	0.0	0.0	0.0	1.0	0.0	0.0	1.0	0.0	0.0	0.0	1.0	0.0	0.0	k__Bacteria; p__Bacteroidota; c__Bacteroidia; o__Bacteroidales; f__Muribaculaceae; g__Muribaculaceae; s__uncultured_bacterium_g__Muribaculaceae
880	1.0	3.0	0.0	0.0	3.0	0.0	0.0	13.0	9.0	0.0	50.0	0.0	61.0	1.0	1.0	0.0	332.0	19.0	1.0	1.0	13.0	0.0	k__Bacteria; p__Firmicutes; c__Clostridia; o__Lachnospirales; f__Lachnospiraceae
881	5.0	1.0	3.0	7.0	0.0	4.0	1.0	4.0	5.0	1.0	4.0	0.0	0.0	3.0	0.0	8.0	1.0	0.0	1.0	1.0	1.0	4.0	k__Bacteria; p__Bacteroidota; c__Bacteroidia; o__Bacteroidales
882	1.0	0.0	0.0	0.0	1.0	0.0	0.0	0.0	0.0	0.0	0.0	0.0	1.0	0.0	0.0	0.0	0.0	0.0	0.0	0.0	1.0	1.0	k__Bacteria
883	3.0	0.0	2.0	0.0	2.0	4.0	2.0	4.0	4.0	0.0	2.0	2.0	3.0	4.0	1.0	2.0	7.0	2.0	1.0	0.0	2.0	0.0	k__Bacteria; p__Bacteroidota; c__Bacteroidia; o__Bacteroidales; f__Muribaculaceae; g__Muribaculaceae; s__uncultured_bacterium_g__Muribaculaceae
884	12.0	4.0	6.0	0.0	1.0	6.0	5.0	5.0	1.0	0.0	2.0	0.0	0.0	0.0	2.0	3.0	12.0	3.0	4.0	8.0	4.0	0.0	k__Bacteria; p__Bacteroidota; c__Bacteroidia; o__Bacteroidales; f__Muribaculaceae; g__Muribaculaceae; s__uncultured_bacterium_g__Muribaculaceae
885	16.0	0.0	10.0	3.0	2.0	2.0	6.0	12.0	0.0	2.0	10.0	20.0	2.0	13.0	0.0	5.0	16.0	0.0	2.0	1.0	8.0	2.0	k__Bacteria; p__Bacteroidota; c__Bacteroidia; o__Bacteroidales; f__Muribaculaceae; g__Muribaculaceae
886	4.0	2.0	1.0	1.0	3.0	0.0	4.0	2.0	0.0	0.0	3.0	1.0	0.0	0.0	0.0	1.0	3.0	2.0	0.0	0.0	3.0	4.0	k__Bacteria; p__Bacteroidota; c__Bacteroidia; o__Bacteroidales
887	4.0	2.0	2.0	0.0	3.0	1.0	0.0	2.0	1.0	0.0	3.0	5.0	4.0	2.0	6.0	0.0	10.0	5.0	0.0	2.0	8.0	0.0	k__Bacteria; p__Bacteroidota; c__Bacteroidia; o__Bacteroidales; f__Muribaculaceae; g__Muribaculaceae; s__uncultured_bacterium_g__Muribaculaceae
888	10.0	16.0	46.0	72.0	3.0	1.0	28.0	23.0	15.0	11.0	29.0	8.0	0.0	11.0	8.0	26.0	8.0	0.0	3.0	3.0	18.0	14.0	k__Bacteria; p__Bacteroidota; c__Bacteroidia; o__Bacteroidales; f__Muribaculaceae; g__Muribaculaceae; s__uncultured_bacterium_g__Muribaculaceae
889	2.0	0.0	0.0	0.0	1.0	0.0	2.0	1.0	0.0	0.0	0.0	0.0	0.0	0.0	2.0	0.0	0.0	0.0	0.0	0.0	2.0	0.0	k__Bacteria; p__Bacteroidota; c__Bacteroidia; o__Bacteroidales; f__Muribaculaceae; g__Muribaculaceae; s__uncultured_bacterium_g__Muribaculaceae
890	6.0	5.0	10.0	0.0	4.0	7.0	2.0	2.0	0.0	3.0	2.0	3.0	1.0	5.0	1.0	0.0	4.0	0.0	1.0	3.0	0.0	3.0	k__Bacteria; p__Bacteroidota; c__Bacteroidia; o__Bacteroidales; f__Muribaculaceae; g__Muribaculum; s__Muribaculum_intestinale_g__Muribaculum
891	2.0	9.0	16.0	1.0	0.0	6.0	3.0	4.0	0.0	3.0	3.0	2.0	3.0	6.0	3.0	6.0	4.0	0.0	0.0	12.0	3.0	0.0	k__Bacteria; p__Bacteroidota; c__Bacteroidia; o__Bacteroidales; f__Muribaculaceae; g__Muribaculaceae; s__uncultured_bacterium_g__Muribaculaceae
892	11.0	12.0	7.0	7.0	21.0	0.0	0.0	9.0	53.0	6.0	24.0	27.0	1.0	4.0	86.0	85.0	10.0	6.0	7.0	4.0	5.0	0.0	k__Bacteria; p__Bacteroidota; c__Bacteroidia; o__Bacteroidales; f__Muribaculaceae; g__Muribaculaceae; s__uncultured_Bacteroidales_g__Muribaculaceae
893	4.0	1.0	6.0	0.0	0.0	2.0	0.0	4.0	0.0	0.0	1.0	1.0	0.0	0.0	0.0	2.0	2.0	2.0	5.0	1.0	0.0	0.0	k__Bacteria; p__Bacteroidota; c__Bacteroidia; o__Bacteroidales; f__Muribaculaceae; g__Muribaculaceae; s__uncultured_bacterium_g__Muribaculaceae
894	6.0	1.0	0.0	2.0	0.0	3.0	0.0	0.0	0.0	9.0	1.0	0.0	2.0	3.0	0.0	0.0	0.0	0.0	0.0	0.0	0.0	0.0	k__Bacteria; p__Firmicutes; c__Clostridia; o__Clostridia_vadinBB60_group; f__Clostridia_vadinBB60_group; g__Clostridia_vadinBB60_group
895	13.0	24.0	23.0	4.0	4.0	0.0	21.0	17.0	3.0	2.0	9.0	13.0	1.0	5.0	1.0	0.0	18.0	8.0	0.0	1.0	4.0	0.0	k__Bacteria; p__Bacteroidota; c__Bacteroidia; o__Bacteroidales; f__Muribaculaceae
896	6.0	28.0	50.0	10.0	7.0	10.0	16.0	0.0	2.0	32.0	15.0	19.0	18.0	10.0	12.0	5.0	13.0	4.0	11.0	8.0	30.0	28.0	k__Bacteria; p__Bacteroidota; c__Bacteroidia; o__Bacteroidales; f__Bacteroidaceae; g__Bacteroides
897	3.0	0.0	0.0	0.0	0.0	0.0	0.0	0.0	0.0	0.0	0.0	0.0	0.0	2.0	0.0	0.0	0.0	0.0	0.0	0.0	0.0	0.0	k__Bacteria; p__Bacteroidota; c__Bacteroidia; o__Bacteroidales
898	1.0	2.0	0.0	0.0	0.0	7.0	2.0	0.0	0.0	1.0	3.0	0.0	0.0	0.0	0.0	2.0	3.0	0.0	0.0	0.0	0.0	0.0	k__Bacteria; p__Bacteroidota; c__Bacteroidia; o__Bacteroidales; f__Muribaculaceae; g__Muribaculaceae; s__uncultured_bacterium_g__Muribaculaceae
899	6.0	10.0	8.0	0.0	0.0	3.0	4.0	2.0	0.0	5.0	7.0	23.0	21.0	16.0	8.0	4.0	9.0	4.0	8.0	1.0	7.0	0.0	k__Bacteria; p__Bacteroidota; c__Bacteroidia; o__Bacteroidales; f__Tannerellaceae; g__Parabacteroides
900	7.0	33.0	21.0	4.0	3.0	15.0	3.0	6.0	0.0	0.0	1.0	1.0	22.0	22.0	0.0	1.0	13.0	0.0	0.0	33.0	2.0	7.0	k__Bacteria; p__Bacteroidota; c__Bacteroidia; o__Bacteroidales; f__Marinifilaceae; g__Butyricimonas; s__uncultured_bacterium_g__Butyricimonas
901	2.0	7.0	3.0	9.0	1.0	1.0	4.0	2.0	8.0	17.0	19.0	4.0	3.0	0.0	4.0	6.0	1.0	18.0	6.0	8.0	3.0	3.0	k__Bacteria; p__Firmicutes; c__Clostridia; o__Lachnospirales; f__Lachnospiraceae; g__uncultured
902	5.0	2.0	12.0	4.0	9.0	5.0	18.0	3.0	5.0	12.0	24.0	8.0	4.0	2.0	21.0	24.0	19.0	2.0	38.0	1.0	1.0	0.0	k__Bacteria; p__Bacteroidota; c__Bacteroidia; o__Bacteroidales; f__Muribaculaceae; g__Muribaculaceae; s__uncultured_bacterium_g__Muribaculaceae
903	2.0	0.0	0.0	1.0	0.0	0.0	0.0	2.0	0.0	1.0	1.0	0.0	0.0	0.0	0.0	0.0	0.0	0.0	0.0	0.0	0.0	0.0	k__Bacteria; p__Bacteroidota; c__Bacteroidia; o__Bacteroidales; f__Muribaculaceae; g__Muribaculaceae; s__uncultured_bacterium_g__Muribaculaceae
904	23.0	7.0	12.0	0.0	0.0	0.0	9.0	5.0	3.0	1.0	8.0	1.0	4.0	4.0	0.0	0.0	28.0	1.0	0.0	0.0	8.0	0.0	k__Bacteria; p__Bacteroidota; c__Bacteroidia; o__Bacteroidales; f__Muribaculaceae; g__Muribaculaceae; s__uncultured_bacterium_g__Muribaculaceae
905	8.0	11.0	4.0	0.0	1.0	15.0	7.0	4.0	0.0	1.0	1.0	0.0	2.0	2.0	0.0	0.0	5.0	1.0	0.0	6.0	0.0	0.0	k__Bacteria; p__Bacteroidota; c__Bacteroidia; o__Bacteroidales; f__Muribaculaceae; g__Muribaculaceae; s__uncultured_bacterium_g__Muribaculaceae
906	3.0	4.0	0.0	0.0	0.0	0.0	0.0	1.0	0.0	0.0	0.0	0.0	0.0	0.0	0.0	0.0	0.0	0.0	0.0	1.0	0.0	0.0	k__Bacteria; p__Bacteroidota; c__Bacteroidia; o__Bacteroidales; f__Marinifilaceae; g__Butyricimonas
907	8.0	20.0	18.0	2.0	5.0	28.0	16.0	21.0	18.0	15.0	14.0	17.0	5.0	30.0	3.0	6.0	38.0	0.0	3.0	55.0	13.0	5.0	k__Bacteria; p__Bacteroidota; c__Bacteroidia; o__Bacteroidales; f__Muribaculaceae; g__Muribaculaceae; s__uncultured_bacterium_g__Muribaculaceae
908	2.0	10.0	14.0	3.0	3.0	4.0	0.0	12.0	0.0	6.0	0.0	4.0	0.0	4.0	0.0	0.0	5.0	1.0	3.0	1.0	0.0	2.0	k__Bacteria; p__Bacteroidota; c__Bacteroidia; o__Bacteroidales; f__Bacteroidaceae; g__Bacteroides
909	44.0	4.0	12.0	9.0	55.0	68.0	91.0	25.0	1.0	17.0	16.0	27.0	14.0	11.0	4.0	7.0	10.0	42.0	5.0	7.0	9.0	22.0	k__Bacteria; p__Bacteroidota; c__Bacteroidia; o__Bacteroidales; f__Muribaculaceae; g__Muribaculaceae; s__uncultured_bacterium_g__Muribaculaceae
910	2.0	0.0	0.0	0.0	0.0	1.0	1.0	0.0	0.0	0.0	1.0	0.0	0.0	0.0	0.0	0.0	0.0	0.0	0.0	0.0	0.0	0.0	k__Bacteria; p__Bacteroidota; c__Bacteroidia; o__Bacteroidales; f__Muribaculaceae; g__Muribaculaceae; s__uncultured_bacterium_g__Muribaculaceae
911	25.0	2.0	6.0	1.0	7.0	47.0	13.0	5.0	11.0	0.0	6.0	2.0	9.0	2.0	1.0	0.0	11.0	8.0	0.0	0.0	3.0	2.0	k__Bacteria; p__Bacteroidota; c__Bacteroidia; o__Bacteroidales; f__Muribaculaceae; g__Muribaculaceae; s__uncultured_bacterium_g__Muribaculaceae
912	10.0	1.0	3.0	5.0	0.0	4.0	4.0	2.0	4.0	3.0	1.0	0.0	0.0	5.0	2.0	1.0	3.0	2.0	2.0	4.0	0.0	2.0	k__Bacteria; p__Bacteroidota; c__Bacteroidia; o__Bacteroidales; f__Muribaculaceae; g__Muribaculaceae; s__uncultured_bacterium_g__Muribaculaceae
913	11.0	4.0	2.0	9.0	14.0	11.0	34.0	18.0	12.0	58.0	12.0	17.0	38.0	13.0	29.0	13.0	8.0	135.0	80.0	15.0	15.0	21.0	k__Bacteria; p__Firmicutes; c__Clostridia; o__Oscillospirales; f__Oscillospiraceae; g__uncultured; s__uncultured_bacterium_g__uncultured
914	4.0	0.0	0.0	0.0	0.0	0.0	1.0	0.0	0.0	0.0	0.0	0.0	0.0	0.0	0.0	0.0	0.0	0.0	0.0	0.0	1.0	0.0	k__Bacteria; p__Bacteroidota; c__Bacteroidia; o__Bacteroidales; f__Rikenellaceae; g__Rikenellaceae; s__Rikenella_sp._g__Rikenellaceae
915	6.0	2.0	5.0	1.0	1.0	12.0	2.0	2.0	0.0	4.0	5.0	3.0	0.0	13.0	1.0	1.0	2.0	1.0	0.0	5.0	1.0	1.0	k__Bacteria; p__Bacteroidota; c__Bacteroidia; o__Bacteroidales; f__Bacteroidaceae; g__Bacteroides
916	2.0	0.0	4.0	0.0	2.0	0.0	1.0	3.0	1.0	0.0	0.0	0.0	0.0	1.0	0.0	1.0	2.0	0.0	0.0	1.0	0.0	0.0	k__Bacteria
917	1.0	0.0	0.0	1.0	2.0	1.0	2.0	1.0	0.0	0.0	2.0	1.0	0.0	2.0	1.0	0.0	1.0	1.0	2.0	2.0	2.0	0.0	k__Bacteria; p__Bacteroidota; c__Bacteroidia; o__Bacteroidales; f__Muribaculaceae; g__Muribaculaceae; s__gut_metagenome_g__Muribaculaceae
918	7.0	4.0	9.0	4.0	13.0	21.0	13.0	9.0	1.0	8.0	2.0	0.0	3.0	1.0	12.0	5.0	0.0	28.0	2.0	13.0	1.0	12.0	k__Bacteria; p__Bacteroidota; c__Bacteroidia; o__Bacteroidales; f__Muribaculaceae; g__Muribaculaceae
919	14.0	7.0	18.0	3.0	2.0	20.0	3.0	6.0	1.0	1.0	1.0	6.0	0.0	2.0	1.0	4.0	15.0	4.0	4.0	4.0	1.0	3.0	k__Bacteria; p__Bacteroidota; c__Bacteroidia; o__Bacteroidales; f__Muribaculaceae; g__Muribaculaceae; s__uncultured_bacterium_g__Muribaculaceae
920	3.0	2.0	1.0	5.0	2.0	2.0	6.0	7.0	16.0	4.0	0.0	6.0	2.0	15.0	6.0	13.0	6.0	7.0	4.0	21.0	0.0	13.0	k__Bacteria; p__Firmicutes; c__Clostridia; o__Oscillospirales; f__Ruminococcaceae; g__Incertae_Sedis; s__uncultured_Clostridiales_g__Incertae_Sedis
921	3.0	3.0	13.0	17.0	10.0	3.0	5.0	4.0	3.0	10.0	6.0	19.0	13.0	3.0	17.0	7.0	9.0	17.0	20.0	34.0	22.0	12.0	k__Bacteria; p__Bacteroidota; c__Bacteroidia; o__Bacteroidales; f__Bacteroidaceae; g__Bacteroides; s__Bacteroides_stercoris_g__Bacteroides
922	3.0	0.0	1.0	0.0	0.0	2.0	0.0	0.0	0.0	0.0	1.0	0.0	0.0	0.0	0.0	0.0	0.0	0.0	0.0	0.0	0.0	0.0	k__Bacteria; p__Bacteroidota; c__Bacteroidia; o__Bacteroidales; f__Muribaculaceae; g__Muribaculaceae; s__uncultured_bacterium_g__Muribaculaceae
923	21.0	4.0	15.0	1.0	14.0	3.0	16.0	28.0	13.0	9.0	54.0	12.0	19.0	10.0	31.0	23.0	31.0	20.0	26.0	25.0	22.0	18.0	k__Bacteria; p__Bacteroidota; c__Bacteroidia; o__Bacteroidales; f__Muribaculaceae; g__Muribaculaceae; s__uncultured_bacterium_g__Muribaculaceae
924	2.0	2.0	0.0	0.0	0.0	0.0	0.0	1.0	1.0	0.0	0.0	1.0	1.0	1.0	0.0	0.0	0.0	2.0	0.0	0.0	0.0	0.0	k__Bacteria
925	7.0	1.0	0.0	0.0	0.0	4.0	1.0	1.0	3.0	4.0	0.0	0.0	0.0	4.0	0.0	0.0	1.0	0.0	0.0	5.0	0.0	0.0	k__Bacteria; p__Firmicutes; c__Clostridia; o__Lachnospirales; f__Lachnospiraceae
926	10.0	11.0	10.0	1.0	1.0	1.0	11.0	6.0	1.0	1.0	4.0	13.0	7.0	7.0	0.0	0.0	5.0	0.0	0.0	5.0	10.0	0.0	k__Bacteria; p__Bacteroidota; c__Bacteroidia; o__Bacteroidales; f__Tannerellaceae
927	15.0	1.0	7.0	0.0	5.0	7.0	15.0	5.0	4.0	3.0	8.0	0.0	2.0	4.0	10.0	4.0	3.0	2.0	18.0	1.0	2.0	5.0	k__Bacteria; p__Firmicutes; c__Clostridia
928	3.0	1.0	0.0	0.0	2.0	0.0	2.0	2.0	3.0	1.0	4.0	1.0	0.0	3.0	3.0	1.0	2.0	2.0	1.0	0.0	0.0	5.0	k__Bacteria; p__Bacteroidota; c__Bacteroidia; o__Bacteroidales; f__Muribaculaceae; g__Muribaculaceae; s__uncultured_bacterium_g__Muribaculaceae
929	4.0	33.0	62.0	72.0	194.0	171.0	119.0	128.0	203.0	40.0	169.0	14.0	50.0	18.0	80.0	90.0	52.0	59.0	146.0	11.0	17.0	26.0	k__Bacteria; p__Bacteroidota; c__Bacteroidia; o__Bacteroidales; f__Muribaculaceae; g__Muribaculaceae; s__uncultured_bacterium_g__Muribaculaceae
930	17.0	4.0	4.0	0.0	5.0	0.0	4.0	12.0	7.0	2.0	7.0	15.0	0.0	12.0	1.0	2.0	25.0	6.0	0.0	4.0	18.0	0.0	k__Bacteria; p__Bacteroidota; c__Bacteroidia; o__Bacteroidales; f__Muribaculaceae; g__Muribaculaceae; s__uncultured_bacterium_g__Muribaculaceae
931	2.0	3.0	1.0	0.0	0.0	0.0	0.0	3.0	0.0	0.0	11.0	50.0	35.0	13.0	0.0	0.0	23.0	0.0	0.0	8.0	5.0	0.0	k__Bacteria; p__Proteobacteria; c__Alphaproteobacteria; o__Rhodospirillales; f__uncultured; g__uncultured; s__uncultured_bacterium_g__uncultured
932	44.0	6.0	11.0	9.0	79.0	1.0	19.0	33.0	4.0	9.0	58.0	41.0	1.0	20.0	7.0	10.0	29.0	10.0	14.0	7.0	32.0	44.0	k__Bacteria; p__Bacteroidota; c__Bacteroidia; o__Bacteroidales; f__Muribaculaceae; g__Muribaculaceae; s__uncultured_Bacteroidales_g__Muribaculaceae
933	3.0	0.0	1.0	0.0	0.0	0.0	1.0	0.0	0.0	0.0	0.0	0.0	0.0	0.0	0.0	0.0	0.0	0.0	0.0	0.0	0.0	0.0	k__Bacteria; p__Bacteroidota; c__Bacteroidia; o__Bacteroidales; f__Muribaculaceae; g__Muribaculaceae; s__uncultured_bacterium_g__Muribaculaceae
934	7.0	2.0	8.0	0.0	5.0	13.0	10.0	7.0	1.0	0.0	5.0	3.0	0.0	2.0	1.0	2.0	3.0	0.0	0.0	2.0	0.0	0.0	k__Bacteria; p__Bacteroidota; c__Bacteroidia; o__Bacteroidales; f__Muribaculaceae; g__Muribaculaceae; s__uncultured_bacterium_g__Muribaculaceae
935	5.0	4.0	4.0	44.0	5.0	5.0	2.0	27.0	7.0	23.0	16.0	25.0	30.0	83.0	26.0	47.0	41.0	64.0	96.0	1.0	8.0	266.0	k__Bacteria; p__Bacteroidota; c__Bacteroidia; o__Bacteroidales; f__Rikenellaceae; g__Rikenellaceae_RC9_gut_group; s__unidentified_g__Rikenellaceae_RC9_gut_group
936	1.0	0.0	0.0	0.0	1.0	2.0	0.0	1.0	0.0	1.0	0.0	0.0	0.0	2.0	0.0	0.0	0.0	0.0	0.0	0.0	0.0	0.0	k__Bacteria; p__Bacteroidota; c__Bacteroidia; o__Bacteroidales
937	19.0	16.0	24.0	7.0	6.0	26.0	13.0	15.0	7.0	13.0	18.0	23.0	29.0	25.0	12.0	19.0	18.0	7.0	11.0	24.0	26.0	3.0	k__Bacteria; p__Bacteroidota; c__Bacteroidia; o__Bacteroidales
938	17.0	1.0	1.0	24.0	8.0	14.0	11.0	7.0	42.0	57.0	33.0	21.0	33.0	61.0	13.0	9.0	4.0	77.0	12.0	22.0	13.0	8.0	k__Bacteria; p__Firmicutes; c__Clostridia; o__Lachnospirales; f__Lachnospiraceae; g__uncultured
939	9.0	13.0	46.0	43.0	52.0	9.0	34.0	21.0	80.0	26.0	44.0	160.0	69.0	42.0	151.0	67.0	72.0	30.0	43.0	58.0	50.0	137.0	k__Bacteria; p__Firmicutes; c__Clostridia; o__Clostridia_UCG-014; f__Clostridia_UCG-014; g__Clostridia_UCG-014
940	14.0	2.0	5.0	3.0	7.0	7.0	14.0	5.0	3.0	3.0	1.0	3.0	1.0	2.0	3.0	2.0	3.0	4.0	3.0	1.0	4.0	4.0	k__Bacteria; p__Bacteroidota; c__Bacteroidia; o__Bacteroidales; f__Muribaculaceae; g__Muribaculaceae; s__uncultured_bacterium_g__Muribaculaceae
941	5.0	1.0	0.0	2.0	1.0	0.0	0.0	0.0	1.0	0.0	0.0	0.0	0.0	2.0	1.0	1.0	0.0	1.0	3.0	1.0	5.0	0.0	k__Bacteria; p__Bacteroidota; c__Bacteroidia; o__Bacteroidales; f__Muribaculaceae; g__Muribaculaceae; s__uncultured_bacterium_g__Muribaculaceae
942	29.0	10.0	1.0	69.0	21.0	18.0	2.0	11.0	124.0	69.0	99.0	68.0	81.0	167.0	3.0	0.0	41.0	7.0	10.0	32.0	62.0	0.0	k__Bacteria; p__Firmicutes; c__Clostridia; o__Lachnospirales; f__Lachnospiraceae; g__Lachnospiraceae_NK4A136_group; s__uncultured_bacterium_g__Lachnospiraceae_NK4A136_group
943	4.0	12.0	8.0	1.0	0.0	0.0	4.0	1.0	1.0	0.0	1.0	3.0	0.0	2.0	3.0	2.0	2.0	0.0	4.0	1.0	1.0	0.0	k__Bacteria; p__Proteobacteria; c__Gammaproteobacteria; o__Burkholderiales; f__Sutterellaceae; g__Parasutterella; s__Parasutterella_excrementihominis_g__Parasutterella
944	6.0	0.0	2.0	1.0	2.0	2.0	7.0	3.0	0.0	0.0	0.0	0.0	2.0	0.0	0.0	0.0	1.0	0.0	0.0	0.0	0.0	0.0	k__Bacteria; p__Proteobacteria; c__Gammaproteobacteria; o__Burkholderiales; f__Sutterellaceae; g__Parasutterella; s__uncultured_bacterium_g__Parasutterella
945	4.0	3.0	2.0	2.0	4.0	1.0	7.0	3.0	1.0	2.0	0.0	1.0	0.0	1.0	2.0	0.0	1.0	0.0	2.0	0.0	0.0	2.0	k__Bacteria; p__Bacteroidota; c__Bacteroidia; o__Bacteroidales; f__Muribaculaceae; g__Muribaculaceae; s__uncultured_bacterium_g__Muribaculaceae
946	6.0	5.0	5.0	5.0	13.0	2769.0	8.0	35.0	2.0	5.0	452.0	2.0	2.0	7.0	2.0	1.0	1.0	2.0	16.0	1.0	0.0	2.0	k__Bacteria; p__Firmicutes; c__Clostridia; o__Lachnospirales; f__Lachnospiraceae; g__Lachnospiraceae_NK4A136_group; s__uncultured_Clostridiales_g__Lachnospiraceae_NK4A136_group
947	1.0	8.0	11.0	11.0	2.0	4.0	8.0	1.0	3.0	1.0	3.0	9.0	0.0	1.0	5.0	13.0	1.0	0.0	12.0	0.0	4.0	8.0	k__Bacteria; p__Bacteroidota; c__Bacteroidia; o__Bacteroidales; f__Rikenellaceae; g__Alistipes; s__Alistipes_inops_g__Alistipes
948	13.0	5.0	6.0	2.0	5.0	2.0	4.0	6.0	1.0	1.0	8.0	0.0	1.0	2.0	8.0	4.0	11.0	1.0	9.0	2.0	10.0	8.0	k__Bacteria; p__Bacteroidota; c__Bacteroidia; o__Bacteroidales; f__Muribaculaceae; g__Muribaculaceae; s__uncultured_bacterium_g__Muribaculaceae
949	5.0	4.0	4.0	5.0	3.0	14.0	1.0	1.0	10.0	2.0	3.0	14.0	0.0	4.0	0.0	4.0	0.0	9.0	1.0	1.0	0.0	0.0	k__Bacteria; p__Firmicutes; c__Clostridia; o__Oscillospirales; f__Oscillospiraceae; g__Oscillibacter; s__Oscillibacter_sp._g__Oscillibacter
950	6.0	62.0	71.0	12.0	123.0	66.0	135.0	39.0	2.0	1.0	21.0	191.0	0.0	15.0	13.0	4.0	105.0	0.0	3.0	19.0	24.0	162.0	k__Bacteria; p__Bacteroidota; c__Bacteroidia; o__Bacteroidales; f__Muribaculaceae; g__Muribaculaceae; s__uncultured_bacterium_g__Muribaculaceae
951	11.0	0.0	5.0	2.0	0.0	0.0	22.0	10.0	1.0	0.0	2.0	15.0	4.0	3.0	1.0	1.0	7.0	0.0	0.0	0.0	0.0	0.0	k__Bacteria; p__Bacteroidota; c__Bacteroidia; o__Bacteroidales; f__Muribaculaceae; g__Muribaculaceae
952	15.0	4.0	0.0	11.0	5.0	11.0	5.0	2.0	19.0	0.0	2.0	1.0	8.0	19.0	0.0	0.0	3.0	2.0	1.0	0.0	0.0	0.0	k__Bacteria; p__Firmicutes; c__Clostridia; o__Lachnospirales; f__Lachnospiraceae; g__Acetatifactor; s__uncultured_bacterium_g__Acetatifactor
953	59.0	16.0	7.0	2.0	9.0	28.0	52.0	18.0	1.0	1.0	10.0	9.0	13.0	0.0	5.0	1.0	13.0	14.0	14.0	8.0	9.0	14.0	k__Bacteria; p__Bacteroidota; c__Bacteroidia; o__Bacteroidales; f__Muribaculaceae; g__Muribaculaceae; s__uncultured_bacterium_g__Muribaculaceae
954	4.0	1.0	5.0	0.0	2.0	0.0	3.0	0.0	0.0	0.0	0.0	0.0	0.0	0.0	4.0	1.0	2.0	0.0	1.0	5.0	7.0	1.0	k__Bacteria
955	5.0	6.0	6.0	8.0	4.0	14.0	4.0	6.0	4.0	2.0	1.0	1.0	1.0	1.0	2.0	1.0	19.0	1.0	7.0	2.0	0.0	10.0	k__Bacteria
956	12.0	0.0	3.0	0.0	31.0	3.0	4.0	5.0	15.0	39.0	32.0	18.0	11.0	27.0	0.0	0.0	24.0	0.0	2.0	0.0	2.0	0.0	k__Bacteria; p__Firmicutes; c__Clostridia; o__Lachnospirales; f__Lachnospiraceae; g__Lachnospiraceae_NK4A136_group
957	4.0	5.0	4.0	0.0	1.0	0.0	5.0	1.0	1.0	1.0	0.0	1.0	2.0	0.0	2.0	0.0	0.0	2.0	4.0	1.0	5.0	0.0	k__Bacteria; p__Bacteroidota; c__Bacteroidia; o__Bacteroidales; f__Muribaculaceae; g__Muribaculaceae; s__uncultured_bacterium_g__Muribaculaceae
958	1.0	0.0	0.0	0.0	0.0	0.0	0.0	0.0	0.0	1.0	0.0	0.0	0.0	0.0	0.0	3.0	0.0	0.0	1.0	0.0	0.0	0.0	k__Bacteria; p__Bacteroidota; c__Bacteroidia
959	5.0	1.0	2.0	1.0	9.0	1.0	3.0	4.0	0.0	0.0	4.0	5.0	2.0	4.0	9.0	2.0	0.0	11.0	2.0	0.0	1.0	0.0	k__Bacteria; p__Bacteroidota; c__Bacteroidia; o__Bacteroidales; f__Muribaculaceae; g__Muribaculaceae
960	2.0	4.0	2.0	1.0	0.0	3.0	0.0	0.0	1.0	1.0	1.0	0.0	1.0	1.0	0.0	2.0	1.0	1.0	1.0	3.0	0.0	6.0	k__Bacteria; p__Bacteroidota; c__Bacteroidia; o__Bacteroidales; f__Muribaculaceae; g__Muribaculaceae; s__uncultured_bacterium_g__Muribaculaceae
961	10.0	1.0	1.0	3.0	12.0	13.0	0.0	2.0	7.0	2.0	8.0	2.0	3.0	2.0	5.0	45.0	0.0	18.0	0.0	1.0	0.0	9.0	k__Bacteria; p__Firmicutes; c__Clostridia; o__Clostridia_vadinBB60_group; f__Clostridia_vadinBB60_group; g__Clostridia_vadinBB60_group; s__unidentified_g__Clostridia_vadinBB60_group
962	6.0	0.0	2.0	4.0	0.0	11.0	7.0	7.0	1.0	1.0	5.0	1.0	1.0	1.0	2.0	3.0	0.0	0.0	0.0	1.0	2.0	0.0	k__Bacteria; p__Bacteroidota; c__Bacteroidia; o__Bacteroidales; f__Tannerellaceae; g__Parabacteroides
963	1.0	0.0	1.0	0.0	0.0	0.0	0.0	0.0	0.0	0.0	0.0	0.0	0.0	2.0	0.0	0.0	1.0	1.0	0.0	0.0	0.0	0.0	k__Bacteria; p__Bacteroidota; c__Bacteroidia; o__Bacteroidales
964	3.0	0.0	0.0	0.0	2.0	0.0	1.0	1.0	0.0	0.0	0.0	1.0	0.0	0.0	0.0	4.0	0.0	0.0	0.0	0.0	0.0	0.0	k__Bacteria; p__Bacteroidota; c__Bacteroidia; o__Bacteroidales; f__Muribaculaceae; g__Muribaculaceae; s__uncultured_bacterium_g__Muribaculaceae
965	2.0	0.0	0.0	0.0	5.0	0.0	1.0	3.0	0.0	0.0	0.0	0.0	0.0	0.0	0.0	0.0	0.0	0.0	0.0	0.0	0.0	0.0	k__Bacteria; p__Bacteroidota; c__Bacteroidia; o__Bacteroidales; f__Muribaculaceae; g__Muribaculaceae
966	6.0	4.0	2.0	5.0	5.0	0.0	6.0	5.0	4.0	13.0	0.0	2.0	0.0	8.0	6.0	7.0	1.0	3.0	12.0	3.0	5.0	15.0	k__Bacteria; p__Bacteroidota; c__Bacteroidia; o__Bacteroidales; f__Muribaculaceae; g__Muribaculaceae
967	4.0	6.0	7.0	4.0	5.0	6.0	0.0	6.0	4.0	2.0	4.0	2.0	6.0	2.0	2.0	3.0	3.0	3.0	4.0	2.0	1.0	0.0	k__Bacteria; p__Bacteroidota; c__Bacteroidia; o__Bacteroidales; f__Muribaculaceae; g__Muribaculaceae; s__uncultured_bacterium_g__Muribaculaceae
968	10.0	19.0	5.0	5.0	7.0	1.0	3.0	9.0	13.0	4.0	10.0	25.0	7.0	15.0	4.0	10.0	11.0	6.0	8.0	6.0	13.0	1.0	k__Bacteria; p__Bacteroidota; c__Bacteroidia; o__Bacteroidales
969	12.0	5.0	2.0	0.0	0.0	0.0	0.0	6.0	0.0	0.0	0.0	0.0	0.0	16.0	0.0	1.0	1.0	0.0	0.0	6.0	0.0	0.0	k__Bacteria; p__Bacteroidota; c__Bacteroidia; o__Bacteroidales; f__Bacteroidaceae; g__Bacteroides; s__uncultured_bacterium_g__Bacteroides
970	5.0	1.0	1.0	0.0	0.0	6.0	0.0	3.0	6.0	0.0	3.0	2.0	8.0	2.0	0.0	2.0	3.0	3.0	0.0	0.0	1.0	0.0	k__Bacteria
971	4.0	1.0	0.0	0.0	0.0	0.0	0.0	0.0	0.0	0.0	0.0	0.0	0.0	0.0	0.0	0.0	0.0	0.0	0.0	1.0	0.0	0.0	k__Bacteria; p__Bacteroidota; c__Bacteroidia; o__Bacteroidales; f__Muribaculaceae; g__Muribaculaceae; s__uncultured_bacterium_g__Muribaculaceae
972	1.0	1.0	0.0	0.0	0.0	0.0	0.0	0.0	0.0	0.0	0.0	0.0	0.0	0.0	0.0	0.0	0.0	0.0	0.0	0.0	0.0	0.0	k__Bacteria
973	13.0	0.0	7.0	0.0	0.0	4.0	0.0	1.0	0.0	0.0	0.0	0.0	3.0	6.0	0.0	2.0	14.0	0.0	0.0	0.0	0.0	0.0	k__Bacteria; p__Bacteroidota; c__Bacteroidia; o__Bacteroidales
974	1.0	1.0	0.0	1.0	0.0	1.0	0.0	0.0	0.0	0.0	3.0	0.0	1.0	1.0	0.0	0.0	0.0	5.0	0.0	0.0	0.0	1.0	k__Bacteria; p__Firmicutes; c__Clostridia; o__Lachnospirales; f__Lachnospiraceae
975	12.0	4.0	0.0	0.0	5.0	4.0	2.0	9.0	0.0	8.0	3.0	3.0	1.0	1.0	8.0	2.0	1.0	0.0	1.0	0.0	1.0	5.0	k__Bacteria; p__Bacteroidota; c__Bacteroidia; o__Bacteroidales
976	17.0	4.0	1.0	1.0	8.0	1.0	5.0	9.0	11.0	7.0	11.0	10.0	0.0	2.0	0.0	3.0	6.0	8.0	3.0	0.0	2.0	12.0	k__Bacteria; p__Bacteroidota; c__Bacteroidia; o__Bacteroidales; f__Muribaculaceae; g__Muribaculaceae; s__uncultured_bacterium_g__Muribaculaceae
977	3.0	16.0	5.0	0.0	2.0	0.0	4.0	3.0	0.0	0.0	4.0	5.0	1.0	4.0	0.0	0.0	6.0	4.0	0.0	3.0	4.0	0.0	k__Bacteria; p__Bacteroidota; c__Bacteroidia; o__Bacteroidales; f__Rikenellaceae; g__Alistipes
978	2.0	0.0	1.0	0.0	2.0	1.0	1.0	1.0	0.0	0.0	0.0	8.0	0.0	3.0	0.0	2.0	1.0	1.0	1.0	1.0	0.0	0.0	k__Bacteria; p__Bacteroidota; c__Bacteroidia; o__Bacteroidales; f__Bacteroidaceae; g__Bacteroides
979	2.0	0.0	1.0	1.0	5.0	3.0	1.0	7.0	16.0	2.0	5.0	0.0	0.0	3.0	1.0	2.0	4.0	0.0	2.0	0.0	6.0	2.0	k__Bacteria; p__Bacteroidota; c__Bacteroidia; o__Bacteroidales; f__Muribaculaceae; g__Muribaculaceae; s__uncultured_bacterium_g__Muribaculaceae
980	3.0	3.0	1.0	3.0	1.0	4.0	0.0	1.0	4.0	3.0	0.0	0.0	0.0	0.0	2.0	3.0	5.0	2.0	4.0	2.0	1.0	2.0	k__Bacteria; p__Proteobacteria; c__Alphaproteobacteria; o__Rhizobiales; f__Xanthobacteraceae; g__Bradyrhizobium; s__Bradyrhizobium_sp._g__Bradyrhizobium
981	1.0	1.0	2.0	0.0	2.0	1.0	0.0	1.0	3.0	2.0	2.0	5.0	7.0	1.0	1.0	2.0	0.0	3.0	4.0	4.0	5.0	6.0	k__Bacteria; p__Proteobacteria; c__Gammaproteobacteria; o__Burkholderiales; f__Burkholderiaceae; g__Ralstonia; s__Ralstonia_insidiosa_g__Ralstonia
982	11.0	2.0	1.0	1.0	9.0	11.0	0.0	3.0	9.0	3.0	21.0	12.0	35.0	8.0	36.0	6.0	16.0	4.0	2.0	10.0	0.0	50.0	k__Bacteria; p__Firmicutes; c__Clostridia; o__Clostridiales; f__Clostridiaceae; g__Candidatus_Arthromitus; s__uncultured_bacterium_g__Candidatus_Arthromitus
983	8.0	5.0	4.0	8.0	15.0	4.0	7.0	11.0	5.0	2.0	5.0	0.0	1.0	1.0	11.0	8.0	0.0	9.0	13.0	4.0	2.0	16.0	k__Bacteria; p__Bacteroidota; c__Bacteroidia; o__Bacteroidales; f__Muribaculaceae; g__Muribaculaceae; s__uncultured_bacterium_g__Muribaculaceae
984	8.0	5.0	6.0	1.0	4.0	8.0	15.0	8.0	0.0	2.0	11.0	6.0	9.0	2.0	7.0	0.0	8.0	8.0	15.0	3.0	11.0	5.0	k__Bacteria; p__Bacteroidota; c__Bacteroidia; o__Bacteroidales; f__Muribaculaceae; g__Muribaculaceae; s__uncultured_bacterium_g__Muribaculaceae
985	3.0	0.0	1.0	2.0	0.0	2.0	2.0	0.0	0.0	0.0	0.0	0.0	0.0	0.0	0.0	0.0	0.0	0.0	0.0	0.0	0.0	0.0	k__Bacteria; p__Bacteroidota; c__Bacteroidia; o__Bacteroidales; f__Muribaculaceae; g__Muribaculaceae; s__uncultured_bacterium_g__Muribaculaceae
986	2.0	1.0	1.0	4.0	10.0	0.0	1.0	3.0	1.0	3.0	5.0	5.0	0.0	2.0	0.0	4.0	1.0	2.0	2.0	0.0	5.0	3.0	k__Bacteria; p__Bacteroidota; c__Bacteroidia; o__Bacteroidales
987	6.0	4.0	0.0	4.0	3.0	4.0	1.0	4.0	1.0	4.0	4.0	0.0	1.0	1.0	0.0	12.0	2.0	3.0	2.0	1.0	2.0	0.0	k__Bacteria
988	5.0	0.0	0.0	0.0	0.0	3.0	0.0	0.0	0.0	0.0	0.0	0.0	1.0	1.0	0.0	0.0	3.0	0.0	0.0	1.0	1.0	0.0	k__Bacteria; p__Bacteroidota; c__Bacteroidia; o__Bacteroidales; f__Muribaculaceae; g__Muribaculaceae; s__uncultured_bacterium_g__Muribaculaceae
989	4.0	1.0	3.0	6.0	8.0	3.0	0.0	0.0	1.0	26.0	0.0	2.0	2.0	1.0	5.0	4.0	0.0	10.0	1.0	45.0	0.0	0.0	k__Bacteria; p__Firmicutes; c__Clostridia; o__Lachnospirales; f__Lachnospiraceae
990	1.0	1.0	1.0	0.0	0.0	0.0	0.0	0.0	1.0	0.0	0.0	0.0	0.0	0.0	0.0	0.0	2.0	0.0	1.0	0.0	0.0	0.0	k__Bacteria; p__Bacteroidota; c__Bacteroidia; o__Bacteroidales; f__Muribaculaceae; g__Muribaculaceae; s__uncultured_bacterium_g__Muribaculaceae
991	3.0	1.0	0.0	0.0	0.0	0.0	0.0	0.0	0.0	0.0	0.0	0.0	0.0	0.0	2.0	0.0	1.0	0.0	2.0	0.0	3.0	0.0	k__Bacteria; p__Firmicutes; c__Bacilli; o__Erysipelotrichales; f__Erysipelotrichaceae; g__Dubosiella; s__uncultured_Erysipelotrichales_g__Dubosiella
992	7.0	0.0	2.0	8.0	21.0	8.0	0.0	0.0	6.0	6.0	60.0	3.0	21.0	2.0	7.0	1.0	3.0	1.0	0.0	0.0	1.0	3.0	k__Bacteria; p__Firmicutes; c__Clostridia; o__Clostridia_vadinBB60_group; f__Clostridia_vadinBB60_group; g__Clostridia_vadinBB60_group; s__uncultured_bacterium_g__Clostridia_vadinBB60_group
993	11.0	17.0	8.0	2.0	3.0	0.0	16.0	5.0	8.0	5.0	8.0	22.0	6.0	24.0	2.0	9.0	16.0	7.0	0.0	11.0	23.0	0.0	k__Bacteria; p__Bacteroidota; c__Bacteroidia; o__Bacteroidales; f__Muribaculaceae; g__Muribaculaceae
994	2.0	0.0	0.0	0.0	0.0	0.0	0.0	0.0	0.0	0.0	0.0	0.0	0.0	0.0	0.0	0.0	0.0	0.0	0.0	0.0	0.0	0.0	k__Bacteria; p__Bacteroidota; c__Bacteroidia; o__Bacteroidales; f__Muribaculaceae; g__Muribaculaceae; s__uncultured_bacterium_g__Muribaculaceae
995	2.0	7.0	5.0	1.0	2.0	1.0	4.0	2.0	1.0	5.0	8.0	0.0	4.0	0.0	11.0	5.0	3.0	7.0	9.0	6.0	0.0	2.0	k__Bacteria; p__Bacteroidota; c__Bacteroidia; o__Bacteroidales; f__Muribaculaceae; g__Muribaculaceae; s__uncultured_bacterium_g__Muribaculaceae
996	3.0	2.0	1.0	5.0	3.0	1.0	1.0	1.0	0.0	0.0	11.0	5.0	0.0	3.0	2.0	1.0	1.0	0.0	1.0	0.0	2.0	1.0	k__Bacteria; p__Bacteroidota; c__Bacteroidia; o__Bacteroidales; f__Muribaculaceae; g__Muribaculaceae; s__uncultured_Bacteroidales_g__Muribaculaceae
997	12.0	35.0	36.0	9.0	9.0	13.0	23.0	16.0	18.0	5.0	4.0	4.0	1.0	5.0	1.0	4.0	5.0	0.0	14.0	3.0	5.0	10.0	k__Bacteria; p__Bacteroidota; c__Bacteroidia; o__Bacteroidales; f__Muribaculaceae
998	3.0	0.0	0.0	0.0	0.0	0.0	0.0	0.0	0.0	0.0	0.0	0.0	0.0	0.0	1.0	0.0	0.0	0.0	0.0	0.0	0.0	0.0	k__Bacteria
999	7.0	0.0	0.0	0.0	0.0	0.0	0.0	0.0	0.0	11.0	0.0	0.0	0.0	0.0	6.0	0.0	3.0	1.0	2.0	0.0	2.0	19.0	k__Bacteria; p__Firmicutes; c__Clostridia; o__Lachnospirales; f__Lachnospiraceae
1000	5.0	0.0	0.0	1.0	3.0	5.0	1.0	1.0	5.0	1.0	1.0	0.0	0.0	9.0	0.0	6.0	1.0	1.0	0.0	4.0	0.0	0.0	k__Bacteria
1001	6.0	8.0	11.0	2.0	1.0	1.0	2.0	4.0	2.0	0.0	0.0	3.0	1.0	2.0	3.0	3.0	2.0	1.0	4.0	3.0	6.0	0.0	k__Bacteria; p__Bacteroidota; c__Bacteroidia; o__Bacteroidales; f__Muribaculaceae; g__Muribaculaceae; s__uncultured_bacterium_g__Muribaculaceae
1002	6.0	4.0	12.0	6.0	3.0	8.0	14.0	18.0	4.0	8.0	9.0	6.0	6.0	3.0	6.0	8.0	2.0	1.0	3.0	4.0	8.0	13.0	k__Bacteria; p__Bacteroidota; c__Bacteroidia; o__Bacteroidales
1003	2.0	0.0	0.0	1.0	0.0	0.0	0.0	2.0	0.0	0.0	0.0	0.0	0.0	0.0	0.0	0.0	0.0	0.0	0.0	0.0	1.0	0.0	k__Bacteria; p__Firmicutes; c__Bacilli; o__Erysipelotrichales; f__Erysipelotrichaceae; g__Dubosiella; s__uncultured_Erysipelotrichales_g__Dubosiella
1004	1.0	0.0	0.0	0.0	0.0	0.0	0.0	0.0	0.0	0.0	0.0	0.0	1.0	0.0	0.0	0.0	0.0	1.0	0.0	0.0	1.0	0.0	k__Bacteria; p__Firmicutes; c__Bacilli; o__RF39; f__RF39; g__RF39
1005	8.0	0.0	0.0	1.0	0.0	0.0	0.0	5.0	0.0	0.0	0.0	1.0	0.0	12.0	1.0	0.0	7.0	0.0	1.0	1.0	0.0	4.0	k__Bacteria; p__Bacteroidota; c__Bacteroidia; o__Bacteroidales
1006	1.0	0.0	0.0	0.0	0.0	1.0	0.0	1.0	0.0	1.0	3.0	1.0	1.0	1.0	0.0	0.0	0.0	0.0	0.0	0.0	1.0	1.0	k__Bacteria; p__Bacteroidota; c__Bacteroidia; o__Bacteroidales
1007	36.0	26.0	31.0	38.0	31.0	18.0	53.0	59.0	17.0	36.0	44.0	19.0	3.0	18.0	41.0	53.0	24.0	27.0	57.0	13.0	29.0	95.0	k__Bacteria; p__Bacteroidota; c__Bacteroidia; o__Bacteroidales; f__Muribaculaceae; g__Muribaculaceae; s__uncultured_bacterium_g__Muribaculaceae
1008	9.0	0.0	0.0	0.0	7.0	1.0	2.0	0.0	1.0	6.0	5.0	0.0	6.0	1.0	2.0	4.0	1.0	6.0	8.0	2.0	2.0	3.0	k__Bacteria; p__Firmicutes; c__Clostridia; o__Lachnospirales; f__Lachnospiraceae; g__Acetatifactor; s__uncultured_bacterium_g__Acetatifactor
1009	52.0	17.0	38.0	13.0	35.0	5.0	23.0	27.0	51.0	6.0	15.0	35.0	14.0	8.0	30.0	18.0	50.0	20.0	23.0	11.0	61.0	14.0	k__Bacteria; p__Bacteroidota; c__Bacteroidia; o__Bacteroidales; f__Muribaculaceae; g__Muribaculaceae; s__uncultured_bacterium_g__Muribaculaceae
1010	4.0	0.0	5.0	2.0	1.0	0.0	3.0	3.0	3.0	0.0	18.0	3.0	0.0	1.0	1.0	1.0	4.0	0.0	0.0	0.0	0.0	0.0	k__Bacteria; p__Bacteroidota; c__Bacteroidia; o__Bacteroidales; f__Muribaculaceae; g__Muribaculaceae; s__uncultured_bacterium_g__Muribaculaceae
1011	2.0	1.0	0.0	0.0	0.0	0.0	0.0	0.0	0.0	0.0	1.0	0.0	0.0	1.0	0.0	0.0	1.0	0.0	0.0	2.0	2.0	0.0	k__Bacteria; p__Bacteroidota; c__Bacteroidia; o__Bacteroidales; f__Muribaculaceae; g__Muribaculaceae; s__uncultured_bacterium_g__Muribaculaceae
1012	2.0	3.0	2.0	2.0	4.0	1.0	1.0	0.0	4.0	3.0	3.0	0.0	6.0	1.0	0.0	1.0	2.0	1.0	1.0	6.0	2.0	0.0	k__Bacteria; p__Firmicutes; c__Clostridia; o__Christensenellales; f__Christensenellaceae; g__uncultured; s__uncultured_bacterium_g__uncultured
1013	14.0	26.0	3.0	27.0	26.0	0.0	52.0	9.0	438.0	45.0	159.0	15.0	1.0	76.0	3.0	5.0	48.0	28.0	3.0	1.0	4.0	0.0	k__Bacteria; p__Firmicutes; c__Clostridia; o__Lachnospirales; f__Lachnospiraceae; g__Lachnospiraceae_NK4A136_group; s__uncultured_bacterium_g__Lachnospiraceae_NK4A136_group
1014	2.0	0.0	0.0	0.0	0.0	0.0	0.0	0.0	0.0	0.0	1.0	0.0	0.0	1.0	1.0	0.0	0.0	0.0	0.0	0.0	0.0	0.0	k__Bacteria; p__Bacteroidota; c__Bacteroidia; o__Bacteroidales; f__Muribaculaceae; g__Muribaculaceae; s__uncultured_bacterium_g__Muribaculaceae
1015	2.0	4.0	1.0	4.0	6.0	1.0	0.0	3.0	2.0	1.0	0.0	3.0	3.0	0.0	2.0	1.0	1.0	1.0	0.0	2.0	1.0	0.0	k__Bacteria; p__Firmicutes; c__Clostridia; o__Oscillospirales; f__Ruminococcaceae; g__Fournierella; s__uncultured_bacterium_g__Fournierella
1016	13.0	2.0	2.0	11.0	40.0	1.0	0.0	21.0	5.0	6.0	12.0	24.0	0.0	10.0	1.0	3.0	1.0	0.0	4.0	4.0	2.0	25.0	k__Bacteria; p__Bacteroidota; c__Bacteroidia; o__Bacteroidales; f__Muribaculaceae; g__Muribaculaceae; s__uncultured_Bacteroidales_g__Muribaculaceae
1017	2.0	0.0	0.0	0.0	0.0	0.0	1.0	0.0	0.0	0.0	0.0	0.0	0.0	0.0	0.0	0.0	0.0	4.0	0.0	0.0	0.0	0.0	k__Bacteria
1018	14.0	7.0	11.0	0.0	1.0	4.0	1.0	8.0	0.0	0.0	3.0	13.0	3.0	14.0	0.0	1.0	23.0	4.0	0.0	7.0	4.0	0.0	k__Bacteria; p__Bacteroidota; c__Bacteroidia; o__Bacteroidales; f__Muribaculaceae; g__Muribaculaceae; s__uncultured_bacterium_g__Muribaculaceae
1019	2.0	2.0	0.0	16.0	6.0	1.0	4.0	5.0	7.0	6.0	0.0	7.0	3.0	0.0	6.0	20.0	0.0	0.0	2.0	1.0	8.0	0.0	k__Bacteria; p__Deferribacterota; c__Deferribacteres; o__Deferribacterales; f__Deferribacteraceae; g__Mucispirillum; s__Mucispirillum_schaedleri_g__Mucispirillum
1020	4.0	2.0	6.0	2.0	1.0	5.0	0.0	2.0	5.0	2.0	1.0	4.0	5.0	3.0	3.0	2.0	4.0	2.0	4.0	2.0	1.0	1.0	k__Bacteria; p__Bacteroidota; c__Bacteroidia; o__Bacteroidales; f__Muribaculaceae; g__Muribaculaceae; s__uncultured_bacterium_g__Muribaculaceae
1021	1.0	2.0	0.0	0.0	0.0	0.0	1.0	0.0	0.0	0.0	0.0	0.0	2.0	1.0	0.0	0.0	0.0	0.0	0.0	0.0	0.0	0.0	k__Bacteria; p__Bacteroidota; c__Bacteroidia; o__Bacteroidales; f__Bacteroidaceae; g__Bacteroides
1022	1.0	0.0	1.0	0.0	1.0	7.0	3.0	1.0	3.0	1.0	3.0	2.0	2.0	1.0	3.0	1.0	0.0	0.0	0.0	2.0	1.0	2.0	k__Bacteria; p__Proteobacteria; c__Gammaproteobacteria; o__Oceanospirillales; f__Halomonadaceae; g__Halomonas; s__Halomonas_stevensii_g__Halomonas
1023	4.0	3.0	2.0	0.0	0.0	0.0	4.0	1.0	0.0	0.0	0.0	1.0	0.0	0.0	0.0	0.0	6.0	0.0	1.0	0.0	0.0	0.0	k__Bacteria; p__Proteobacteria; c__Gammaproteobacteria; o__Burkholderiales; f__Sutterellaceae; g__Parasutterella; s__uncultured_bacterium_g__Parasutterella
1024	1.0	0.0	0.0	1.0	0.0	4.0	5.0	0.0	0.0	0.0	1.0	1.0	9.0	2.0	1.0	6.0	10.0	1.0	1.0	2.0	1.0	0.0	k__Bacteria; p__Bacteroidota; c__Bacteroidia; o__Bacteroidales; f__Muribaculaceae; g__Muribaculaceae; s__uncultured_bacterium_g__Muribaculaceae
1025	1.0	0.0	0.0	0.0	1.0	0.0	1.0	0.0	24.0	8.0	8.0	8.0	1.0	0.0	2.0	0.0	0.0	1.0	3.0	5.0	0.0	0.0	k__Bacteria; p__Firmicutes; c__Clostridia; o__Lachnospirales; f__Lachnospiraceae; g__Lachnospiraceae_NK4A136_group; s__uncultured_bacterium_g__Lachnospiraceae_NK4A136_group
1026	3.0	0.0	0.0	0.0	1.0	0.0	0.0	1.0	0.0	0.0	0.0	0.0	0.0	1.0	2.0	1.0	0.0	3.0	0.0	0.0	1.0	0.0	k__Bacteria; p__Bacteroidota; c__Bacteroidia; o__Bacteroidales; f__Muribaculaceae; g__Muribaculaceae
1027	2.0	0.0	1.0	0.0	0.0	0.0	0.0	1.0	2.0	3.0	1.0	0.0	0.0	0.0	1.0	0.0	3.0	3.0	0.0	0.0	2.0	1.0	k__Bacteria; p__Bacteroidota; c__Bacteroidia; o__Bacteroidales; f__Prevotellaceae; g__Alloprevotella; s__gut_metagenome_g__Alloprevotella
1028	3.0	1.0	6.0	4.0	5.0	5.0	6.0	2.0	0.0	3.0	0.0	1.0	2.0	3.0	0.0	1.0	0.0	2.0	1.0	0.0	3.0	4.0	k__Bacteria; p__Bacteroidota; c__Bacteroidia; o__Bacteroidales; f__Rikenellaceae; g__Alistipes
1029	2.0	0.0	0.0	0.0	1.0	0.0	0.0	0.0	0.0	2.0	0.0	0.0	0.0	1.0	0.0	0.0	0.0	0.0	0.0	2.0	0.0	0.0	k__Bacteria; p__Bacteroidota; c__Bacteroidia; o__Bacteroidales; f__Muribaculaceae; g__Muribaculaceae; s__uncultured_bacterium_g__Muribaculaceae
1030	4.0	3.0	3.0	0.0	235.0	6.0	180.0	9.0	105.0	24.0	240.0	260.0	90.0	1.0	1.0	1.0	2.0	32.0	56.0	3.0	4.0	26.0	k__Bacteria; p__Bacteroidota; c__Bacteroidia; o__Bacteroidales; f__Prevotellaceae; g__Prevotellaceae_UCG-001
1031	25.0	2.0	1.0	17.0	6.0	1.0	20.0	1.0	41.0	0.0	32.0	3.0	0.0	29.0	7.0	12.0	1.0	60.0	1.0	12.0	8.0	9.0	k__Bacteria; p__Firmicutes; c__Clostridia; o__Lachnospirales; f__Lachnospiraceae
1032	25.0	39.0	14.0	31.0	29.0	20.0	15.0	39.0	2.0	48.0	15.0	4.0	7.0	13.0	60.0	43.0	6.0	24.0	26.0	21.0	11.0	87.0	k__Bacteria; p__Bacteroidota; c__Bacteroidia; o__Bacteroidales; f__Muribaculaceae; g__Muribaculaceae
1033	6.0	2.0	5.0	3.0	53.0	3.0	22.0	24.0	23.0	1.0	28.0	115.0	1.0	2.0	89.0	130.0	21.0	165.0	2.0	21.0	13.0	88.0	k__Bacteria; p__Firmicutes; c__Clostridia; o__Lachnospirales; f__Lachnospiraceae
1034	2.0	23.0	5.0	0.0	19.0	129.0	15.0	13.0	160.0	79.0	36.0	8.0	112.0	135.0	2.0	1.0	30.0	9.0	14.0	132.0	1.0	11.0	k__Bacteria; p__Firmicutes; c__Clostridia; o__Lachnospirales; f__Lachnospiraceae; g__Lachnospiraceae_NK4A136_group
1035	15.0	3.0	2.0	19.0	7.0	1.0	6.0	20.0	3.0	5.0	2.0	18.0	3.0	2.0	0.0	6.0	5.0	3.0	15.0	1.0	3.0	0.0	k__Bacteria; p__Firmicutes; c__Clostridia; o__Lachnospirales; f__Lachnospiraceae; g__Roseburia; s__uncultured_bacterium_g__Roseburia
1036	13.0	1.0	2.0	15.0	42.0	8.0	2.0	9.0	27.0	8.0	19.0	14.0	9.0	17.0	10.0	6.0	8.0	17.0	0.0	54.0	9.0	2.0	k__Bacteria; p__Firmicutes; c__Clostridia; o__Oscillospirales; f__Ruminococcaceae; g__Anaerotruncus; s__uncultured_bacterium_g__Anaerotruncus
1037	8.0	5.0	2.0	4.0	0.0	4.0	0.0	1.0	1.0	1.0	0.0	4.0	1.0	3.0	1.0	10.0	4.0	6.0	4.0	2.0	3.0	2.0	k__Bacteria; p__Firmicutes; c__Clostridia; o__Lachnospirales; f__Lachnospiraceae
1038	15.0	29.0	16.0	2.0	2.0	0.0	9.0	5.0	0.0	6.0	4.0	4.0	7.0	7.0	3.0	4.0	15.0	20.0	0.0	11.0	7.0	0.0	k__Bacteria; p__Bacteroidota; c__Bacteroidia; o__Bacteroidales; f__Muribaculaceae; g__Muribaculaceae; s__uncultured_bacterium_g__Muribaculaceae
1039	2.0	2.0	1.0	2.0	0.0	0.0	8.0	3.0	6.0	1.0	2.0	4.0	1.0	1.0	0.0	0.0	7.0	0.0	0.0	0.0	17.0	0.0	k__Bacteria; p__Bacteroidota; c__Bacteroidia; o__Bacteroidales; f__Muribaculaceae; g__Muribaculaceae; s__uncultured_bacterium_g__Muribaculaceae
1040	11.0	0.0	1.0	4.0	6.0	6.0	4.0	2.0	9.0	1.0	2.0	1.0	4.0	2.0	1.0	0.0	8.0	7.0	3.0	3.0	0.0	4.0	k__Bacteria; p__Bacteroidota; c__Bacteroidia; o__Bacteroidales; f__Muribaculaceae; g__Muribaculaceae; s__uncultured_bacterium_g__Muribaculaceae
1041	2.0	8.0	9.0	4.0	4.0	3.0	0.0	6.0	4.0	3.0	4.0	6.0	2.0	2.0	5.0	7.0	13.0	10.0	4.0	8.0	7.0	3.0	k__Bacteria; p__Firmicutes; c__Clostridia; o__Lachnospirales; f__Lachnospiraceae; g__Blautia
1042	15.0	15.0	9.0	22.0	6.0	5.0	12.0	13.0	1.0	13.0	13.0	7.0	1.0	10.0	9.0	8.0	8.0	10.0	7.0	7.0	8.0	27.0	k__Bacteria; p__Bacteroidota; c__Bacteroidia; o__Bacteroidales; f__Rikenellaceae; g__Alistipes
1043	11.0	8.0	12.0	25.0	9.0	7.0	7.0	17.0	3.0	5.0	10.0	23.0	3.0	2.0	7.0	0.0	11.0	2.0	8.0	2.0	8.0	9.0	k__Bacteria; p__Bacteroidota; c__Bacteroidia; o__Bacteroidales; f__Muribaculaceae; g__Muribaculaceae; s__uncultured_bacterium_g__Muribaculaceae
1044	3.0	3.0	8.0	2.0	4.0	2.0	5.0	2.0	3.0	2.0	4.0	5.0	2.0	1.0	0.0	3.0	6.0	4.0	5.0	5.0	2.0	6.0	k__Bacteria; p__Proteobacteria; c__Gammaproteobacteria; o__Burkholderiales; f__SC-I-84; g__SC-I-84; s__uncultured_beta_g__SC-I-84
1045	14.0	1.0	3.0	0.0	0.0	0.0	0.0	0.0	0.0	0.0	0.0	0.0	0.0	16.0	0.0	0.0	1.0	0.0	0.0	0.0	0.0	0.0	k__Bacteria; p__Bacteroidota; c__Bacteroidia; o__Bacteroidales
1046	16.0	12.0	11.0	2.0	2.0	11.0	1.0	24.0	2.0	1.0	11.0	7.0	12.0	3.0	1.0	27.0	5.0	2.0	1.0	32.0	0.0	6.0	k__Bacteria; p__Firmicutes; c__Clostridia; o__Oscillospirales
1047	10.0	136.0	356.0	87.0	105.0	202.0	167.0	93.0	141.0	110.0	193.0	40.0	75.0	105.0	136.0	314.0	360.0	36.0	601.0	43.0	102.0	6.0	k__Bacteria; p__Bacteroidota; c__Bacteroidia; o__Bacteroidales; f__Muribaculaceae; g__Muribaculaceae; s__uncultured_bacterium_g__Muribaculaceae
1048	5.0	7.0	8.0	5.0	6.0	11.0	12.0	6.0	7.0	6.0	3.0	10.0	5.0	5.0	5.0	6.0	13.0	3.0	10.0	6.0	7.0	7.0	k__Bacteria; p__Firmicutes; c__Bacilli; o__Lactobacillales; f__Streptococcaceae; g__Streptococcus
1049	5.0	1.0	1.0	0.0	0.0	1.0	2.0	2.0	8.0	0.0	3.0	9.0	7.0	0.0	0.0	0.0	17.0	16.0	1.0	13.0	4.0	0.0	k__Bacteria; p__Firmicutes; c__Bacilli; o__RF39; f__RF39; g__RF39; s__uncultured_rumen_g__RF39
1050	1.0	0.0	0.0	3.0	0.0	4.0	4.0	0.0	4.0	3.0	1.0	4.0	0.0	850.0	0.0	0.0	27.0	1.0	1.0	803.0	149.0	3.0	k__Bacteria; p__Firmicutes; c__Clostridia; o__Oscillospirales; f__Ruminococcaceae; g__Ruminococcus; s__uncultured_Ruminococcus_g__Ruminococcus
1051	1.0	0.0	3.0	0.0	0.0	0.0	0.0	0.0	0.0	0.0	1.0	0.0	0.0	0.0	0.0	0.0	0.0	0.0	0.0	0.0	0.0	0.0	k__Bacteria; p__Bacteroidota; c__Bacteroidia; o__Bacteroidales; f__Muribaculaceae; g__Muribaculaceae; s__uncultured_bacterium_g__Muribaculaceae
1052	10.0	9.0	8.0	2.0	4.0	1.0	10.0	10.0	6.0	5.0	1.0	11.0	8.0	15.0	0.0	0.0	8.0	3.0	0.0	2.0	2.0	0.0	k__Bacteria; p__Bacteroidota; c__Bacteroidia; o__Bacteroidales; f__Rikenellaceae; g__Alistipes
1053	3.0	2.0	2.0	4.0	2.0	0.0	1.0	2.0	1.0	3.0	9.0	9.0	5.0	2.0	1.0	1.0	2.0	0.0	6.0	1.0	1.0	8.0	k__Bacteria; p__Bacteroidota; c__Bacteroidia; o__Bacteroidales
1054	4.0	1.0	0.0	0.0	0.0	1.0	3.0	10.0	7.0	0.0	4.0	2.0	5.0	22.0	1.0	0.0	4.0	2.0	4.0	1.0	1.0	0.0	k__Bacteria; p__Firmicutes; c__Clostridia; o__Lachnospirales; f__Lachnospiraceae
1055	14.0	19.0	3.0	0.0	0.0	0.0	0.0	0.0	0.0	0.0	0.0	0.0	1.0	9.0	0.0	0.0	2.0	0.0	0.0	0.0	0.0	0.0	k__Bacteria; p__Bacteroidota; c__Bacteroidia; o__Bacteroidales
1056	4.0	0.0	1.0	0.0	0.0	0.0	22.0	3.0	0.0	2.0	2.0	4.0	0.0	0.0	1.0	0.0	1.0	0.0	1.0	0.0	0.0	0.0	k__Bacteria; p__Bacteroidota; c__Bacteroidia; o__Bacteroidales; f__Muribaculaceae; g__Muribaculaceae; s__uncultured_Bacteroidales_g__Muribaculaceae
1057	5.0	2.0	2.0	2.0	1.0	1.0	1.0	0.0	0.0	0.0	4.0	0.0	0.0	12.0	0.0	0.0	0.0	0.0	1.0	0.0	0.0	4.0	k__Bacteria; p__Bacteroidota; c__Bacteroidia; o__Bacteroidales; f__Bacteroidaceae; g__Bacteroides; s__uncultured_bacterium_g__Bacteroides
1058	18.0	2.0	7.0	1.0	6.0	36.0	13.0	6.0	22.0	1.0	13.0	9.0	19.0	3.0	0.0	1.0	25.0	18.0	5.0	8.0	6.0	0.0	k__Bacteria; p__Bacteroidota; c__Bacteroidia; o__Bacteroidales; f__Muribaculaceae; g__Muribaculaceae; s__uncultured_bacterium_g__Muribaculaceae
1059	1.0	0.0	0.0	3.0	23.0	2.0	16.0	4.0	2.0	0.0	0.0	0.0	0.0	0.0	3.0	0.0	1.0	0.0	0.0	0.0	0.0	0.0	k__Bacteria; p__Bacteroidota; c__Bacteroidia; o__Bacteroidales; f__Muribaculaceae; g__Muribaculaceae
1060	15.0	3.0	2.0	0.0	0.0	36.0	0.0	10.0	0.0	0.0	0.0	0.0	5.0	3.0	1.0	0.0	12.0	1.0	0.0	5.0	0.0	0.0	k__Bacteria; p__Bacteroidota; c__Bacteroidia; o__Bacteroidales; f__Prevotellaceae; g__Prevotellaceae_UCG-001; s__uncultured_bacterium_g__Prevotellaceae_UCG-001
1061	1.0	0.0	2.0	1.0	0.0	0.0	4.0	1.0	0.0	1.0	1.0	0.0	0.0	0.0	1.0	4.0	0.0	0.0	3.0	0.0	0.0	2.0	k__Bacteria; p__Bacteroidota; c__Bacteroidia; o__Bacteroidales; f__Muribaculaceae; g__Muribaculaceae; s__uncultured_bacterium_g__Muribaculaceae
1062	16.0	1.0	0.0	3.0	3.0	5.0	1.0	4.0	4.0	1.0	14.0	8.0	1.0	4.0	2.0	0.0	7.0	2.0	2.0	1.0	5.0	7.0	k__Bacteria; p__Bacteroidota; c__Bacteroidia; o__Bacteroidales; f__Muribaculaceae; g__Muribaculaceae; s__uncultured_bacterium_g__Muribaculaceae
1063	1.0	0.0	2.0	0.0	3.0	0.0	0.0	2.0	0.0	0.0	4.0	3.0	1.0	0.0	0.0	3.0	3.0	0.0	1.0	0.0	0.0	0.0	k__Bacteria; p__Bacteroidota; c__Bacteroidia; o__Bacteroidales; f__Muribaculaceae; g__Muribaculaceae; s__uncultured_bacterium_g__Muribaculaceae
1064	4.0	1.0	1.0	0.0	2.0	0.0	0.0	1.0	0.0	0.0	0.0	0.0	1.0	0.0	1.0	3.0	4.0	1.0	1.0	2.0	0.0	2.0	k__Bacteria; p__Proteobacteria; c__Alphaproteobacteria; o__Reyranellales; f__Reyranellaceae; g__Reyranella
1065	10.0	12.0	7.0	14.0	14.0	3.0	18.0	12.0	5.0	5.0	12.0	17.0	3.0	4.0	19.0	15.0	15.0	8.0	14.0	6.0	9.0	9.0	k__Bacteria; p__Bacteroidota; c__Bacteroidia; o__Bacteroidales; f__Muribaculaceae; g__Muribaculaceae; s__uncultured_bacterium_g__Muribaculaceae
1066	3.0	15.0	13.0	7.0	10.0	9.0	26.0	3.0	8.0	8.0	7.0	8.0	7.0	0.0	2.0	0.0	7.0	1.0	2.0	0.0	8.0	4.0	k__Bacteria; p__Bacteroidota; c__Bacteroidia; o__Bacteroidales; f__Bacteroidaceae; g__Bacteroides
1067	1.0	5.0	7.0	4.0	18.0	1.0	15.0	4.0	5.0	0.0	2.0	0.0	0.0	0.0	0.0	0.0	1.0	1.0	1.0	0.0	0.0	1.0	k__Bacteria; p__Bacteroidota; c__Bacteroidia; o__Bacteroidales; f__Muribaculaceae; g__Muribaculaceae; s__uncultured_bacterium_g__Muribaculaceae
1068	6.0	6.0	3.0	7.0	6.0	9.0	4.0	3.0	8.0	2.0	7.0	5.0	5.0	8.0	2.0	10.0	15.0	11.0	11.0	11.0	10.0	20.0	k__Bacteria; p__Myxococcota; c__Myxococcia; o__Myxococcales; f__Anaeromyxobacteraceae; g__Anaeromyxobacter
1069	7.0	0.0	2.0	8.0	4.0	0.0	6.0	10.0	4.0	4.0	12.0	4.0	0.0	2.0	4.0	3.0	3.0	3.0	8.0	2.0	19.0	12.0	k__Bacteria; p__Bacteroidota; c__Bacteroidia; o__Bacteroidales; f__Muribaculaceae; g__Muribaculaceae; s__uncultured_bacterium_g__Muribaculaceae
1070	3.0	0.0	0.0	0.0	0.0	0.0	0.0	0.0	0.0	3.0	1.0	1.0	0.0	2.0	0.0	0.0	0.0	0.0	0.0	0.0	1.0	4.0	k__Bacteria; p__Firmicutes; c__Clostridia; o__Lachnospirales; f__Lachnospiraceae
1071	24.0	3.0	6.0	14.0	68.0	2.0	7.0	21.0	2.0	13.0	54.0	56.0	9.0	27.0	11.0	15.0	22.0	12.0	11.0	11.0	22.0	28.0	k__Bacteria; p__Bacteroidota; c__Bacteroidia; o__Bacteroidales; f__Muribaculaceae; g__Muribaculaceae; s__uncultured_Bacteroidales_g__Muribaculaceae
1072	10.0	5.0	5.0	0.0	0.0	43.0	0.0	4.0	0.0	2.0	0.0	0.0	5.0	4.0	0.0	0.0	12.0	0.0	0.0	4.0	2.0	2.0	k__Bacteria; p__Bacteroidota; c__Bacteroidia; o__Bacteroidales
1073	3.0	0.0	3.0	11.0	40.0	4.0	6.0	17.0	7.0	0.0	6.0	2.0	0.0	1.0	1.0	0.0	6.0	3.0	5.0	0.0	0.0	3.0	k__Bacteria; p__Bacteroidota; c__Bacteroidia; o__Bacteroidales; f__Muribaculaceae; g__Muribaculaceae
1074	3.0	2.0	0.0	0.0	1.0	0.0	0.0	0.0	0.0	1.0	0.0	1.0	3.0	1.0	0.0	1.0	0.0	0.0	1.0	0.0	0.0	0.0	k__Bacteria; p__Firmicutes; c__Limnochordia; o__MBA03; f__MBA03; g__MBA03; s__uncultured_bacterium_g__MBA03
1075	2.0	0.0	0.0	0.0	0.0	0.0	0.0	0.0	0.0	0.0	0.0	0.0	0.0	0.0	0.0	0.0	0.0	0.0	0.0	5.0	0.0	0.0	k__Bacteria; p__Firmicutes; c__Clostridia; o__Oscillospirales; f__Ruminococcaceae; g__Incertae_Sedis
1076	7.0	5.0	5.0	3.0	5.0	0.0	11.0	0.0	5.0	2.0	9.0	4.0	1.0	4.0	11.0	10.0	8.0	1.0	5.0	4.0	17.0	8.0	k__Bacteria; p__Firmicutes; c__Clostridia; o__Clostridia_UCG-014; f__Clostridia_UCG-014; g__Clostridia_UCG-014
1077	37.0	16.0	13.0	8.0	48.0	44.0	41.0	16.0	5.0	13.0	23.0	35.0	20.0	7.0	22.0	2.0	27.0	44.0	34.0	7.0	13.0	15.0	k__Bacteria; p__Bacteroidota; c__Bacteroidia; o__Bacteroidales; f__Muribaculaceae; g__Muribaculaceae; s__uncultured_bacterium_g__Muribaculaceae
1078	1.0	8.0	0.0	1.0	0.0	0.0	0.0	6.0	0.0	0.0	0.0	0.0	0.0	4.0	0.0	0.0	2.0	1.0	0.0	9.0	0.0	1.0	k__Bacteria
1079	1.0	1.0	0.0	1.0	0.0	0.0	1.0	0.0	0.0	4.0	0.0	0.0	0.0	3.0	2.0	4.0	0.0	0.0	0.0	3.0	0.0	0.0	k__Bacteria; p__Firmicutes; c__Clostridia; o__Oscillospirales; f__Oscillospiraceae
1080	1.0	5.0	0.0	0.0	28.0	0.0	5.0	4.0	6.0	0.0	1.0	5.0	8.0	0.0	0.0	0.0	7.0	0.0	0.0	57.0	19.0	3.0	k__Bacteria; p__Firmicutes; c__Clostridia; o__uncultured; f__uncultured; g__uncultured; s__uncultured_bacterium_g__uncultured
1081	1.0	1.0	5.0	2.0	10.0	2.0	11.0	1.0	14.0	4.0	2.0	0.0	4.0	4.0	0.0	1.0	2.0	2.0	7.0	0.0	9.0	4.0	k__Bacteria; p__Firmicutes; c__Bacilli; o__Erysipelotrichales; f__Erysipelotrichaceae; g__uncultured; s__unidentified_g__uncultured
1082	1.0	1.0	2.0	2.0	10.0	0.0	2.0	3.0	0.0	2.0	3.0	16.0	0.0	6.0	1.0	2.0	5.0	2.0	1.0	1.0	1.0	5.0	k__Bacteria; p__Bacteroidota; c__Bacteroidia; o__Bacteroidales; f__Muribaculaceae; g__Muribaculaceae; s__uncultured_Bacteroidales_g__Muribaculaceae
1083	13.0	18.0	19.0	2.0	7.0	14.0	10.0	21.0	8.0	2.0	22.0	4.0	17.0	18.0	11.0	6.0	0.0	8.0	4.0	26.0	19.0	3.0	k__Bacteria; p__Bacteroidota; c__Bacteroidia; o__Bacteroidales; f__Tannerellaceae; g__Parabacteroides
1084	2.0	0.0	4.0	0.0	0.0	0.0	0.0	1.0	2.0	0.0	0.0	0.0	0.0	0.0	0.0	0.0	0.0	0.0	0.0	0.0	0.0	0.0	k__Bacteria; p__Firmicutes; c__Bacilli; o__RF39; f__RF39; g__RF39
1085	7.0	5.0	10.0	4.0	0.0	11.0	11.0	1.0	4.0	1.0	6.0	4.0	6.0	4.0	2.0	0.0	13.0	3.0	1.0	3.0	8.0	3.0	k__Bacteria; p__Bacteroidota; c__Bacteroidia; o__Bacteroidales
1086	3.0	3.0	4.0	4.0	3.0	2.0	3.0	3.0	2.0	3.0	1.0	2.0	0.0	2.0	2.0	3.0	5.0	4.0	6.0	2.0	1.0	2.0	k__Bacteria; p__Proteobacteria; c__Gammaproteobacteria; o__Enterobacterales; f__Hafniaceae; g__Hafnia-Obesumbacterium; s__Hafnia_alvei_g__Hafnia-Obesumbacterium
1087	18.0	5.0	7.0	19.0	35.0	1.0	7.0	21.0	3.0	5.0	24.0	22.0	1.0	3.0	5.0	6.0	13.0	2.0	10.0	2.0	15.0	36.0	k__Bacteria; p__Bacteroidota; c__Bacteroidia; o__Bacteroidales; f__Muribaculaceae; g__Muribaculaceae; s__uncultured_bacterium_g__Muribaculaceae
1088	5.0	3.0	0.0	1.0	0.0	0.0	2.0	0.0	4.0	4.0	1.0	0.0	3.0	2.0	7.0	3.0	0.0	1.0	1.0	0.0	0.0	10.0	k__Bacteria; p__Firmicutes; c__Clostridia; o__Peptostreptococcales-Tissierellales; f__Anaerovoracaceae; g__Family_XIII_AD3011_group
1089	5.0	0.0	5.0	0.0	1.0	0.0	7.0	5.0	5.0	0.0	5.0	1.0	1.0	3.0	0.0	0.0	6.0	0.0	0.0	0.0	6.0	0.0	k__Bacteria; p__Bacteroidota; c__Bacteroidia; o__Bacteroidales; f__Muribaculaceae; g__Muribaculaceae; s__uncultured_bacterium_g__Muribaculaceae
1090	2.0	1.0	1.0	1.0	3.0	2.0	1.0	0.0	0.0	1.0	5.0	2.0	0.0	1.0	1.0	0.0	2.0	1.0	1.0	2.0	2.0	0.0	k__Bacteria; p__Bacteroidota; c__Bacteroidia; o__Bacteroidales; f__Muribaculaceae; g__Muribaculaceae; s__uncultured_bacterium_g__Muribaculaceae
1091	5.0	1.0	2.0	5.0	2.0	2.0	0.0	1.0	0.0	5.0	2.0	1.0	2.0	1.0	4.0	1.0	0.0	5.0	6.0	0.0	0.0	0.0	k__Bacteria; p__Firmicutes; c__Clostridia; o__Lachnospirales; f__Lachnospiraceae
1092	6.0	0.0	0.0	0.0	0.0	0.0	2.0	1.0	0.0	0.0	0.0	1.0	0.0	2.0	2.0	2.0	1.0	0.0	0.0	0.0	0.0	1.0	k__Bacteria
1093	5.0	0.0	0.0	0.0	4.0	2.0	0.0	0.0	1.0	3.0	0.0	5.0	1.0	0.0	0.0	0.0	2.0	2.0	1.0	0.0	3.0	2.0	k__Bacteria; p__Bacteroidota; c__Bacteroidia; o__Bacteroidales; f__Muribaculaceae; g__Muribaculaceae; s__uncultured_bacterium_g__Muribaculaceae
1094	3.0	1.0	0.0	4.0	2.0	1.0	1.0	6.0	2.0	1.0	2.0	1.0	0.0	0.0	1.0	3.0	0.0	0.0	5.0	0.0	3.0	2.0	k__Bacteria; p__Bacteroidota; c__Bacteroidia; o__Bacteroidales; f__Muribaculaceae; g__Muribaculaceae; s__uncultured_bacterium_g__Muribaculaceae
1095	4.0	25.0	3.0	4.0	0.0	0.0	5.0	2.0	6.0	3.0	5.0	8.0	2.0	7.0	1.0	2.0	12.0	0.0	14.0	3.0	18.0	1.0	k__Bacteria; p__Proteobacteria; c__Gammaproteobacteria; o__Burkholderiales; f__Sutterellaceae; g__Parasutterella; s__Parasutterella_excrementihominis_g__Parasutterella
1096	8.0	18.0	6.0	4.0	6.0	12.0	2.0	3.0	2.0	6.0	6.0	25.0	10.0	3.0	6.0	2.0	7.0	2.0	1.0	4.0	9.0	1.0	k__Bacteria; p__Bacteroidota; c__Bacteroidia; o__Bacteroidales; f__Rikenellaceae; g__Alistipes; s__Alistipes_shahii_g__Alistipes
1097	1.0	3.0	0.0	2.0	0.0	4.0	2.0	1.0	4.0	1.0	4.0	4.0	26.0	7.0	1.0	1.0	5.0	0.0	0.0	6.0	0.0	9.0	k__Bacteria; p__Bacteroidota; c__Bacteroidia; o__Bacteroidales; f__Muribaculaceae; g__Muribaculaceae; s__uncultured_bacterium_g__Muribaculaceae
1098	2.0	0.0	0.0	0.0	0.0	0.0	0.0	0.0	0.0	0.0	0.0	0.0	0.0	0.0	0.0	0.0	0.0	0.0	0.0	0.0	0.0	0.0	k__Bacteria; p__Firmicutes; c__Clostridia; o__Lachnospirales; f__Lachnospiraceae
1099	7.0	10.0	7.0	3.0	0.0	2.0	0.0	1.0	1.0	1.0	3.0	3.0	0.0	1.0	1.0	1.0	7.0	0.0	6.0	1.0	6.0	0.0	k__Bacteria; p__Proteobacteria; c__Gammaproteobacteria; o__Burkholderiales; f__Sutterellaceae; g__Parasutterella
1100	2.0	0.0	0.0	0.0	0.0	0.0	0.0	0.0	0.0	0.0	0.0	0.0	0.0	0.0	0.0	0.0	0.0	0.0	0.0	0.0	0.0	0.0	k__Bacteria; p__Bacteroidota; c__Bacteroidia; o__Bacteroidales; f__Muribaculaceae; g__Muribaculaceae; s__uncultured_bacterium_g__Muribaculaceae
1101	3.0	0.0	0.0	0.0	0.0	1.0	1.0	0.0	0.0	0.0	0.0	0.0	0.0	0.0	0.0	0.0	0.0	0.0	0.0	0.0	0.0	0.0	k__Bacteria; p__Bacteroidota; c__Bacteroidia; o__Bacteroidales; f__Muribaculaceae; g__Muribaculaceae; s__uncultured_bacterium_g__Muribaculaceae
1102	6.0	5.0	13.0	8.0	4.0	2.0	1.0	8.0	3.0	2.0	4.0	0.0	1.0	1.0	4.0	3.0	1.0	0.0	9.0	1.0	2.0	4.0	k__Bacteria; p__Proteobacteria; c__Gammaproteobacteria; o__Burkholderiales; f__Sutterellaceae; g__Parasutterella
1103	2.0	1.0	0.0	1.0	6.0	0.0	6.0	6.0	4.0	1.0	2.0	2.0	1.0	1.0	2.0	1.0	3.0	4.0	2.0	1.0	2.0	1.0	k__Bacteria; p__Bacteroidota; c__Bacteroidia; o__Bacteroidales; f__Muribaculaceae; g__Muribaculaceae; s__uncultured_bacterium_g__Muribaculaceae
1104	21.0	3.0	1.0	9.0	0.0	1.0	1.0	5.0	1.0	11.0	1.0	3.0	11.0	23.0	0.0	10.0	5.0	5.0	3.0	5.0	1.0	8.0	k__Bacteria; p__Firmicutes; c__Clostridia; o__Lachnospirales; f__Lachnospiraceae; g__GCA-900066575; s__uncultured_bacterium_g__GCA-900066575
1105	18.0	13.0	43.0	78.0	15.0	1.0	20.0	33.0	60.0	13.0	85.0	33.0	4.0	34.0	20.0	27.0	24.0	0.0	3.0	8.0	39.0	26.0	k__Bacteria; p__Bacteroidota; c__Bacteroidia; o__Bacteroidales; f__Muribaculaceae; g__Muribaculaceae; s__uncultured_Bacteroidales_g__Muribaculaceae
1106	4.0	3.0	6.0	0.0	3.0	0.0	0.0	1.0	6.0	4.0	1.0	7.0	3.0	2.0	4.0	0.0	5.0	4.0	1.0	5.0	3.0	0.0	k__Bacteria; p__Firmicutes; c__Bacilli; o__RF39; f__RF39; g__RF39
1107	4.0	0.0	0.0	0.0	2.0	1.0	0.0	0.0	1.0	0.0	1.0	1.0	3.0	0.0	0.0	0.0	0.0	2.0	0.0	2.0	0.0	3.0	k__Bacteria; p__Firmicutes; c__Clostridia; o__Lachnospirales; f__Lachnospiraceae; g__Lachnospiraceae_NK4A136_group; s__uncultured_bacterium_g__Lachnospiraceae_NK4A136_group
1108	5.0	0.0	2.0	3.0	0.0	2.0	0.0	0.0	1.0	0.0	0.0	0.0	0.0	0.0	0.0	0.0	0.0	0.0	0.0	0.0	0.0	0.0	k__Bacteria; p__Bacteroidota; c__Bacteroidia; o__Bacteroidales; f__Muribaculaceae; g__Muribaculaceae; s__uncultured_bacterium_g__Muribaculaceae
1109	2.0	64.0	194.0	46.0	12.0	11.0	41.0	28.0	26.0	45.0	19.0	7.0	9.0	12.0	82.0	124.0	58.0	12.0	278.0	11.0	16.0	0.0	k__Bacteria; p__Bacteroidota; c__Bacteroidia; o__Bacteroidales; f__Muribaculaceae; g__Muribaculaceae; s__uncultured_bacterium_g__Muribaculaceae
1110	1.0	3.0	2.0	2.0	2.0	0.0	2.0	1.0	3.0	0.0	1.0	0.0	0.0	1.0	0.0	0.0	3.0	1.0	6.0	1.0	0.0	3.0	k__Bacteria; p__Bacteroidota; c__Bacteroidia; o__Bacteroidales; f__Muribaculaceae; g__Muribaculaceae; s__uncultured_bacterium_g__Muribaculaceae
1111	6.0	2.0	0.0	0.0	0.0	0.0	0.0	0.0	0.0	0.0	0.0	0.0	0.0	1.0	0.0	0.0	0.0	0.0	0.0	0.0	0.0	0.0	k__Bacteria; p__Bacteroidota; c__Bacteroidia; o__Bacteroidales
1112	2.0	3.0	1.0	0.0	1.0	0.0	2.0	1.0	1.0	0.0	1.0	3.0	1.0	3.0	1.0	0.0	7.0	0.0	0.0	8.0	5.0	0.0	k__Bacteria; p__Bacteroidota; c__Bacteroidia; o__Bacteroidales; f__Muribaculaceae; g__Muribaculaceae; s__uncultured_bacterium_g__Muribaculaceae
1113	3.0	0.0	0.0	1.0	1.0	0.0	0.0	3.0	0.0	1.0	0.0	0.0	0.0	3.0	0.0	0.0	4.0	0.0	0.0	7.0	0.0	2.0	k__Bacteria; p__Bacteroidota; c__Bacteroidia; o__Bacteroidales
1114	7.0	4.0	2.0	1.0	3.0	2.0	1.0	6.0	6.0	0.0	2.0	1.0	1.0	1.0	3.0	3.0	6.0	2.0	1.0	1.0	8.0	13.0	k__Bacteria; p__Bacteroidota; c__Bacteroidia; o__Bacteroidales; f__Muribaculaceae; g__Muribaculaceae; s__uncultured_bacterium_g__Muribaculaceae
1115	2.0	2.0	6.0	0.0	0.0	4.0	6.0	6.0	7.0	1.0	7.0	0.0	0.0	1.0	0.0	1.0	2.0	1.0	0.0	0.0	2.0	3.0	k__Bacteria; p__Bacteroidota; c__Bacteroidia; o__Bacteroidales
1116	3.0	10.0	10.0	7.0	0.0	0.0	0.0	15.0	23.0	74.0	17.0	7.0	1.0	24.0	0.0	1.0	49.0	3.0	4.0	111.0	5.0	6.0	k__Bacteria; p__Firmicutes; c__Clostridia; o__Lachnospirales; f__Lachnospiraceae; g__Roseburia; s__uncultured_bacterium_g__Roseburia
1117	1.0	3.0	4.0	0.0	0.0	1.0	0.0	2.0	2.0	0.0	0.0	19.0	0.0	0.0	0.0	0.0	2.0	0.0	0.0	6.0	0.0	0.0	k__Bacteria; p__Firmicutes; c__Clostridia; o__Oscillospirales; f__Ruminococcaceae; g__uncultured
1118	4.0	2.0	3.0	0.0	1.0	0.0	0.0	0.0	0.0	0.0	1.0	1.0	1.0	3.0	0.0	1.0	0.0	2.0	0.0	3.0	0.0	0.0	k__Bacteria; p__Bacteroidota; c__Bacteroidia; o__Bacteroidales; f__Muribaculaceae; g__Muribaculaceae; s__uncultured_bacterium_g__Muribaculaceae
1119	5.0	7.0	19.0	6.0	11.0	8.0	7.0	24.0	11.0	7.0	2.0	2.0	2.0	7.0	7.0	7.0	3.0	3.0	8.0	19.0	5.0	12.0	k__Bacteria; p__Bacteroidota; c__Bacteroidia; o__Bacteroidales; f__Muribaculaceae; g__Muribaculaceae; s__uncultured_bacterium_g__Muribaculaceae
1120	4.0	3.0	1.0	6.0	0.0	3.0	1.0	2.0	0.0	1.0	0.0	0.0	0.0	2.0	1.0	1.0	3.0	0.0	2.0	2.0	3.0	0.0	k__Bacteria; p__Firmicutes; c__Clostridia; o__Lachnospirales; f__Lachnospiraceae; g__Blautia; s__uncultured_bacterium_g__Blautia
1121	1.0	8.0	20.0	4.0	0.0	0.0	0.0	1.0	0.0	0.0	0.0	1.0	0.0	0.0	1.0	0.0	0.0	0.0	0.0	0.0	2.0	0.0	k__Bacteria; p__Bacteroidota; c__Bacteroidia; o__Bacteroidales; f__Rikenellaceae; g__Alistipes
1122	5.0	6.0	8.0	4.0	1.0	4.0	6.0	8.0	4.0	1.0	2.0	1.0	0.0	2.0	2.0	4.0	3.0	0.0	4.0	6.0	3.0	1.0	k__Bacteria; p__Bacteroidota; c__Bacteroidia; o__Bacteroidales; f__Muribaculaceae; g__Muribaculaceae; s__uncultured_bacterium_g__Muribaculaceae
1123	2.0	3.0	6.0	0.0	3.0	2.0	4.0	4.0	0.0	0.0	0.0	0.0	0.0	0.0	0.0	0.0	0.0	0.0	0.0	0.0	0.0	0.0	k__Bacteria; p__Bacteroidota; c__Bacteroidia; o__Bacteroidales; f__Barnesiellaceae; g__Barnesiella; s__Barnesiella_viscericola_g__Barnesiella
1124	9.0	12.0	20.0	2.0	0.0	18.0	27.0	13.0	7.0	0.0	8.0	2.0	2.0	5.0	2.0	0.0	7.0	1.0	1.0	1.0	2.0	2.0	k__Bacteria; p__Bacteroidota; c__Bacteroidia; o__Bacteroidales; f__Muribaculaceae; g__Muribaculaceae; s__uncultured_bacterium_g__Muribaculaceae
1125	3.0	14.0	10.0	0.0	0.0	0.0	1.0	0.0	1.0	0.0	0.0	1.0	0.0	1.0	0.0	0.0	15.0	0.0	0.0	1.0	1.0	0.0	k__Bacteria; p__Proteobacteria; c__Gammaproteobacteria; o__Burkholderiales; f__Sutterellaceae; g__Parasutterella; s__Parasutterella_excrementihominis_g__Parasutterella
1126	3.0	0.0	0.0	0.0	0.0	3.0	0.0	0.0	2.0	0.0	0.0	0.0	0.0	0.0	0.0	0.0	1.0	0.0	0.0	1.0	0.0	0.0	k__Bacteria; p__Bacteroidota; c__Bacteroidia; o__Bacteroidales; f__Muribaculaceae; g__Muribaculaceae; s__uncultured_bacterium_g__Muribaculaceae
1127	6.0	3.0	3.0	0.0	0.0	0.0	0.0	0.0	0.0	0.0	0.0	0.0	0.0	1.0	0.0	0.0	0.0	0.0	0.0	0.0	0.0	0.0	k__Bacteria; p__Bacteroidota; c__Bacteroidia; o__Bacteroidales; f__Prevotellaceae
1128	7.0	2.0	2.0	1.0	0.0	1.0	3.0	5.0	4.0	0.0	4.0	0.0	3.0	2.0	1.0	1.0	10.0	5.0	0.0	1.0	2.0	1.0	k__Bacteria; p__Bacteroidota; c__Bacteroidia; o__Bacteroidales; f__Muribaculaceae; g__Muribaculaceae; s__uncultured_bacterium_g__Muribaculaceae
1129	8.0	2.0	6.0	0.0	0.0	8.0	0.0	4.0	0.0	2.0	0.0	0.0	3.0	1.0	1.0	0.0	4.0	0.0	0.0	0.0	0.0	0.0	k__Bacteria; p__Bacteroidota; c__Bacteroidia; o__Bacteroidales; f__Prevotellaceae
1130	3.0	0.0	0.0	0.0	1.0	0.0	1.0	3.0	1.0	1.0	0.0	0.0	0.0	2.0	1.0	1.0	0.0	1.0	1.0	0.0	0.0	0.0	k__Bacteria; p__Firmicutes; c__Bacilli; o__Erysipelotrichales; f__Erysipelotrichaceae; g__Holdemanella; s__uncultured_bacterium_g__Holdemanella
1131	1.0	2.0	1.0	0.0	13.0	2.0	1.0	15.0	0.0	7.0	15.0	3.0	0.0	2.0	5.0	2.0	6.0	1.0	11.0	1.0	3.0	3.0	k__Bacteria; p__Bacteroidota; c__Bacteroidia; o__Bacteroidales; f__Muribaculaceae; g__Muribaculaceae; s__uncultured_Bacteroidales_g__Muribaculaceae
1132	6.0	3.0	2.0	1.0	0.0	1.0	2.0	3.0	1.0	3.0	1.0	5.0	0.0	2.0	1.0	0.0	1.0	0.0	0.0	0.0	3.0	0.0	k__Bacteria; p__Bacteroidota; c__Bacteroidia; o__Bacteroidales; f__Muribaculaceae; g__Muribaculaceae; s__uncultured_bacterium_g__Muribaculaceae
1133	3.0	1143.0	68.0	7.0	23.0	340.0	82.0	214.0	1237.0	272.0	275.0	139.0	10.0	18.0	1.0	3.0	599.0	5.0	5.0	72.0	223.0	1.0	k__Bacteria; p__Firmicutes; c__Clostridia; o__Lachnospirales; f__Lachnospiraceae
1134	1.0	0.0	0.0	1.0	0.0	0.0	2.0	1.0	0.0	2.0	0.0	0.0	0.0	1.0	0.0	0.0	2.0	0.0	0.0	0.0	0.0	2.0	k__Bacteria; p__Bacteroidota; c__Bacteroidia; o__Bacteroidales
1135	1.0	0.0	0.0	0.0	0.0	0.0	0.0	0.0	0.0	0.0	0.0	0.0	0.0	0.0	0.0	1.0	0.0	0.0	0.0	0.0	1.0	0.0	k__Bacteria
1136	5.0	8.0	3.0	5.0	3.0	7.0	5.0	3.0	3.0	8.0	5.0	3.0	5.0	1.0	3.0	5.0	6.0	5.0	3.0	3.0	4.0	2.0	k__Bacteria; p__Firmicutes; c__Bacilli; o__Lactobacillales; f__Lactobacillaceae; g__Lactobacillus; s__Lactobacillus_sakei_g__Lactobacillus
1137	2.0	1.0	0.0	0.0	5.0	0.0	0.0	3.0	18.0	5.0	5.0	2.0	0.0	0.0	2.0	0.0	0.0	1.0	1.0	0.0	1.0	1.0	k__Bacteria; p__Firmicutes; c__Clostridia; o__Oscillospirales; f__Oscillospiraceae; g__uncultured; s__uncultured_bacterium_g__uncultured
1138	8.0	20.0	50.0	0.0	2.0	2.0	7.0	2.0	0.0	0.0	0.0	1.0	0.0	0.0	0.0	0.0	0.0	0.0	0.0	14.0	0.0	0.0	k__Bacteria; p__Bacteroidota; c__Bacteroidia; o__Bacteroidales; f__Prevotellaceae
1139	4.0	8.0	6.0	0.0	0.0	0.0	4.0	0.0	0.0	0.0	0.0	0.0	0.0	0.0	0.0	0.0	0.0	0.0	0.0	3.0	0.0	0.0	k__Bacteria; p__Bacteroidota; c__Bacteroidia; o__Bacteroidales
1140	26.0	11.0	31.0	19.0	4.0	151.0	74.0	26.0	5.0	2.0	4.0	27.0	21.0	43.0	29.0	17.0	44.0	0.0	30.0	67.0	24.0	53.0	k__Bacteria; p__Bacteroidota; c__Bacteroidia; o__Bacteroidales; f__Bacteroidaceae; g__Bacteroides; s__Bacteroides_thetaiotaomicron_g__Bacteroides
1141	4.0	43.0	21.0	66.0	48.0	29.0	35.0	62.0	40.0	4.0	33.0	5.0	1.0	1.0	6.0	1.0	3.0	11.0	16.0	3.0	1.0	32.0	k__Bacteria; p__Bacteroidota; c__Bacteroidia; o__Bacteroidales; f__Muribaculaceae; g__Muribaculaceae; s__uncultured_bacterium_g__Muribaculaceae
1142	2.0	0.0	0.0	1.0	1.0	3.0	0.0	2.0	0.0	0.0	0.0	0.0	1.0	0.0	0.0	0.0	1.0	0.0	0.0	0.0	0.0	0.0	k__Bacteria; p__Firmicutes; c__Bacilli; o__Erysipelotrichales; f__Erysipelatoclostridiaceae; g__Catenibacterium; s__uncultured_bacterium_g__Catenibacterium
1143	3.0	2.0	1.0	5.0	0.0	2.0	1.0	3.0	1.0	12.0	4.0	5.0	0.0	5.0	1.0	6.0	3.0	0.0	5.0	4.0	2.0	6.0	k__Bacteria; p__Bacteroidota; c__Bacteroidia; o__Bacteroidales; f__Muribaculaceae; g__Muribaculaceae; s__uncultured_bacterium_g__Muribaculaceae
1144	3.0	0.0	1.0	0.0	0.0	0.0	0.0	0.0	0.0	0.0	0.0	1.0	0.0	0.0	0.0	0.0	0.0	0.0	0.0	0.0	0.0	0.0	k__Bacteria; p__Bacteroidota; c__Bacteroidia; o__Bacteroidales; f__Muribaculaceae; g__Muribaculaceae; s__uncultured_bacterium_g__Muribaculaceae
1145	11.0	1.0	0.0	8.0	22.0	1.0	6.0	8.0	12.0	2.0	9.0	2.0	2.0	2.0	1.0	3.0	5.0	4.0	0.0	0.0	1.0	25.0	k__Bacteria; p__Bacteroidota; c__Bacteroidia; o__Bacteroidales; f__Muribaculaceae; g__Muribaculaceae; s__uncultured_Bacteroidales_g__Muribaculaceae
1146	2.0	4.0	3.0	1.0	0.0	0.0	0.0	0.0	1.0	0.0	0.0	0.0	0.0	0.0	0.0	0.0	1.0	0.0	0.0	0.0	0.0	0.0	k__Bacteria; p__Proteobacteria; c__Gammaproteobacteria; o__Burkholderiales; f__Sutterellaceae; g__Parasutterella; s__Parasutterella_excrementihominis_g__Parasutterella
1147	4.0	2.0	2.0	0.0	0.0	0.0	0.0	0.0	0.0	0.0	1.0	0.0	0.0	1.0	0.0	0.0	0.0	0.0	0.0	0.0	0.0	0.0	k__Bacteria; p__Bacteroidota; c__Bacteroidia; o__Bacteroidales
1148	2.0	1.0	1.0	2.0	1.0	1.0	0.0	1.0	0.0	0.0	1.0	0.0	0.0	0.0	0.0	1.0	1.0	1.0	0.0	2.0	0.0	2.0	k__Bacteria; p__Actinobacteriota; c__Actinobacteria; o__Corynebacteriales; f__Mycobacteriaceae; g__Mycobacterium
1149	4.0	0.0	3.0	1.0	2.0	6.0	5.0	5.0	3.0	2.0	2.0	1.0	0.0	7.0	0.0	2.0	8.0	1.0	0.0	1.0	1.0	2.0	k__Bacteria; p__Bacteroidota; c__Bacteroidia; o__Bacteroidales; f__Muribaculaceae; g__Muribaculaceae; s__uncultured_bacterium_g__Muribaculaceae
1150	1.0	3.0	0.0	0.0	2.0	0.0	2.0	0.0	0.0	0.0	0.0	3.0	0.0	0.0	7.0	1.0	1.0	1.0	1.0	0.0	0.0	0.0	k__Bacteria; p__Firmicutes; c__Clostridia; o__Oscillospirales; f__Ruminococcaceae; g__Ruminococcus
1151	13.0	7.0	5.0	8.0	11.0	4.0	10.0	8.0	10.0	9.0	14.0	13.0	5.0	9.0	9.0	11.0	12.0	8.0	12.0	18.0	14.0	12.0	k__Bacteria; p__Actinobacteriota; c__Actinobacteria; o__Bifidobacteriales; f__Bifidobacteriaceae; g__Bifidobacterium; s__Bifidobacterium_catenulatum_g__Bifidobacterium
1152	5.0	460.0	1.0	9.0	291.0	383.0	544.0	299.0	197.0	38.0	67.0	2798.0	353.0	12.0	179.0	102.0	511.0	229.0	25.0	4391.0	10.0	11.0	k__Bacteria; p__Firmicutes; c__Clostridia; o__Lachnospirales; f__Lachnospiraceae; g__Anaerostipes; s__uncultured_bacterium_g__Anaerostipes
1153	4.0	10.0	5.0	1.0	0.0	0.0	3.0	2.0	0.0	1.0	1.0	0.0	1.0	0.0	0.0	0.0	2.0	0.0	2.0	0.0	0.0	0.0	k__Bacteria; p__Proteobacteria; c__Gammaproteobacteria; o__Burkholderiales; f__Sutterellaceae; g__Parasutterella
1154	1.0	1.0	0.0	0.0	0.0	0.0	0.0	0.0	1.0	0.0	0.0	0.0	0.0	0.0	0.0	0.0	0.0	0.0	0.0	3.0	0.0	0.0	k__Bacteria; p__Bacteroidota; c__Bacteroidia; o__Bacteroidales; f__Muribaculaceae; g__Muribaculaceae; s__uncultured_bacterium_g__Muribaculaceae
1155	16.0	34.0	48.0	19.0	44.0	59.0	74.0	44.0	1.0	4.0	7.0	0.0	1.0	1.0	1.0	0.0	0.0	0.0	28.0	0.0	1.0	0.0	k__Bacteria; p__Bacteroidota; c__Bacteroidia; o__Bacteroidales; f__Muribaculaceae; g__Muribaculum; s__Muribaculum_intestinale_g__Muribaculum
1156	4.0	1.0	1.0	0.0	0.0	0.0	1.0	0.0	0.0	0.0	0.0	0.0	0.0	0.0	0.0	0.0	0.0	0.0	0.0	0.0	1.0	0.0	k__Bacteria; p__Bacteroidota; c__Bacteroidia; o__Bacteroidales; f__Muribaculaceae; g__Muribaculaceae; s__uncultured_bacterium_g__Muribaculaceae
1157	17.0	3.0	16.0	7.0	11.0	2.0	17.0	7.0	8.0	2.0	3.0	5.0	1.0	1.0	13.0	8.0	4.0	2.0	15.0	4.0	10.0	9.0	k__Bacteria; p__Bacteroidota; c__Bacteroidia; o__Bacteroidales; f__Muribaculaceae; g__Muribaculaceae; s__uncultured_bacterium_g__Muribaculaceae
1158	2.0	1.0	0.0	0.0	0.0	0.0	0.0	0.0	0.0	0.0	0.0	0.0	0.0	1.0	0.0	0.0	0.0	0.0	0.0	0.0	0.0	0.0	k__Bacteria
1159	17.0	14.0	24.0	1.0	5.0	6.0	4.0	6.0	3.0	3.0	1.0	1.0	2.0	4.0	7.0	6.0	14.0	5.0	4.0	8.0	6.0	1.0	k__Bacteria; p__Bacteroidota; c__Bacteroidia; o__Bacteroidales; f__Muribaculaceae; g__Muribaculaceae; s__uncultured_bacterium_g__Muribaculaceae
1160	7.0	6.0	8.0	8.0	18.0	4.0	15.0	17.0	24.0	8.0	16.0	19.0	18.0	14.0	24.0	21.0	19.0	7.0	18.0	17.0	12.0	25.0	k__Bacteria; p__Bacteroidota; c__Bacteroidia; o__Bacteroidales; f__Rikenellaceae; g__Alistipes
1161	6.0	14.0	5.0	6.0	2.0	1.0	0.0	2.0	0.0	0.0	0.0	0.0	1.0	8.0	0.0	3.0	0.0	49.0	0.0	3.0	0.0	5.0	k__Bacteria; p__Firmicutes; c__Clostridia; o__Lachnospirales; f__Lachnospiraceae; g__uncultured; s__uncultured_bacterium_g__uncultured
1162	9.0	4.0	1.0	3.0	19.0	0.0	2.0	11.0	3.0	20.0	9.0	3.0	0.0	6.0	7.0	16.0	1.0	17.0	9.0	10.0	2.0	30.0	k__Bacteria; p__Bacteroidota; c__Bacteroidia; o__Bacteroidales; f__Muribaculaceae; g__Muribaculaceae; s__uncultured_bacterium_g__Muribaculaceae
1163	1.0	0.0	0.0	0.0	0.0	0.0	1.0	0.0	0.0	0.0	0.0	0.0	0.0	0.0	0.0	0.0	0.0	0.0	1.0	0.0	0.0	0.0	k__Bacteria; p__Bacteroidota; c__Bacteroidia; o__Bacteroidales; f__Muribaculaceae; g__Muribaculaceae; s__uncultured_bacterium_g__Muribaculaceae
1164	1.0	0.0	0.0	0.0	0.0	0.0	0.0	0.0	0.0	0.0	0.0	0.0	0.0	1.0	0.0	0.0	0.0	0.0	0.0	0.0	0.0	0.0	k__Bacteria; p__Bacteroidota; c__Bacteroidia; o__Bacteroidales
1165	1.0	1.0	0.0	0.0	0.0	0.0	0.0	2.0	1.0	1.0	0.0	5.0	1.0	1.0	1.0	1.0	2.0	2.0	0.0	1.0	1.0	1.0	k__Bacteria; p__Firmicutes; c__Clostridia; o__Oscillospirales; f__Ruminococcaceae; g__uncultured
1166	3.0	1.0	0.0	1.0	0.0	0.0	0.0	3.0	1.0	0.0	0.0	0.0	1.0	0.0	0.0	1.0	0.0	0.0	1.0	0.0	0.0	2.0	k__Bacteria; p__Bacteroidota; c__Bacteroidia; o__Bacteroidales; f__Rikenellaceae
1167	2.0	0.0	0.0	0.0	3.0	0.0	3.0	1.0	0.0	0.0	0.0	0.0	1.0	0.0	0.0	0.0	0.0	0.0	1.0	0.0	1.0	0.0	k__Bacteria; p__Bacteroidota; c__Bacteroidia; o__Bacteroidales; f__Rikenellaceae; g__Rikenellaceae; s__Rikenella_sp._g__Rikenellaceae
1168	18.0	4.0	6.0	3.0	18.0	12.0	26.0	8.0	1.0	6.0	10.0	4.0	1.0	0.0	1.0	2.0	5.0	9.0	14.0	0.0	10.0	12.0	k__Bacteria; p__Bacteroidota; c__Bacteroidia; o__Bacteroidales; f__Muribaculaceae; g__Muribaculaceae; s__uncultured_bacterium_g__Muribaculaceae
1169	7.0	0.0	2.0	5.0	6.0	11.0	9.0	5.0	2.0	17.0	1.0	2.0	7.0	8.0	6.0	15.0	11.0	11.0	3.0	2.0	1.0	1.0	k__Bacteria; p__Firmicutes; c__Clostridia; o__Lachnospirales; f__Lachnospiraceae; g__uncultured
1170	6.0	2.0	1.0	4.0	4.0	0.0	4.0	5.0	4.0	6.0	4.0	1.0	0.0	7.0	11.0	14.0	3.0	3.0	5.0	1.0	5.0	8.0	k__Bacteria; p__Bacteroidota; c__Bacteroidia; o__Bacteroidales; f__Muribaculaceae; g__Muribaculaceae
1171	1.0	0.0	1.0	0.0	0.0	0.0	0.0	0.0	1.0	0.0	1.0	0.0	0.0	0.0	0.0	0.0	0.0	0.0	2.0	0.0	0.0	0.0	k__Bacteria; p__Bacteroidota; c__Bacteroidia; o__Bacteroidales; f__Muribaculaceae; g__Muribaculaceae; s__uncultured_bacterium_g__Muribaculaceae
1172	5.0	0.0	0.0	0.0	0.0	19.0	0.0	16.0	10.0	0.0	10.0	3.0	2.0	0.0	4.0	20.0	0.0	18.0	0.0	4.0	0.0	2.0	k__Bacteria; p__Firmicutes; c__Clostridia; o__Lachnospirales; f__Lachnospiraceae
1173	15.0	8.0	5.0	4.0	8.0	5.0	4.0	14.0	6.0	2.0	8.0	5.0	4.0	8.0	13.0	6.0	9.0	5.0	11.0	2.0	2.0	2.0	k__Bacteria; p__Bacteroidota; c__Bacteroidia; o__Bacteroidales; f__Muribaculaceae; g__Muribaculaceae; s__uncultured_bacterium_g__Muribaculaceae
1174	1.0	0.0	0.0	1.0	2.0	21.0	3.0	0.0	3.0	4.0	16.0	3.0	5.0	1.0	0.0	4.0	1.0	2.0	2.0	1.0	0.0	5.0	k__Bacteria; p__Firmicutes; c__Clostridia; o__Oscillospirales; f__Oscillospiraceae; g__UCG-005; s__uncultured_bacterium_g__UCG-005
1175	8.0	10.0	24.0	3.0	0.0	3.0	4.0	4.0	2.0	10.0	5.0	20.0	15.0	11.0	7.0	18.0	11.0	1.0	19.0	7.0	7.0	9.0	k__Bacteria; p__Bacteroidota; c__Bacteroidia; o__Bacteroidales; f__Tannerellaceae
1176	1.0	1.0	0.0	0.0	0.0	0.0	2.0	0.0	0.0	0.0	0.0	0.0	0.0	0.0	0.0	0.0	0.0	0.0	1.0	0.0	0.0	0.0	k__Bacteria; p__Firmicutes; c__Clostridia; o__Lachnospirales; f__Lachnospiraceae
1177	72.0	4.0	1.0	3.0	101.0	14.0	27.0	55.0	195.0	127.0	213.0	40.0	94.0	227.0	2.0	1.0	53.0	0.0	6.0	1.0	9.0	1.0	k__Bacteria; p__Firmicutes; c__Clostridia; o__Lachnospirales; f__Lachnospiraceae; g__Lachnospiraceae_NK4A136_group; s__uncultured_bacterium_g__Lachnospiraceae_NK4A136_group
1178	1.0	0.0	0.0	0.0	1.0	0.0	0.0	0.0	0.0	0.0	0.0	1.0	0.0	0.0	0.0	0.0	0.0	1.0	0.0	0.0	0.0	0.0	k__Bacteria; p__Bacteroidota; c__Bacteroidia; o__Bacteroidales
1179	9.0	5.0	15.0	2.0	0.0	2.0	1.0	3.0	1.0	3.0	0.0	1.0	0.0	3.0	2.0	2.0	9.0	1.0	2.0	0.0	1.0	5.0	k__Bacteria; p__Bacteroidota; c__Bacteroidia; o__Bacteroidales
1180	5.0	0.0	0.0	0.0	0.0	0.0	0.0	1.0	0.0	0.0	0.0	1.0	0.0	0.0	0.0	0.0	0.0	0.0	0.0	0.0	0.0	0.0	k__Bacteria; p__Bacteroidota; c__Bacteroidia; o__Bacteroidales; f__Muribaculaceae; g__Muribaculaceae; s__uncultured_bacterium_g__Muribaculaceae
1181	5.0	6.0	11.0	100.0	0.0	92.0	2.0	1.0	33.0	10.0	24.0	16.0	21.0	37.0	98.0	2.0	16.0	57.0	4.0	2.0	2.0	187.0	k__Bacteria; p__Firmicutes; c__Clostridia; o__Lachnospirales; f__Lachnospiraceae; g__Marvinbryantia; s__uncultured_bacterium_g__Marvinbryantia
1182	2.0	0.0	0.0	0.0	1.0	0.0	0.0	0.0	0.0	0.0	0.0	0.0	0.0	0.0	2.0	2.0	0.0	2.0	0.0	0.0	0.0	0.0	k__Bacteria; p__Firmicutes; c__Clostridia; o__Oscillospirales; f__Oscillospiraceae
1183	7.0	0.0	2.0	3.0	0.0	4.0	0.0	1.0	8.0	0.0	0.0	5.0	0.0	0.0	0.0	0.0	9.0	1.0	0.0	0.0	0.0	0.0	k__Bacteria; p__Firmicutes; c__Bacilli; o__RF39; f__RF39; g__RF39; s__uncultured_bacterium_g__RF39
1184	3.0	3.0	9.0	7.0	7.0	8.0	3.0	2.0	0.0	0.0	0.0	0.0	0.0	0.0	0.0	0.0	0.0	0.0	0.0	0.0	0.0	0.0	k__Bacteria; p__Bacteroidota; c__Bacteroidia; o__Bacteroidales; f__uncultured; g__uncultured; s__uncultured_bacterium_g__uncultured
1185	6.0	0.0	0.0	2.0	0.0	0.0	1.0	0.0	0.0	0.0	0.0	0.0	0.0	0.0	0.0	0.0	0.0	0.0	0.0	0.0	0.0	0.0	k__Bacteria; p__Firmicutes; c__Bacilli; o__Lactobacillales; f__Lactobacillaceae; g__Pediococcus; s__Pediococcus_ethanolidurans_g__Pediococcus
1186	2.0	6.0	7.0	0.0	0.0	1.0	2.0	1.0	6.0	5.0	1.0	2.0	0.0	6.0	4.0	1.0	3.0	0.0	0.0	11.0	1.0	0.0	k__Bacteria; p__Bacteroidota; c__Bacteroidia; o__Bacteroidales; f__Muribaculaceae; g__Muribaculaceae; s__uncultured_bacterium_g__Muribaculaceae
1187	2.0	2.0	0.0	2.0	5.0	3.0	2.0	2.0	8.0	15.0	2.0	2.0	4.0	4.0	0.0	6.0	1.0	9.0	1.0	3.0	0.0	1.0	k__Bacteria; p__Desulfobacterota; c__Desulfovibrionia; o__Desulfovibrionales; f__Desulfovibrionaceae; g__Desulfovibrio
1188	9.0	32.0	28.0	27.0	15.0	3.0	14.0	7.0	7.0	23.0	7.0	25.0	3.0	5.0	71.0	58.0	2.0	21.0	68.0	13.0	6.0	14.0	k__Bacteria; p__Bacteroidota; c__Bacteroidia; o__Bacteroidales; f__Muribaculaceae; g__Muribaculaceae; s__uncultured_bacterium_g__Muribaculaceae
1189	3.0	1.0	2.0	0.0	0.0	0.0	1.0	0.0	1.0	0.0	0.0	2.0	0.0	2.0	0.0	0.0	0.0	0.0	1.0	2.0	2.0	0.0	k__Bacteria; p__Bacteroidota; c__Bacteroidia; o__Bacteroidales; f__Muribaculaceae; g__Muribaculaceae; s__uncultured_bacterium_g__Muribaculaceae
1190	2.0	0.0	0.0	0.0	0.0	0.0	0.0	0.0	1.0	0.0	0.0	0.0	0.0	0.0	0.0	0.0	0.0	0.0	0.0	0.0	0.0	0.0	k__Bacteria; p__Firmicutes; c__Clostridia
1191	22.0	1.0	4.0	1.0	0.0	0.0	6.0	12.0	3.0	2.0	10.0	9.0	1.0	3.0	1.0	1.0	5.0	1.0	3.0	0.0	5.0	2.0	k__Bacteria; p__Bacteroidota; c__Bacteroidia; o__Bacteroidales; f__Muribaculaceae; g__Muribaculaceae; s__uncultured_bacterium_g__Muribaculaceae
1192	3.0	5.0	1.0	3.0	5.0	6.0	7.0	1.0	8.0	4.0	6.0	2.0	0.0	8.0	4.0	7.0	5.0	5.0	5.0	1.0	8.0	1.0	k__Bacteria; p__Desulfobacterota; c__Desulfovibrionia; o__Desulfovibrionales; f__Desulfovibrionaceae
1193	5.0	2.0	1.0	4.0	19.0	5.0	1.0	9.0	9.0	5.0	9.0	22.0	3.0	4.0	16.0	5.0	3.0	6.0	1.0	3.0	7.0	3.0	k__Bacteria; p__Bacteroidota; c__Bacteroidia; o__Bacteroidales; f__Muribaculaceae; g__Muribaculaceae; s__uncultured_bacterium_g__Muribaculaceae
1194	3.0	1.0	1.0	0.0	0.0	2.0	2.0	0.0	0.0	2.0	2.0	0.0	0.0	1.0	0.0	0.0	0.0	0.0	0.0	2.0	0.0	0.0	k__Bacteria; p__Bacteroidota; c__Bacteroidia; o__Bacteroidales; f__Muribaculaceae; g__Muribaculaceae; s__uncultured_bacterium_g__Muribaculaceae
1195	1.0	0.0	0.0	0.0	0.0	0.0	0.0	1.0	1.0	0.0	2.0	1.0	1.0	0.0	2.0	0.0	0.0	0.0	0.0	0.0	2.0	2.0	k__Bacteria; p__Firmicutes; c__Bacilli; o__RF39; f__RF39; g__RF39
1196	2.0	1.0	0.0	0.0	3.0	6.0	2.0	0.0	0.0	8.0	0.0	3.0	0.0	3.0	1.0	6.0	5.0	1.0	0.0	3.0	0.0	0.0	k__Bacteria; p__Desulfobacterota; c__Desulfovibrionia; o__Desulfovibrionales; f__Desulfovibrionaceae; g__uncultured; s__uncultured_Desulfovibrionales_g__uncultured
1197	5.0	4.0	8.0	4.0	0.0	4.0	4.0	3.0	0.0	2.0	1.0	2.0	2.0	1.0	0.0	2.0	3.0	0.0	3.0	0.0	2.0	0.0	k__Bacteria; p__Bacteroidota; c__Bacteroidia; o__Bacteroidales; f__Muribaculaceae; g__Muribaculaceae; s__uncultured_bacterium_g__Muribaculaceae
1198	5.0	10.0	18.0	11.0	4.0	0.0	2.0	7.0	16.0	2.0	18.0	14.0	1.0	14.0	2.0	5.0	13.0	0.0	1.0	4.0	27.0	3.0	k__Bacteria; p__Bacteroidota; c__Bacteroidia; o__Bacteroidales; f__Muribaculaceae; g__Muribaculaceae; s__uncultured_bacterium_g__Muribaculaceae
1199	6.0	4.0	1.0	0.0	0.0	26.0	0.0	0.0	0.0	7.0	0.0	0.0	21.0	11.0	4.0	9.0	6.0	0.0	0.0	15.0	3.0	0.0	k__Bacteria; p__Bacteroidota; c__Bacteroidia; o__Bacteroidales; f__Prevotellaceae
1200	10.0	24.0	25.0	0.0	0.0	3.0	0.0	2.0	0.0	0.0	0.0	0.0	0.0	23.0	0.0	0.0	2.0	0.0	0.0	5.0	0.0	0.0	k__Bacteria; p__Bacteroidota; c__Bacteroidia; o__Bacteroidales
1201	2.0	1.0	0.0	0.0	0.0	1.0	0.0	0.0	0.0	0.0	0.0	0.0	0.0	0.0	0.0	0.0	0.0	0.0	0.0	0.0	0.0	0.0	k__Bacteria; p__Bacteroidota; c__Bacteroidia; o__Bacteroidales; f__Muribaculaceae; g__Muribaculaceae; s__uncultured_bacterium_g__Muribaculaceae
1202	4.0	0.0	0.0	0.0	1.0	0.0	0.0	0.0	0.0	0.0	0.0	0.0	0.0	0.0	0.0	0.0	0.0	1.0	0.0	1.0	0.0	0.0	k__Bacteria
1203	6.0	1.0	1.0	0.0	0.0	0.0	0.0	0.0	0.0	0.0	0.0	0.0	0.0	2.0	0.0	0.0	1.0	0.0	0.0	0.0	0.0	0.0	k__Bacteria; p__Bacteroidota; c__Bacteroidia; o__Bacteroidales
1204	3.0	0.0	0.0	0.0	0.0	0.0	0.0	0.0	0.0	0.0	0.0	0.0	0.0	2.0	0.0	0.0	0.0	0.0	0.0	0.0	0.0	3.0	k__Bacteria; p__Firmicutes; c__Clostridia; o__Oscillospirales; f__Ruminococcaceae; g__uncultured; s__uncultured_Clostridium_g__uncultured
1205	2.0	0.0	3.0	1.0	2.0	0.0	0.0	0.0	0.0	0.0	1.0	0.0	0.0	0.0	0.0	0.0	0.0	0.0	0.0	0.0	0.0	1.0	k__Bacteria; p__Actinobacteriota; c__Coriobacteriia; o__Coriobacteriales; f__Eggerthellaceae; g__Enterorhabdus; s__uncultured_bacterium_g__Enterorhabdus
1206	5.0	0.0	0.0	0.0	1.0	0.0	0.0	1.0	2.0	0.0	3.0	0.0	1.0	0.0	0.0	0.0	0.0	2.0	0.0	0.0	0.0	0.0	k__Bacteria; p__Bacteroidota; c__Bacteroidia; o__Bacteroidales; f__Muribaculaceae; g__Muribaculaceae; s__uncultured_bacterium_g__Muribaculaceae
1207	5.0	8.0	7.0	2.0	0.0	4.0	0.0	2.0	0.0	0.0	0.0	2.0	0.0	0.0	1.0	0.0	3.0	0.0	15.0	2.0	5.0	1.0	k__Bacteria; p__Firmicutes; c__Bacilli; o__Erysipelotrichales; f__Erysipelotrichaceae; g__Dubosiella; s__uncultured_Erysipelotrichales_g__Dubosiella
1208	1.0	2.0	1.0	0.0	0.0	0.0	2.0	4.0	1.0	1.0	1.0	0.0	0.0	1.0	1.0	1.0	0.0	1.0	1.0	1.0	0.0	0.0	k__Bacteria; p__Desulfobacterota; c__Syntrophorhabdia; o__Syntrophorhabdales; f__Syntrophorhabdaceae; g__Syntrophorhabdus; s__uncultured_bacterium_g__Syntrophorhabdus
1209	1.0	0.0	0.0	0.0	102.0	18.0	57.0	30.0	4.0	0.0	0.0	0.0	0.0	0.0	0.0	0.0	2.0	0.0	0.0	0.0	0.0	0.0	k__Bacteria; p__Bacteroidota; c__Bacteroidia; o__Bacteroidales; f__Muribaculaceae; g__Muribaculaceae; s__uncultured_bacterium_g__Muribaculaceae
1210	2.0	0.0	0.0	0.0	1.0	0.0	0.0	0.0	0.0	3.0	1.0	0.0	0.0	0.0	0.0	0.0	0.0	1.0	0.0	0.0	0.0	9.0	k__Bacteria; p__Bacteroidota; c__Bacteroidia; o__Bacteroidales; f__Marinifilaceae; g__Odoribacter; s__uncultured_bacterium_g__Odoribacter
1211	5.0	3.0	0.0	0.0	1.0	2.0	5.0	1.0	2.0	0.0	3.0	0.0	0.0	0.0	0.0	0.0	1.0	1.0	2.0	0.0	2.0	1.0	k__Bacteria; p__Bacteroidota; c__Bacteroidia; o__Bacteroidales; f__Muribaculaceae; g__Muribaculaceae; s__uncultured_bacterium_g__Muribaculaceae
1212	7.0	3.0	0.0	20.0	17.0	3.0	2.0	14.0	0.0	6.0	7.0	7.0	0.0	1.0	12.0	6.0	4.0	1.0	10.0	0.0	3.0	11.0	k__Bacteria; p__Bacteroidota; c__Bacteroidia; o__Bacteroidales; f__Muribaculaceae; g__Muribaculaceae; s__uncultured_bacterium_g__Muribaculaceae
1213	7.0	1.0	1.0	0.0	3.0	6.0	5.0	4.0	7.0	0.0	1.0	4.0	6.0	0.0	0.0	0.0	8.0	5.0	1.0	0.0	1.0	1.0	k__Bacteria; p__Bacteroidota; c__Bacteroidia; o__Bacteroidales; f__Muribaculaceae; g__Muribaculaceae; s__uncultured_bacterium_g__Muribaculaceae
1214	21.0	14.0	23.0	12.0	16.0	8.0	11.0	14.0	6.0	11.0	17.0	21.0	12.0	13.0	41.0	13.0	28.0	14.0	21.0	10.0	17.0	3.0	k__Bacteria; p__Bacteroidota; c__Bacteroidia; o__Bacteroidales; f__Muribaculaceae; g__Muribaculaceae; s__uncultured_bacterium_g__Muribaculaceae
1215	3.0	1.0	0.0	0.0	0.0	1.0	0.0	0.0	0.0	2.0	0.0	0.0	0.0	0.0	0.0	0.0	0.0	0.0	0.0	0.0	1.0	0.0	k__Bacteria; p__Bacteroidota; c__Bacteroidia; o__Bacteroidales; f__Tannerellaceae
1216	1.0	2.0	2.0	5.0	0.0	1.0	1.0	3.0	1.0	2.0	10.0	3.0	0.0	0.0	2.0	0.0	0.0	0.0	0.0	0.0	1.0	13.0	k__Bacteria; p__Bacteroidota; c__Bacteroidia; o__Bacteroidales; f__Muribaculaceae; g__Muribaculaceae; s__uncultured_bacterium_g__Muribaculaceae
1217	1.0	10.0	4.0	1.0	0.0	0.0	2.0	2.0	0.0	0.0	0.0	1.0	1.0	2.0	0.0	1.0	15.0	0.0	12.0	1.0	7.0	0.0	k__Bacteria; p__Firmicutes; c__Bacilli; o__Erysipelotrichales; f__Erysipelotrichaceae; g__Faecalibaculum
1218	16.0	20.0	41.0	46.0	27.0	12.0	39.0	50.0	38.0	27.0	14.0	27.0	10.0	12.0	51.0	46.0	20.0	14.0	62.0	27.0	35.0	66.0	k__Bacteria; p__Bacteroidota; c__Bacteroidia; o__Bacteroidales; f__Muribaculaceae; g__Muribaculaceae
1219	7.0	5.0	4.0	2.0	3.0	8.0	6.0	7.0	0.0	0.0	0.0	0.0	0.0	0.0	0.0	0.0	0.0	0.0	0.0	0.0	0.0	0.0	k__Bacteria; p__Bacteroidota; c__Bacteroidia; o__Bacteroidales; f__Bacteroidaceae; g__Bacteroides; s__Bacteroides_barnesiae_g__Bacteroides
1220	1.0	1.0	4.0	2.0	6.0	0.0	3.0	5.0	0.0	0.0	2.0	6.0	0.0	1.0	0.0	0.0	5.0	0.0	0.0	1.0	1.0	23.0	k__Bacteria; p__Bacteroidota; c__Bacteroidia; o__Bacteroidales; f__Muribaculaceae; g__Muribaculaceae; s__uncultured_bacterium_g__Muribaculaceae
1221	1.0	75.0	36.0	0.0	18.0	7.0	20.0	9.0	14.0	32.0	17.0	47.0	88.0	1.0	79.0	102.0	30.0	55.0	0.0	44.0	101.0	23.0	k__Bacteria; p__Firmicutes; c__Clostridia; o__Monoglobales; f__Monoglobaceae; g__Monoglobus; s__uncultured_organism_g__Monoglobus
1222	1.0	2.0	1.0	0.0	2.0	1.0	1.0	0.0	0.0	0.0	0.0	1.0	1.0	1.0	0.0	2.0	0.0	5.0	1.0	0.0	0.0	0.0	k__Bacteria; p__Firmicutes; c__Clostridia; o__Oscillospirales; f__Ruminococcaceae; g__uncultured; s__uncultured_bacterium_g__uncultured
1223	3.0	20.0	9.0	9.0	6.0	5.0	4.0	8.0	2.0	13.0	5.0	1.0	6.0	2.0	25.0	27.0	3.0	13.0	18.0	12.0	3.0	11.0	k__Bacteria; p__Bacteroidota; c__Bacteroidia; o__Bacteroidales; f__Muribaculaceae; g__Muribaculaceae
1224	9.0	2.0	3.0	2.0	0.0	0.0	8.0	7.0	0.0	2.0	1.0	4.0	0.0	0.0	2.0	2.0	2.0	6.0	8.0	2.0	2.0	3.0	k__Bacteria; p__Bacteroidota; c__Bacteroidia; o__Bacteroidales; f__Muribaculaceae; g__Muribaculaceae; s__uncultured_bacterium_g__Muribaculaceae
1225	51.0	27.0	70.0	56.0	31.0	5.0	75.0	36.0	39.0	12.0	15.0	29.0	4.0	4.0	24.0	44.0	17.0	16.0	80.0	4.0	34.0	44.0	k__Bacteria; p__Bacteroidota; c__Bacteroidia; o__Bacteroidales; f__Muribaculaceae; g__Muribaculaceae; s__uncultured_bacterium_g__Muribaculaceae
1226	3.0	2.0	0.0	3.0	3.0	3.0	3.0	1.0	2.0	0.0	1.0	1.0	2.0	1.0	2.0	2.0	3.0	2.0	3.0	0.0	4.0	1.0	k__Bacteria; p__Desulfobacterota; c__Desulfuromonadia; o__Geobacterales; f__Geobacteraceae; g__uncultured; s__uncultured_bacterium_g__uncultured
1227	2.0	0.0	0.0	0.0	0.0	0.0	0.0	0.0	0.0	0.0	0.0	0.0	0.0	0.0	0.0	0.0	1.0	0.0	0.0	0.0	0.0	0.0	k__Bacteria; p__Bacteroidota; c__Bacteroidia; o__Bacteroidales; f__Muribaculaceae; g__Muribaculaceae; s__uncultured_bacterium_g__Muribaculaceae
1228	5.0	6.0	18.0	0.0	0.0	6.0	8.0	1.0	0.0	0.0	0.0	0.0	0.0	1.0	0.0	0.0	1.0	0.0	0.0	5.0	0.0	0.0	k__Bacteria; p__Bacteroidota; c__Bacteroidia; o__Bacteroidales; f__Muribaculaceae; g__Muribaculaceae; s__uncultured_bacterium_g__Muribaculaceae
1229	80.0	146.0	159.0	43.0	21.0	17.0	34.0	40.0	35.0	21.0	18.0	75.0	26.0	64.0	75.0	46.0	60.0	18.0	109.0	58.0	124.0	11.0	k__Bacteria; p__Bacteroidota; c__Bacteroidia; o__Bacteroidales; f__Muribaculaceae; g__Muribaculaceae; s__uncultured_bacterium_g__Muribaculaceae
1230	3.0	4.0	1.0	0.0	0.0	5.0	0.0	2.0	0.0	0.0	2.0	0.0	0.0	7.0	2.0	2.0	1.0	0.0	3.0	4.0	1.0	1.0	k__Bacteria; p__Firmicutes; c__Clostridia; o__Lachnospirales; f__Lachnospiraceae; g__Lachnospiraceae_NK4A136_group; s__Trichinella_pseudospiralis_g__Lachnospiraceae_NK4A136_group
1231	7.0	9.0	39.0	67.0	0.0	2.0	13.0	17.0	18.0	4.0	32.0	14.0	0.0	6.0	8.0	16.0	4.0	0.0	5.0	4.0	15.0	18.0	k__Bacteria; p__Bacteroidota; c__Bacteroidia; o__Bacteroidales; f__Muribaculaceae; g__Muribaculaceae; s__uncultured_bacterium_g__Muribaculaceae
1232	2.0	1.0	0.0	0.0	0.0	0.0	0.0	0.0	0.0	0.0	0.0	0.0	0.0	0.0	0.0	0.0	0.0	0.0	0.0	2.0	0.0	0.0	k__Bacteria
1233	10.0	1.0	3.0	2.0	16.0	0.0	2.0	6.0	4.0	65.0	4.0	54.0	0.0	11.0	139.0	119.0	2.0	58.0	157.0	20.0	0.0	14.0	k__Bacteria; p__Bacteroidota; c__Bacteroidia; o__Bacteroidales; f__Muribaculaceae; g__Muribaculaceae; s__uncultured_bacterium_g__Muribaculaceae
1234	1.0	5.0	6.0	57.0	11.0	82.0	4.0	14.0	27.0	11.0	9.0	14.0	50.0	5.0	0.0	2.0	12.0	1.0	52.0	9.0	3.0	45.0	k__Bacteria; p__Firmicutes; c__Clostridia; o__Lachnospirales; f__Lachnospiraceae
1235	5.0	3.0	0.0	0.0	9.0	0.0	0.0	3.0	3.0	0.0	0.0	0.0	2.0	1.0	4.0	0.0	0.0	0.0	1.0	1.0	3.0	2.0	k__Bacteria; p__Bacteroidota; c__Bacteroidia; o__Bacteroidales; f__Rikenellaceae; g__Rikenellaceae; s__Rikenella_sp._g__Rikenellaceae
1236	8.0	1.0	1.0	1.0	0.0	8.0	3.0	6.0	4.0	1.0	0.0	6.0	7.0	2.0	2.0	2.0	4.0	3.0	2.0	3.0	8.0	5.0	k__Bacteria; p__Bacteroidota; c__Bacteroidia; o__Bacteroidales; f__Muribaculaceae; g__Muribaculaceae; s__uncultured_bacterium_g__Muribaculaceae
1237	4.0	1.0	1.0	3.0	22.0	15.0	3.0	18.0	7.0	24.0	17.0	9.0	2.0	11.0	299.0	311.0	4.0	804.0	13.0	1.0	15.0	55.0	k__Bacteria; p__Firmicutes; c__Clostridia; o__Lachnospirales; f__Lachnospiraceae
1238	3.0	2.0	1.0	0.0	3.0	12.0	8.0	3.0	2.0	3.0	2.0	0.0	4.0	0.0	3.0	1.0	0.0	2.0	1.0	6.0	0.0	2.0	k__Bacteria; p__Bacteroidota; c__Bacteroidia; o__Bacteroidales; f__Tannerellaceae; g__Parabacteroides
1239	12.0	16.0	12.0	14.0	39.0	11.0	19.0	30.0	23.0	15.0	18.0	26.0	27.0	28.0	31.0	21.0	39.0	23.0	24.0	49.0	53.0	24.0	k__Bacteria; p__Bacteroidota; c__Bacteroidia; o__Bacteroidales; f__Muribaculaceae; g__Muribaculaceae
1240	1.0	4.0	3.0	0.0	0.0	0.0	1.0	2.0	0.0	1.0	1.0	2.0	5.0	3.0	3.0	3.0	1.0	1.0	0.0	4.0	3.0	1.0	k__Bacteria
1241	2.0	0.0	0.0	0.0	0.0	0.0	1.0	0.0	2.0	2.0	0.0	0.0	2.0	1.0	0.0	0.0	1.0	0.0	0.0	1.0	0.0	0.0	k__Bacteria; p__Bacteroidota; c__Bacteroidia; o__Bacteroidales; f__Muribaculaceae; g__Muribaculaceae; s__uncultured_organism_g__Muribaculaceae
1242	2.0	0.0	1.0	2.0	0.0	10.0	0.0	0.0	1.0	2.0	3.0	1.0	0.0	6.0	0.0	2.0	0.0	0.0	1.0	1.0	0.0	6.0	k__Bacteria; p__Bacteroidota; c__Bacteroidia; o__Bacteroidales; f__Prevotellaceae; g__Prevotella; s__uncultured_bacterium_g__Prevotella
1243	26.0	20.0	36.0	31.0	35.0	21.0	34.0	40.0	9.0	13.0	7.0	10.0	12.0	5.0	11.0	25.0	7.0	15.0	7.0	12.0	14.0	14.0	k__Bacteria; p__Proteobacteria; c__Gammaproteobacteria; o__Enterobacterales; f__Enterobacteriaceae; g__Klebsiella; s__Klebsiella_variicola_g__Klebsiella
1244	1.0	3.0	1.0	0.0	2.0	2.0	1.0	1.0	0.0	0.0	0.0	0.0	0.0	0.0	0.0	1.0	3.0	4.0	1.0	2.0	0.0	1.0	k__Bacteria; p__Proteobacteria; c__Gammaproteobacteria; o__Burkholderiales; f__SC-I-84; g__SC-I-84; s__metagenome_g__SC-I-84
1245	6.0	0.0	1.0	1.0	7.0	0.0	4.0	12.0	6.0	4.0	1.0	0.0	0.0	0.0	2.0	0.0	1.0	2.0	3.0	0.0	3.0	5.0	k__Bacteria; p__Bacteroidota; c__Bacteroidia; o__Bacteroidales; f__Muribaculaceae; g__Muribaculaceae; s__uncultured_bacterium_g__Muribaculaceae
1246	4.0	0.0	0.0	2.0	1.0	2.0	4.0	2.0	0.0	7.0	0.0	1.0	0.0	1.0	1.0	2.0	0.0	0.0	1.0	0.0	0.0	4.0	k__Bacteria; p__Bacteroidota; c__Bacteroidia; o__Bacteroidales; f__Muribaculaceae; g__Muribaculum; s__Muribaculum_intestinale_g__Muribaculum
1247	6.0	4.0	0.0	0.0	1.0	1.0	6.0	0.0	0.0	2.0	2.0	5.0	0.0	0.0	0.0	0.0	5.0	1.0	0.0	0.0	1.0	0.0	k__Bacteria; p__Bacteroidota; c__Bacteroidia; o__Bacteroidales; f__Muribaculaceae; g__Muribaculaceae; s__uncultured_bacterium_g__Muribaculaceae
1248	12.0	2.0	3.0	9.0	4.0	2.0	19.0	11.0	4.0	8.0	5.0	5.0	2.0	1.0	5.0	4.0	7.0	3.0	9.0	0.0	3.0	16.0	k__Bacteria; p__Bacteroidota; c__Bacteroidia; o__Bacteroidales; f__Muribaculaceae; g__Muribaculaceae; s__uncultured_bacterium_g__Muribaculaceae
1249	7.0	7.0	3.0	1.0	0.0	0.0	0.0	0.0	1.0	1.0	0.0	0.0	0.0	0.0	1.0	0.0	3.0	0.0	2.0	0.0	1.0	0.0	k__Bacteria; p__Proteobacteria; c__Gammaproteobacteria; o__Burkholderiales; f__Sutterellaceae; g__Parasutterella; s__Parasutterella_excrementihominis_g__Parasutterella
1250	2.0	1.0	0.0	0.0	2.0	0.0	2.0	5.0	0.0	2.0	1.0	3.0	2.0	4.0	1.0	1.0	8.0	1.0	0.0	5.0	0.0	4.0	k__Bacteria; p__Bacteroidota; c__Bacteroidia; o__Bacteroidales; f__Bacteroidaceae; g__Bacteroides
1251	4.0	5.0	6.0	0.0	1.0	0.0	8.0	1.0	2.0	0.0	1.0	1.0	0.0	1.0	2.0	1.0	2.0	0.0	7.0	0.0	1.0	1.0	k__Bacteria; p__Bacteroidota; c__Bacteroidia; o__Bacteroidales; f__Muribaculaceae; g__Muribaculaceae; s__uncultured_bacterium_g__Muribaculaceae
1252	2.0	1.0	2.0	4.0	5.0	1.0	3.0	3.0	0.0	0.0	0.0	0.0	0.0	0.0	0.0	0.0	0.0	0.0	0.0	0.0	0.0	0.0	k__Bacteria; p__Firmicutes; c__Clostridia; o__Oscillospirales; f__Ruminococcaceae; g__Faecalibacterium; s__uncultured_bacterium_g__Faecalibacterium
1253	1.0	1.0	1.0	3.0	1.0	0.0	0.0	3.0	0.0	0.0	0.0	2.0	1.0	1.0	2.0	0.0	1.0	1.0	0.0	0.0	1.0	3.0	k__Bacteria; p__Proteobacteria; c__Gammaproteobacteria; o__Xanthomonadales; f__Rhodanobacteraceae; g__Rhodanobacter; s__uncultured_Xanthomonadaceae_g__Rhodanobacter
1254	2310.0	592.0	1419.0	1684.0	4473.0	3009.0	2558.0	2616.0	1847.0	3059.0	6192.0	3633.0	4522.0	2379.0	3680.0	3094.0	2507.0	3426.0	3071.0	1829.0	2329.0	3117.0	k__Bacteria; p__Bacteroidota; c__Bacteroidia; o__Bacteroidales; f__Muribaculaceae; g__Muribaculaceae; s__uncultured_bacterium_g__Muribaculaceae
1255	8.0	1.0	0.0	0.0	8.0	0.0	15.0	8.0	0.0	1.0	1.0	0.0	4.0	0.0	1.0	0.0	0.0	0.0	7.0	0.0	1.0	5.0	k__Bacteria; p__Bacteroidota; c__Bacteroidia; o__Bacteroidales; f__Rikenellaceae; g__Rikenellaceae; s__Rikenella_sp._g__Rikenellaceae
1256	3.0	0.0	0.0	0.0	0.0	40.0	0.0	0.0	9.0	2.0	19.0	0.0	23.0	3.0	2.0	9.0	0.0	20.0	0.0	0.0	0.0	37.0	k__Bacteria; p__Firmicutes; c__Clostridia; o__Clostridia_vadinBB60_group; f__Clostridia_vadinBB60_group; g__Clostridia_vadinBB60_group; s__uncultured_bacterium_g__Clostridia_vadinBB60_group
1257	2.0	0.0	0.0	0.0	0.0	0.0	0.0	0.0	0.0	0.0	0.0	0.0	0.0	0.0	0.0	1.0	0.0	0.0	0.0	0.0	0.0	1.0	k__Bacteria; p__Firmicutes; c__Clostridia; o__Oscillospirales; f__Ruminococcaceae; g__UBA1819; s__uncultured_bacterium_g__UBA1819
1258	12.0	3.0	1.0	0.0	3.0	7.0	3.0	1.0	7.0	0.0	4.0	2.0	5.0	2.0	0.0	1.0	5.0	0.0	2.0	3.0	1.0	1.0	k__Bacteria; p__Firmicutes; c__Clostridia; o__Lachnospirales; f__Lachnospiraceae
1259	3.0	10.0	8.0	4.0	2.0	8.0	4.0	2.0	0.0	0.0	0.0	0.0	0.0	0.0	0.0	0.0	0.0	0.0	0.0	0.0	0.0	0.0	k__Bacteria; p__Bacteroidota; c__Bacteroidia; o__Bacteroidales; f__Bacteroidaceae; g__Bacteroides
1260	2.0	0.0	0.0	0.0	0.0	0.0	0.0	0.0	0.0	0.0	0.0	0.0	0.0	2.0	0.0	0.0	0.0	0.0	0.0	0.0	0.0	0.0	k__Bacteria; p__Bacteroidota; c__Bacteroidia; o__Bacteroidales; f__Bacteroidaceae; g__Bacteroides
1261	10.0	4.0	7.0	6.0	7.0	0.0	12.0	6.0	4.0	0.0	30.0	6.0	0.0	2.0	2.0	3.0	4.0	1.0	0.0	3.0	8.0	16.0	k__Bacteria; p__Bacteroidota; c__Bacteroidia; o__Bacteroidales; f__Muribaculaceae; g__Muribaculaceae
1262	1.0	2.0	0.0	0.0	2.0	0.0	6.0	2.0	0.0	0.0	0.0	0.0	1.0	0.0	0.0	0.0	0.0	0.0	0.0	0.0	1.0	0.0	k__Bacteria; p__Bacteroidota; c__Bacteroidia; o__Bacteroidales
1263	7.0	0.0	1.0	0.0	0.0	0.0	0.0	1.0	0.0	1.0	0.0	21.0	1.0	6.0	1.0	5.0	0.0	9.0	0.0	4.0	1.0	0.0	k__Bacteria; p__Bacteroidota; c__Bacteroidia; o__Bacteroidales; f__Muribaculaceae; g__Muribaculaceae; s__uncultured_bacterium_g__Muribaculaceae
1264	5.0	2.0	3.0	0.0	2.0	9.0	1.0	2.0	0.0	2.0	4.0	4.0	5.0	0.0	1.0	0.0	19.0	1.0	1.0	0.0	0.0	0.0	k__Bacteria; p__Bacteroidota; c__Bacteroidia; o__Bacteroidales; f__Muribaculaceae; g__Muribaculaceae; s__uncultured_bacterium_g__Muribaculaceae
1265	2.0	1.0	0.0	0.0	0.0	1.0	2.0	0.0	0.0	2.0	0.0	0.0	1.0	0.0	1.0	1.0	1.0	0.0	1.0	0.0	1.0	1.0	k__Bacteria; p__Bacteroidota; c__Bacteroidia; o__Bacteroidales; f__Bacteroidaceae; g__Bacteroides
1266	1.0	0.0	0.0	5.0	2.0	3.0	4.0	1.0	3.0	4.0	7.0	0.0	4.0	0.0	3.0	2.0	0.0	1.0	5.0	0.0	0.0	1.0	k__Bacteria; p__Firmicutes; c__Clostridia; o__Lachnospirales; f__Lachnospiraceae
1267	6.0	1.0	5.0	3.0	0.0	0.0	1.0	1.0	2.0	0.0	0.0	1.0	0.0	0.0	3.0	1.0	0.0	0.0	3.0	0.0	0.0	0.0	k__Bacteria; p__Proteobacteria; c__Gammaproteobacteria; o__Burkholderiales; f__Sutterellaceae; g__Parasutterella; s__uncultured_bacterium_g__Parasutterella
1268	3.0	5.0	9.0	6.0	23.0	2.0	4.0	10.0	1.0	10.0	15.0	14.0	3.0	2.0	4.0	3.0	5.0	2.0	3.0	0.0	1.0	8.0	k__Bacteria; p__Bacteroidota; c__Bacteroidia; o__Bacteroidales; f__Muribaculaceae; g__Muribaculaceae
1269	5.0	0.0	1.0	0.0	0.0	1.0	0.0	0.0	0.0	0.0	0.0	0.0	0.0	1.0	0.0	0.0	0.0	1.0	1.0	0.0	0.0	0.0	k__Bacteria; p__Bacteroidota; c__Bacteroidia; o__Bacteroidales; f__Muribaculaceae; g__Muribaculaceae; s__uncultured_bacterium_g__Muribaculaceae
1270	1.0	0.0	0.0	0.0	1.0	0.0	0.0	0.0	0.0	0.0	0.0	0.0	0.0	0.0	0.0	0.0	1.0	0.0	0.0	0.0	0.0	0.0	k__Bacteria; p__Firmicutes; c__Clostridia; o__Lachnospirales; f__Lachnospirales; g__Lachnospirales; s__uncultured_bacterium_g__Lachnospirales
1271	1.0	4.0	2.0	3.0	3.0	1.0	2.0	1.0	4.0	2.0	0.0	1.0	2.0	0.0	1.0	2.0	3.0	1.0	0.0	3.0	0.0	2.0	k__Bacteria; p__Firmicutes; c__Clostridia; o__Clostridiales; f__Clostridiaceae; g__Clostridium_sensu_stricto_9; s__uncultured_bacterium_g__Clostridium_sensu_stricto_9
1272	2.0	144.0	177.0	83.0	73.0	74.0	92.0	91.0	120.0	11.0	34.0	3.0	10.0	2.0	22.0	13.0	7.0	23.0	68.0	11.0	8.0	34.0	k__Bacteria; p__Bacteroidota; c__Bacteroidia; o__Bacteroidales; f__Muribaculaceae; g__Muribaculaceae; s__uncultured_bacterium_g__Muribaculaceae
1273	1.0	1.0	0.0	1.0	2.0	2.0	4.0	1.0	0.0	0.0	0.0	0.0	0.0	0.0	0.0	1.0	0.0	0.0	0.0	0.0	0.0	0.0	k__Bacteria; p__Bacteroidota; c__Bacteroidia; o__Bacteroidales; f__Muribaculaceae
1274	1.0	4.0	0.0	4.0	3.0	0.0	7.0	3.0	1.0	0.0	0.0	0.0	0.0	0.0	3.0	1.0	0.0	1.0	2.0	0.0	1.0	1.0	k__Bacteria; p__Bacteroidota; c__Bacteroidia; o__Bacteroidales; f__Muribaculaceae; g__Muribaculaceae; s__uncultured_bacterium_g__Muribaculaceae
1275	2.0	1.0	1.0	0.0	1.0	0.0	0.0	0.0	1.0	0.0	0.0	0.0	0.0	0.0	0.0	0.0	0.0	0.0	0.0	1.0	1.0	0.0	k__Bacteria; p__Firmicutes; c__Clostridia; o__Clostridia_UCG-014; f__Clostridia_UCG-014; g__Clostridia_UCG-014
1276	11.0	4.0	1.0	4.0	3.0	3.0	7.0	2.0	1.0	2.0	1.0	3.0	0.0	2.0	0.0	2.0	0.0	2.0	0.0	0.0	2.0	0.0	k__Bacteria; p__Bacteroidota; c__Bacteroidia; o__Bacteroidales; f__Muribaculaceae; g__Muribaculaceae; s__uncultured_bacterium_g__Muribaculaceae
1277	1.0	1.0	2.0	1.0	4.0	4.0	5.0	5.0	3.0	4.0	11.0	3.0	5.0	1.0	11.0	4.0	3.0	0.0	1.0	2.0	4.0	3.0	k__Bacteria; p__Bacteroidota; c__Bacteroidia; o__Bacteroidales
1278	6.0	3.0	2.0	0.0	3.0	11.0	10.0	2.0	1.0	4.0	0.0	0.0	1.0	0.0	8.0	0.0	0.0	4.0	2.0	0.0	1.0	23.0	k__Bacteria; p__Bacteroidota; c__Bacteroidia; o__Bacteroidales
1279	2.0	0.0	0.0	1.0	0.0	0.0	0.0	1.0	0.0	1.0	0.0	1.0	0.0	3.0	0.0	0.0	0.0	0.0	0.0	0.0	0.0	0.0	k__Bacteria; p__Bacteroidota; c__Bacteroidia; o__Bacteroidales; f__Muribaculaceae; g__Muribaculaceae
1280	1.0	0.0	0.0	1.0	2.0	1.0	3.0	1.0	1.0	3.0	5.0	1.0	0.0	3.0	3.0	1.0	1.0	4.0	3.0	1.0	1.0	12.0	k__Bacteria; p__Bacteroidota; c__Bacteroidia; o__Bacteroidales
1281	4.0	1.0	1.0	0.0	1.0	3.0	2.0	1.0	2.0	6.0	1.0	3.0	5.0	3.0	2.0	3.0	2.0	9.0	1.0	6.0	8.0	1.0	k__Bacteria; p__Firmicutes; c__Clostridia; o__Lachnospirales; f__Lachnospiraceae
1282	1.0	1.0	3.0	0.0	0.0	0.0	0.0	0.0	0.0	0.0	0.0	1.0	0.0	0.0	0.0	0.0	2.0	0.0	0.0	2.0	3.0	0.0	k__Bacteria; p__Proteobacteria; c__Gammaproteobacteria; o__Burkholderiales; f__Sutterellaceae; g__Parasutterella; s__Parasutterella_excrementihominis_g__Parasutterella
1283	9.0	20.0	5.0	15.0	6.0	16.0	13.0	13.0	8.0	7.0	7.0	9.0	11.0	8.0	7.0	7.0	16.0	10.0	15.0	17.0	13.0	16.0	k__Bacteria; p__Fusobacteriota; c__Fusobacteriia; o__Fusobacteriales; f__Fusobacteriaceae; g__Fusobacterium; s__gut_metagenome_g__Fusobacterium
1284	5.0	5.0	0.0	2.0	5.0	1.0	0.0	3.0	5.0	3.0	2.0	5.0	3.0	3.0	0.0	1.0	3.0	3.0	4.0	3.0	2.0	1.0	k__Bacteria; p__Firmicutes; c__Clostridia; o__Oscillospirales; f__Oscillospiraceae; g__NK4A214_group; s__unidentified_g__NK4A214_group
1285	1.0	0.0	0.0	0.0	0.0	0.0	2.0	0.0	0.0	0.0	1.0	0.0	0.0	1.0	1.0	0.0	1.0	0.0	0.0	0.0	0.0	0.0	k__Bacteria; p__Actinobacteriota; c__Actinobacteria; o__Micrococcales; f__Micrococcaceae; g__Nesterenkonia; s__Nesterenkonia_sp._g__Nesterenkonia
1286	10.0	7.0	13.0	7.0	19.0	3.0	12.0	15.0	3.0	0.0	1.0	3.0	0.0	5.0	3.0	7.0	3.0	7.0	6.0	1.0	0.0	3.0	k__Bacteria; p__Bacteroidota; c__Bacteroidia; o__Bacteroidales; f__Muribaculaceae; g__Muribaculaceae; s__uncultured_bacterium_g__Muribaculaceae
1287	3.0	0.0	0.0	0.0	0.0	0.0	0.0	0.0	0.0	0.0	0.0	0.0	0.0	0.0	0.0	0.0	0.0	0.0	0.0	0.0	0.0	0.0	k__Bacteria; p__Bacteroidota; c__Bacteroidia; o__Bacteroidales
1288	48.0	30.0	58.0	13.0	27.0	25.0	53.0	30.0	5.0	23.0	25.0	22.0	14.0	10.0	28.0	18.0	27.0	46.0	108.0	19.0	28.0	29.0	k__Bacteria; p__Bacteroidota; c__Bacteroidia; o__Bacteroidales; f__Muribaculaceae; g__Muribaculaceae; s__uncultured_bacterium_g__Muribaculaceae
1289	4.0	2.0	0.0	1.0	1.0	0.0	5.0	1.0	0.0	0.0	0.0	0.0	0.0	0.0	0.0	0.0	0.0	0.0	3.0	1.0	0.0	2.0	k__Bacteria; p__Bacteroidota; c__Bacteroidia; o__Bacteroidales
1290	2.0	0.0	0.0	0.0	4.0	0.0	0.0	0.0	0.0	0.0	0.0	0.0	0.0	0.0	0.0	0.0	0.0	0.0	0.0	2.0	0.0	1.0	k__Bacteria; p__Bacteroidota; c__Bacteroidia; o__Bacteroidales
1291	13.0	11.0	17.0	0.0	0.0	0.0	1.0	5.0	0.0	0.0	0.0	0.0	0.0	13.0	0.0	0.0	9.0	0.0	0.0	16.0	0.0	0.0	k__Bacteria; p__Bacteroidota; c__Bacteroidia; o__Bacteroidales
1292	2.0	0.0	0.0	0.0	0.0	0.0	0.0	0.0	0.0	0.0	0.0	0.0	0.0	0.0	0.0	0.0	0.0	0.0	0.0	0.0	0.0	0.0	k__Bacteria; p__Firmicutes; c__Clostridia; o__Lachnospirales; f__Lachnospiraceae; g__Lachnospiraceae_NC2004_group; s__uncultured_bacterium_g__Lachnospiraceae_NC2004_group
1293	2.0	1.0	2.0	4.0	5.0	0.0	0.0	1.0	8.0	4.0	3.0	1.0	0.0	3.0	0.0	1.0	1.0	0.0	0.0	0.0	0.0	5.0	k__Bacteria; p__Bacteroidota; c__Bacteroidia; o__Bacteroidales; f__Muribaculaceae; g__Muribaculaceae
1294	15.0	0.0	4.0	8.0	47.0	10.0	17.0	10.0	26.0	7.0	26.0	8.0	3.0	4.0	0.0	14.0	13.0	9.0	23.0	4.0	27.0	15.0	k__Bacteria; p__Bacteroidota; c__Bacteroidia; o__Bacteroidales; f__Muribaculaceae; g__Muribaculaceae; s__uncultured_bacterium_g__Muribaculaceae
1295	3.0	1.0	3.0	4.0	3.0	0.0	0.0	0.0	0.0	0.0	0.0	0.0	0.0	0.0	0.0	0.0	0.0	0.0	0.0	0.0	0.0	0.0	k__Bacteria; p__Bacteroidota; c__Bacteroidia; o__Bacteroidales; f__Bacteroidaceae; g__Bacteroides; s__bacterium_New_g__Bacteroides
1296	2.0	1.0	0.0	1.0	6.0	5.0	0.0	1.0	0.0	4.0	8.0	0.0	1.0	2.0	5.0	2.0	2.0	4.0	8.0	3.0	4.0	2.0	k__Bacteria; p__Bacteroidota; c__Bacteroidia; o__Bacteroidales; f__Muribaculaceae; g__Muribaculaceae; s__uncultured_bacterium_g__Muribaculaceae
1297	3.0	2.0	1.0	2.0	2.0	0.0	3.0	1.0	0.0	0.0	0.0	0.0	3.0	1.0	0.0	2.0	1.0	1.0	1.0	3.0	2.0	2.0	k__Bacteria; p__Proteobacteria; c__Gammaproteobacteria; o__Burkholderiales; f__SC-I-84; g__SC-I-84
1298	8.0	2.0	9.0	0.0	0.0	21.0	0.0	3.0	0.0	0.0	0.0	0.0	0.0	3.0	0.0	5.0	8.0	0.0	0.0	1.0	0.0	0.0	k__Bacteria; p__Bacteroidota; c__Bacteroidia; o__Bacteroidales
1299	2.0	0.0	0.0	0.0	3.0	2.0	2.0	2.0	0.0	0.0	0.0	4.0	1.0	0.0	1.0	0.0	0.0	6.0	2.0	0.0	0.0	0.0	k__Bacteria; p__Bacteroidota; c__Bacteroidia; o__Bacteroidales
1300	4.0	5.0	3.0	6.0	8.0	2.0	8.0	5.0	6.0	4.0	0.0	7.0	2.0	2.0	1.0	2.0	6.0	5.0	2.0	0.0	5.0	2.0	k__Bacteria; p__Firmicutes; c__Bacilli; o__Lactobacillales; f__Lactobacillaceae; g__Lactobacillus; s__Lactobacillus_fermentum_g__Lactobacillus
1301	1.0	8.0	5.0	3.0	9.0	0.0	4.0	20.0	7.0	20.0	9.0	1.0	14.0	9.0	11.0	32.0	17.0	4.0	7.0	49.0	7.0	12.0	k__Bacteria; p__Firmicutes; c__Clostridia; o__Clostridia_UCG-014; f__Clostridia_UCG-014; g__Clostridia_UCG-014; s__unidentified_g__Clostridia_UCG-014
1302	1.0	2.0	1.0	16.0	7.0	8.0	3.0	3.0	0.0	8.0	5.0	4.0	3.0	4.0	5.0	3.0	0.0	16.0	1.0	0.0	3.0	4.0	k__Bacteria; p__Firmicutes; c__Clostridia; o__Clostridia_vadinBB60_group; f__Clostridia_vadinBB60_group; g__Clostridia_vadinBB60_group; s__uncultured_bacterium_g__Clostridia_vadinBB60_group
1303	9.0	10.0	8.0	1.0	12.0	5.0	10.0	11.0	12.0	9.0	6.0	10.0	4.0	5.0	4.0	3.0	19.0	9.0	12.0	17.0	8.0	8.0	k__Bacteria; p__Proteobacteria; c__Gammaproteobacteria; o__Burkholderiales; f__Sutterellaceae; g__uncultured; s__uncultured_bacterium_g__uncultured
1304	1.0	0.0	0.0	1.0	3.0	3.0	4.0	3.0	3.0	2.0	5.0	0.0	3.0	0.0	0.0	1.0	0.0	1.0	3.0	0.0	1.0	6.0	k__Bacteria; p__Bacteroidota; c__Bacteroidia; o__Bacteroidales; f__Muribaculaceae; g__Muribaculaceae; s__uncultured_bacterium_g__Muribaculaceae
1305	2.0	5.0	4.0	1.0	4.0	3.0	2.0	3.0	3.0	1.0	5.0	1.0	1.0	3.0	0.0	0.0	3.0	2.0	1.0	2.0	2.0	2.0	k__Bacteria; p__Bacteroidota; c__Bacteroidia; o__Bacteroidales; f__Rikenellaceae
1306	6.0	6.0	4.0	4.0	6.0	4.0	4.0	7.0	8.0	8.0	5.0	4.0	1.0	4.0	2.0	2.0	13.0	4.0	3.0	5.0	6.0	7.0	k__Bacteria; p__Proteobacteria; c__Alphaproteobacteria; o__Rhizobiales; f__Xanthobacteraceae
1307	5.0	1.0	2.0	5.0	12.0	0.0	7.0	5.0	0.0	0.0	9.0	11.0	1.0	1.0	4.0	2.0	6.0	0.0	4.0	3.0	6.0	7.0	k__Bacteria; p__Bacteroidota; c__Bacteroidia; o__Bacteroidales; f__Muribaculaceae; g__Muribaculaceae; s__uncultured_Bacteroidales_g__Muribaculaceae
1308	1.0	0.0	0.0	0.0	1.0	0.0	1.0	0.0	0.0	1.0	0.0	2.0	8.0	4.0	0.0	0.0	0.0	0.0	1.0	0.0	1.0	0.0	k__Bacteria; p__Firmicutes; c__Clostridia; o__Lachnospirales; f__Lachnospiraceae
1309	1.0	0.0	0.0	0.0	1.0	1.0	0.0	0.0	0.0	0.0	1.0	1.0	0.0	0.0	0.0	0.0	0.0	0.0	0.0	2.0	0.0	4.0	k__Bacteria; p__Bacteroidota; c__Bacteroidia; o__Bacteroidales
1310	3.0	0.0	0.0	0.0	0.0	1.0	1.0	1.0	0.0	0.0	0.0	1.0	3.0	2.0	1.0	0.0	2.0	0.0	0.0	0.0	0.0	0.0	k__Bacteria; p__Bacteroidota; c__Bacteroidia; o__Bacteroidales; f__Muribaculaceae; g__Muribaculaceae; s__uncultured_bacterium_g__Muribaculaceae
1311	15.0	5.0	6.0	25.0	28.0	50.0	18.0	18.0	46.0	42.0	65.0	29.0	72.0	49.0	34.0	41.0	33.0	62.0	37.0	37.0	24.0	28.0	k__Bacteria; p__Bacteroidota; c__Bacteroidia; o__Bacteroidales; f__Muribaculaceae; g__Muribaculaceae; s__uncultured_bacterium_g__Muribaculaceae
1312	1.0	0.0	0.0	0.0	0.0	0.0	2.0	1.0	0.0	0.0	0.0	10.0	0.0	29.0	0.0	0.0	0.0	0.0	0.0	2.0	0.0	2.0	k__Bacteria; p__Firmicutes; c__Clostridia; o__Lachnospirales; f__Lachnospiraceae; g__uncultured
1313	2.0	3.0	1.0	0.0	0.0	0.0	3.0	0.0	0.0	0.0	0.0	0.0	0.0	1.0	0.0	0.0	3.0	0.0	0.0	0.0	0.0	0.0	k__Bacteria; p__Bacteroidota; c__Bacteroidia; o__Bacteroidales; f__Muribaculaceae; g__Muribaculaceae; s__uncultured_bacterium_g__Muribaculaceae
1314	3.0	1.0	0.0	7.0	2.0	3.0	2.0	7.0	0.0	14.0	5.0	1.0	0.0	0.0	5.0	2.0	0.0	0.0	0.0	0.0	1.0	33.0	k__Bacteria; p__Bacteroidota; c__Bacteroidia; o__Bacteroidales
1315	5.0	0.0	1.0	0.0	0.0	0.0	0.0	1.0	0.0	1.0	1.0	1.0	0.0	0.0	0.0	0.0	3.0	0.0	0.0	1.0	0.0	1.0	k__Bacteria; p__Bacteroidota; c__Bacteroidia; o__Bacteroidales; f__Muribaculaceae; g__Muribaculaceae; s__uncultured_bacterium_g__Muribaculaceae
1316	1.0	2.0	0.0	8.0	1.0	9.0	7.0	0.0	1.0	1.0	2.0	7.0	27.0	5.0	2.0	7.0	2.0	9.0	6.0	5.0	0.0	2.0	k__Bacteria; p__Firmicutes; c__Clostridia; o__Lachnospirales; f__Lachnospiraceae; g__Blautia; s__unidentified_g__Blautia
1317	1.0	5.0	1.0	2.0	4.0	2.0	8.0	7.0	1.0	3.0	2.0	1.0	1.0	4.0	5.0	3.0	3.0	0.0	5.0	2.0	4.0	1.0	k__Bacteria; p__Firmicutes; c__Clostridia; o__Lachnospirales; f__Lachnospiraceae
1318	11.0	5.0	2.0	8.0	1.0	8.0	11.0	4.0	4.0	7.0	8.0	2.0	1.0	1.0	4.0	4.0	1.0	2.0	16.0	2.0	4.0	8.0	k__Bacteria; p__Bacteroidota; c__Bacteroidia; o__Bacteroidales; f__Muribaculaceae; g__Muribaculaceae; s__uncultured_bacterium_g__Muribaculaceae
1319	3.0	231.0	118.0	26.0	3.0	2.0	29.0	16.0	32.0	3.0	9.0	41.0	6.0	61.0	28.0	18.0	44.0	3.0	227.0	47.0	194.0	6.0	k__Bacteria; p__Actinobacteriota; c__Actinobacteria; o__Bifidobacteriales; f__Bifidobacteriaceae; g__Bifidobacterium; s__Bifidobacterium_pseudolongum_g__Bifidobacterium
1320	3.0	2.0	1.0	0.0	0.0	11.0	0.0	0.0	0.0	4.0	0.0	0.0	5.0	2.0	2.0	4.0	1.0	0.0	0.0	9.0	0.0	1.0	k__Bacteria; p__Bacteroidota; c__Bacteroidia; o__Bacteroidales; f__Muribaculaceae; g__Muribaculaceae
1321	1.0	1.0	0.0	0.0	1.0	1.0	0.0	0.0	0.0	0.0	0.0	0.0	0.0	0.0	0.0	0.0	0.0	0.0	0.0	0.0	2.0	0.0	k__Bacteria; p__Firmicutes; c__Clostridia; o__Oscillospirales; f__Oscillospirales; g__Hydrogenoanaerobacterium
1322	29.0	1.0	0.0	6.0	36.0	66.0	57.0	13.0	0.0	38.0	3.0	5.0	5.0	6.0	0.0	32.0	0.0	17.0	43.0	2.0	1.0	35.0	k__Bacteria; p__Firmicutes; c__Clostridia; o__Oscillospirales; f__Ruminococcaceae; g__uncultured
1323	2.0	0.0	0.0	0.0	0.0	0.0	0.0	0.0	0.0	0.0	0.0	0.0	0.0	0.0	0.0	0.0	0.0	0.0	0.0	0.0	0.0	0.0	k__Bacteria; p__Bacteroidota; c__Bacteroidia; o__Bacteroidales
1324	2.0	1.0	5.0	1.0	4.0	12.0	6.0	1.0	1.0	9.0	5.0	7.0	1.0	3.0	1.0	2.0	2.0	2.0	0.0	4.0	0.0	5.0	k__Bacteria; p__Bacteroidota; c__Bacteroidia; o__Bacteroidales; f__Muribaculaceae; g__Muribaculaceae; s__uncultured_bacterium_g__Muribaculaceae
1325	15.0	25.0	15.0	3.0	3.0	2.0	15.0	10.0	4.0	2.0	2.0	11.0	4.0	6.0	3.0	4.0	9.0	6.0	4.0	2.0	8.0	3.0	k__Bacteria; p__Bacteroidota; c__Bacteroidia; o__Bacteroidales; f__Muribaculaceae; g__Muribaculaceae; s__uncultured_bacterium_g__Muribaculaceae
1326	2.0	3.0	1.0	0.0	0.0	1.0	0.0	4.0	0.0	0.0	0.0	0.0	0.0	0.0	0.0	0.0	4.0	0.0	0.0	12.0	0.0	0.0	k__Bacteria; p__Bacteroidota; c__Bacteroidia; o__Bacteroidales; f__Muribaculaceae; g__Muribaculaceae
1327	8.0	3.0	5.0	42.0	3.0	4.0	13.0	34.0	13.0	3.0	12.0	20.0	41.0	10.0	3.0	10.0	2.0	19.0	2.0	28.0	9.0	10.0	k__Bacteria; p__Firmicutes; c__Clostridia; o__Lachnospirales; f__Lachnospiraceae; g__GCA-900066575; s__uncultured_bacterium_g__GCA-900066575
1328	6.0	2.0	4.0	0.0	8.0	2.0	3.0	5.0	1.0	13.0	2.0	4.0	0.0	1.0	22.0	31.0	2.0	20.0	16.0	8.0	0.0	6.0	k__Bacteria; p__Bacteroidota; c__Bacteroidia; o__Bacteroidales; f__Muribaculaceae; g__Muribaculaceae; s__uncultured_bacterium_g__Muribaculaceae
1329	1.0	16.0	35.0	3.0	15.0	8.0	28.0	17.0	30.0	0.0	1.0	31.0	6.0	8.0	1.0	0.0	40.0	0.0	7.0	112.0	47.0	0.0	k__Bacteria; p__Firmicutes; c__Clostridia; o__Peptostreptococcales-Tissierellales; f__Anaerovoracaceae; g__Anaerovorax; s__uncultured_bacterium_g__Anaerovorax
1330	1.0	4.0	3.0	5.0	8.0	2.0	11.0	0.0	6.0	8.0	12.0	5.0	7.0	4.0	4.0	2.0	9.0	1.0	3.0	0.0	13.0	8.0	k__Bacteria; p__Bacteroidota; c__Bacteroidia; o__Bacteroidales
1331	2.0	3.0	1.0	0.0	0.0	2.0	1.0	0.0	0.0	0.0	0.0	0.0	0.0	0.0	0.0	0.0	0.0	0.0	0.0	0.0	0.0	0.0	k__Bacteria; p__Bacteroidota; c__Bacteroidia; o__Bacteroidales; f__Muribaculaceae; g__Muribaculaceae; s__uncultured_bacterium_g__Muribaculaceae
1332	4.0	1.0	1.0	1.0	0.0	1.0	3.0	1.0	1.0	3.0	3.0	0.0	0.0	1.0	4.0	1.0	1.0	3.0	3.0	1.0	1.0	4.0	k__Bacteria; p__Acidobacteriota; c__Holophagae; o__Subgroup_7; f__Subgroup_7; g__Subgroup_7
1333	2.0	0.0	0.0	0.0	0.0	0.0	0.0	0.0	0.0	0.0	2.0	0.0	0.0	0.0	0.0	0.0	0.0	0.0	0.0	0.0	0.0	0.0	k__Bacteria; p__Firmicutes; c__Clostridia; o__Lachnospirales; f__Lachnospiraceae; g__uncultured; s__uncultured_bacterium_g__uncultured
1334	10.0	0.0	2.0	0.0	2.0	5.0	3.0	2.0	4.0	1.0	5.0	0.0	3.0	0.0	0.0	0.0	4.0	0.0	2.0	0.0	0.0	0.0	k__Bacteria; p__Bacteroidota; c__Bacteroidia; o__Bacteroidales; f__Muribaculaceae; g__Muribaculaceae; s__uncultured_bacterium_g__Muribaculaceae
1335	42.0	15.0	15.0	11.0	57.0	14.0	68.0	17.0	2.0	5.0	23.0	8.0	9.0	1.0	8.0	2.0	25.0	28.0	21.0	2.0	18.0	31.0	k__Bacteria; p__Bacteroidota; c__Bacteroidia; o__Bacteroidales; f__Muribaculaceae; g__Muribaculaceae; s__uncultured_bacterium_g__Muribaculaceae
1336	11.0	2.0	5.0	1.0	9.0	5.0	3.0	7.0	1.0	0.0	6.0	4.0	1.0	3.0	7.0	5.0	9.0	2.0	1.0	0.0	7.0	6.0	k__Bacteria; p__Bacteroidota; c__Bacteroidia; o__Bacteroidales; f__Muribaculaceae; g__Muribaculaceae; s__uncultured_bacterium_g__Muribaculaceae
1337	1.0	0.0	0.0	0.0	0.0	0.0	0.0	0.0	0.0	2.0	1.0	1.0	1.0	1.0	0.0	0.0	0.0	0.0	0.0	0.0	0.0	0.0	k__Bacteria; p__Bacteroidota; c__Bacteroidia; o__Bacteroidales
1338	2.0	0.0	0.0	0.0	0.0	0.0	0.0	0.0	0.0	0.0	0.0	0.0	0.0	0.0	0.0	0.0	0.0	0.0	0.0	0.0	0.0	0.0	k__Bacteria; p__Firmicutes; c__Clostridia; o__Clostridia_UCG-014; f__Clostridia_UCG-014; g__Clostridia_UCG-014
1339	4.0	4.0	2.0	0.0	0.0	20.0	5.0	4.0	12.0	2.0	10.0	0.0	2.0	3.0	0.0	0.0	7.0	2.0	2.0	0.0	1.0	2.0	k__Bacteria; p__Bacteroidota; c__Bacteroidia; o__Bacteroidales
1340	6.0	6.0	11.0	1.0	0.0	12.0	7.0	8.0	2.0	2.0	4.0	4.0	2.0	3.0	1.0	1.0	1.0	0.0	2.0	1.0	0.0	1.0	k__Bacteria; p__Bacteroidota; c__Bacteroidia; o__Bacteroidales
1341	4.0	2.0	1.0	1.0	0.0	1.0	0.0	2.0	4.0	2.0	2.0	0.0	0.0	0.0	0.0	6.0	3.0	1.0	2.0	0.0	0.0	0.0	k__Bacteria; p__Actinobacteriota; c__Actinobacteria; o__Corynebacteriales; f__Corynebacteriaceae; g__Corynebacterium; s__Corynebacterium_amycolatum_g__Corynebacterium
1342	2.0	0.0	0.0	0.0	0.0	0.0	0.0	0.0	0.0	0.0	1.0	0.0	0.0	0.0	0.0	0.0	0.0	0.0	0.0	0.0	0.0	0.0	k__Bacteria; p__Bacteroidota; c__Bacteroidia; o__Bacteroidales; f__Muribaculaceae; g__Muribaculaceae; s__uncultured_bacterium_g__Muribaculaceae
1343	4.0	0.0	0.0	6.0	1.0	0.0	0.0	3.0	1.0	0.0	2.0	0.0	0.0	0.0	1.0	0.0	3.0	0.0	1.0	1.0	0.0	5.0	k__Bacteria; p__Bacteroidota; c__Bacteroidia; o__Bacteroidales; f__Bacteroidaceae; g__Bacteroides
1344	2.0	1.0	0.0	0.0	10.0	0.0	4.0	3.0	0.0	10.0	1.0	27.0	3.0	2.0	25.0	12.0	0.0	89.0	48.0	7.0	1.0	9.0	k__Bacteria; p__Bacteroidota; c__Bacteroidia; o__Bacteroidales; f__Muribaculaceae; g__Muribaculaceae
1345	3.0	4.0	1.0	5.0	7.0	2.0	3.0	4.0	1.0	3.0	3.0	2.0	2.0	5.0	8.0	2.0	1.0	0.0	2.0	3.0	4.0	2.0	k__Bacteria; p__Bacteroidota; c__Bacteroidia; o__Bacteroidales; f__Tannerellaceae; g__Parabacteroides; s__Parabacteroides_merdae_g__Parabacteroides
1346	3.0	8.0	3.0	1.0	0.0	0.0	1.0	0.0	0.0	0.0	2.0	2.0	0.0	1.0	1.0	0.0	2.0	0.0	1.0	0.0	3.0	2.0	k__Bacteria
1347	3.0	2.0	2.0	1.0	44.0	15.0	58.0	30.0	5.0	6.0	1.0	5.0	0.0	3.0	17.0	38.0	0.0	34.0	42.0	6.0	1.0	3.0	k__Bacteria; p__Bacteroidota; c__Bacteroidia; o__Bacteroidales; f__Muribaculaceae; g__Muribaculaceae
1348	1.0	1.0	0.0	0.0	1.0	0.0	1.0	0.0	0.0	0.0	2.0	0.0	0.0	0.0	2.0	0.0	0.0	0.0	0.0	0.0	0.0	0.0	k__Bacteria; p__Bacteroidota; c__Bacteroidia; o__Bacteroidales
1349	2.0	0.0	1.0	4.0	3.0	12.0	4.0	5.0	1.0	3.0	3.0	3.0	5.0	0.0	1.0	0.0	0.0	3.0	2.0	1.0	0.0	0.0	k__Bacteria; p__Bacteroidota; c__Bacteroidia; o__Bacteroidales
1350	4.0	11.0	97.0	2.0	5.0	4.0	8.0	2.0	4.0	0.0	3.0	11.0	3.0	3.0	15.0	5.0	6.0	2.0	13.0	6.0	9.0	7.0	k__Bacteria; p__Firmicutes; c__Clostridia; o__Clostridia_UCG-014; f__Clostridia_UCG-014; g__Clostridia_UCG-014
1351	10.0	10.0	4.0	26.0	39.0	37.0	27.0	26.0	118.0	74.0	43.0	44.0	108.0	80.0	57.0	96.0	28.0	109.0	58.0	28.0	15.0	25.0	k__Bacteria; p__Firmicutes; c__Clostridia; o__Oscillospirales; f__Oscillospiraceae; g__Oscillibacter; s__unidentified_g__Oscillibacter
1352	11.0	13.0	33.0	8.0	4.0	4.0	7.0	11.0	1.0	3.0	1.0	3.0	0.0	5.0	14.0	10.0	4.0	4.0	15.0	8.0	6.0	9.0	k__Bacteria; p__Bacteroidota; c__Bacteroidia; o__Bacteroidales; f__Muribaculaceae; g__Muribaculaceae; s__uncultured_bacterium_g__Muribaculaceae
1353	4.0	0.0	3.0	0.0	0.0	0.0	0.0	1.0	0.0	0.0	0.0	1.0	0.0	0.0	0.0	1.0	0.0	0.0	2.0	1.0	0.0	1.0	k__Bacteria; p__Firmicutes; c__Clostridia; o__Oscillospirales; f__Oscillospiraceae
1354	4.0	0.0	1.0	0.0	3.0	2.0	4.0	0.0	0.0	1.0	0.0	0.0	1.0	5.0	0.0	0.0	0.0	0.0	0.0	0.0	0.0	0.0	k__Bacteria; p__Bacteroidota; c__Bacteroidia; o__Bacteroidales; f__Muribaculaceae; g__Muribaculaceae; s__uncultured_bacterium_g__Muribaculaceae
1355	2.0	0.0	1.0	0.0	0.0	0.0	0.0	0.0	0.0	0.0	0.0	0.0	0.0	1.0	0.0	0.0	0.0	0.0	0.0	0.0	0.0	0.0	k__Bacteria; p__Bacteroidota; c__Bacteroidia; o__Bacteroidales; f__Muribaculaceae; g__Muribaculaceae; s__uncultured_bacterium_g__Muribaculaceae
1356	8.0	12.0	8.0	2.0	4.0	1.0	1.0	8.0	3.0	5.0	4.0	6.0	8.0	3.0	2.0	3.0	11.0	19.0	8.0	4.0	6.0	0.0	k__Bacteria; p__Bacteroidota; c__Bacteroidia; o__Bacteroidales; f__Muribaculaceae; g__Muribaculaceae
1357	1.0	0.0	1.0	1.0	0.0	3.0	0.0	2.0	0.0	1.0	7.0	2.0	0.0	3.0	4.0	4.0	6.0	0.0	1.0	4.0	0.0	1.0	k__Bacteria; p__Bacteroidota; c__Bacteroidia; o__Bacteroidales; f__Muribaculaceae; g__Muribaculaceae; s__uncultured_bacterium_g__Muribaculaceae
1358	2.0	1.0	0.0	0.0	4.0	0.0	1.0	2.0	5.0	0.0	5.0	5.0	2.0	2.0	1.0	4.0	3.0	3.0	1.0	1.0	3.0	5.0	k__Bacteria; p__Bacteroidota; c__Bacteroidia; o__Bacteroidales; f__Muribaculaceae; g__Muribaculaceae; s__uncultured_bacterium_g__Muribaculaceae
1359	7.0	0.0	2.0	0.0	0.0	0.0	3.0	3.0	0.0	0.0	0.0	1.0	0.0	1.0	1.0	0.0	1.0	0.0	0.0	1.0	0.0	0.0	k__Bacteria; p__Bacteroidota; c__Bacteroidia; o__Bacteroidales; f__Muribaculaceae; g__Muribaculaceae; s__uncultured_bacterium_g__Muribaculaceae
1360	2.0	1.0	0.0	1.0	2.0	1.0	8.0	1.0	1.0	2.0	0.0	0.0	1.0	0.0	0.0	3.0	0.0	1.0	3.0	1.0	1.0	4.0	k__Bacteria; p__Bacteroidota; c__Bacteroidia; o__Bacteroidales; f__Muribaculaceae; g__Muribaculaceae
1361	1.0	0.0	1.0	0.0	0.0	0.0	0.0	0.0	0.0	0.0	0.0	0.0	0.0	0.0	0.0	0.0	0.0	0.0	0.0	2.0	0.0	0.0	k__Bacteria; p__Bacteroidota; c__Bacteroidia; o__Bacteroidales; f__Rikenellaceae; g__Rikenellaceae_RC9_gut_group; s__uncultured_bacterium_g__Rikenellaceae_RC9_gut_group
1362	1.0	0.0	0.0	0.0	0.0	2.0	0.0	0.0	0.0	0.0	0.0	0.0	0.0	0.0	0.0	0.0	0.0	0.0	0.0	1.0	1.0	0.0	k__Bacteria; p__Bacteroidota; c__Bacteroidia; o__Bacteroidales; f__Muribaculaceae; g__Muribaculaceae; s__uncultured_bacterium_g__Muribaculaceae
1363	3.0	20.0	1.0	10.0	13.0	30.0	7.0	3.0	19.0	10.0	11.0	19.0	5.0	8.0	2.0	7.0	3.0	38.0	14.0	16.0	4.0	3.0	k__Bacteria; p__Firmicutes; c__Clostridia; o__Lachnospirales; f__Lachnospiraceae; g__uncultured; s__uncultured_bacterium_g__uncultured
1364	1.0	0.0	1.0	0.0	5.0	0.0	0.0	3.0	0.0	1.0	3.0	0.0	0.0	0.0	1.0	3.0	0.0	0.0	0.0	0.0	1.0	1.0	k__Bacteria; p__Bacteroidota; c__Bacteroidia; o__Bacteroidales; f__Muribaculaceae; g__Muribaculaceae
1365	40.0	44.0	70.0	19.0	6.0	5.0	19.0	10.0	17.0	13.0	16.0	17.0	18.0	40.0	26.0	18.0	35.0	13.0	30.0	17.0	53.0	4.0	k__Bacteria; p__Bacteroidota; c__Bacteroidia; o__Bacteroidales; f__Muribaculaceae; g__Muribaculaceae; s__uncultured_bacterium_g__Muribaculaceae
1366	2.0	0.0	0.0	1.0	0.0	0.0	1.0	0.0	0.0	0.0	0.0	0.0	1.0	2.0	0.0	0.0	2.0	0.0	0.0	0.0	1.0	0.0	k__Bacteria; p__Bacteroidota; c__Bacteroidia; o__Bacteroidales; f__Muribaculaceae; g__Muribaculaceae; s__uncultured_bacterium_g__Muribaculaceae
1367	3.0	23.0	7.0	0.0	0.0	0.0	0.0	0.0	0.0	0.0	0.0	0.0	0.0	0.0	0.0	0.0	0.0	0.0	0.0	0.0	0.0	0.0	k__Bacteria; p__Firmicutes; c__Clostridia; o__Oscillospirales; f__Ruminococcaceae; g__Pygmaiobacter; s__uncultured_bacterium_g__Pygmaiobacter
1368	3.0	0.0	1.0	5.0	7.0	2.0	5.0	3.0	4.0	2.0	15.0	8.0	1.0	3.0	5.0	6.0	7.0	0.0	8.0	0.0	6.0	12.0	k__Bacteria; p__Bacteroidota; c__Bacteroidia; o__Bacteroidales; f__Rikenellaceae; g__Alistipes; s__Alistipes_inops_g__Alistipes
1369	3.0	6.0	3.0	0.0	0.0	1.0	0.0	1.0	0.0	2.0	0.0	0.0	4.0	3.0	2.0	3.0	0.0	0.0	0.0	3.0	3.0	0.0	k__Bacteria; p__Bacteroidota; c__Bacteroidia; o__Bacteroidales
1370	2.0	0.0	1.0	3.0	0.0	0.0	1.0	0.0	0.0	0.0	8.0	1.0	0.0	1.0	0.0	1.0	1.0	0.0	0.0	0.0	0.0	0.0	k__Bacteria; p__Bacteroidota; c__Bacteroidia; o__Bacteroidales; f__Muribaculaceae; g__Muribaculaceae
1371	2.0	0.0	0.0	1.0	0.0	0.0	0.0	0.0	0.0	0.0	0.0	0.0	0.0	0.0	0.0	0.0	0.0	0.0	0.0	0.0	0.0	0.0	k__Bacteria; p__Bacteroidota; c__Bacteroidia; o__Bacteroidales; f__Muribaculaceae; g__Muribaculaceae
1372	2.0	3.0	1.0	0.0	0.0	0.0	0.0	1.0	0.0	0.0	0.0	0.0	0.0	9.0	0.0	0.0	0.0	0.0	0.0	0.0	0.0	0.0	k__Bacteria; p__Bacteroidota; c__Bacteroidia; o__Bacteroidales; f__Prevotellaceae
1373	6.0	0.0	2.0	4.0	5.0	3.0	1.0	1.0	0.0	0.0	1.0	5.0	1.0	1.0	3.0	2.0	0.0	1.0	2.0	0.0	0.0	1.0	k__Bacteria; p__Bacteroidota; c__Bacteroidia; o__Bacteroidales; f__Muribaculaceae; g__Muribaculaceae; s__uncultured_bacterium_g__Muribaculaceae
1374	2.0	0.0	0.0	0.0	0.0	2.0	1.0	0.0	1.0	0.0	1.0	0.0	2.0	1.0	1.0	0.0	0.0	0.0	0.0	0.0	0.0	2.0	k__Bacteria; p__Bacteroidota; c__Bacteroidia; o__Bacteroidales; f__Muribaculaceae; g__Muribaculaceae; s__uncultured_bacterium_g__Muribaculaceae
1375	10.0	2.0	9.0	2.0	3.0	3.0	6.0	7.0	0.0	0.0	5.0	11.0	0.0	2.0	1.0	2.0	10.0	4.0	2.0	1.0	1.0	5.0	k__Bacteria; p__Bacteroidota; c__Bacteroidia; o__Bacteroidales; f__Muribaculaceae; g__Muribaculaceae
1376	3.0	3.0	4.0	2.0	14.0	1.0	10.0	2.0	11.0	1.0	9.0	13.0	3.0	16.0	6.0	3.0	7.0	2.0	12.0	2.0	50.0	3.0	k__Bacteria; p__Bacteroidota; c__Bacteroidia; o__Bacteroidales; f__Muribaculaceae; g__Muribaculaceae; s__uncultured_bacterium_g__Muribaculaceae
1377	1.0	3.0	1.0	2.0	12.0	3.0	1.0	5.0	0.0	1.0	1.0	3.0	1.0	2.0	0.0	5.0	4.0	3.0	9.0	2.0	4.0	0.0	k__Bacteria; p__Bacteroidota; c__Bacteroidia; o__Bacteroidales; f__Muribaculaceae; g__Muribaculaceae; s__uncultured_bacterium_g__Muribaculaceae
1378	4.0	2.0	1.0	2.0	2.0	2.0	10.0	6.0	0.0	3.0	2.0	0.0	1.0	0.0	5.0	1.0	3.0	4.0	12.0	0.0	0.0	5.0	k__Bacteria; p__Bacteroidota; c__Bacteroidia; o__Bacteroidales; f__Muribaculaceae; g__Muribaculaceae; s__uncultured_bacterium_g__Muribaculaceae
1379	2.0	1.0	3.0	0.0	2.0	1.0	0.0	2.0	1.0	2.0	0.0	1.0	0.0	0.0	0.0	1.0	0.0	0.0	5.0	1.0	2.0	0.0	k__Bacteria; p__Bacteroidota; c__Bacteroidia; o__Bacteroidales; f__Muribaculaceae; g__Muribaculaceae; s__uncultured_bacterium_g__Muribaculaceae
1380	2.0	0.0	0.0	0.0	0.0	0.0	0.0	0.0	0.0	1.0	0.0	0.0	0.0	0.0	0.0	0.0	0.0	0.0	0.0	0.0	0.0	0.0	k__Bacteria; p__Firmicutes; c__Clostridia
1381	1.0	1.0	1.0	0.0	6.0	0.0	0.0	0.0	1.0	13.0	0.0	13.0	1.0	2.0	31.0	34.0	1.0	16.0	25.0	9.0	0.0	4.0	k__Bacteria; p__Bacteroidota; c__Bacteroidia; o__Bacteroidales; f__Muribaculaceae; g__Muribaculaceae; s__uncultured_bacterium_g__Muribaculaceae
1382	2.0	3.0	0.0	0.0	0.0	0.0	0.0	1.0	0.0	0.0	0.0	0.0	0.0	1.0	0.0	0.0	0.0	1.0	0.0	0.0	1.0	0.0	k__Bacteria; p__Bacteroidota; c__Bacteroidia; o__Bacteroidales; f__Muribaculaceae; g__Muribaculaceae; s__uncultured_bacterium_g__Muribaculaceae
1383	3.0	0.0	0.0	0.0	0.0	0.0	0.0	0.0	0.0	0.0	0.0	0.0	0.0	0.0	0.0	0.0	0.0	0.0	0.0	0.0	0.0	0.0	k__Bacteria; p__Bacteroidota; c__Bacteroidia; o__Bacteroidales; f__Muribaculaceae; g__Muribaculaceae; s__uncultured_bacterium_g__Muribaculaceae
1384	3.0	0.0	0.0	4.0	3.0	0.0	3.0	1.0	7.0	1.0	5.0	0.0	0.0	2.0	0.0	0.0	1.0	0.0	1.0	1.0	2.0	3.0	k__Bacteria; p__Bacteroidota; c__Bacteroidia; o__Bacteroidales; f__Muribaculaceae; g__Muribaculaceae; s__uncultured_bacterium_g__Muribaculaceae
1385	3.0	0.0	0.0	0.0	0.0	0.0	2.0	0.0	1.0	1.0	2.0	0.0	0.0	0.0	1.0	1.0	0.0	0.0	1.0	0.0	0.0	0.0	k__Bacteria; p__Bacteroidota; c__Bacteroidia; o__Bacteroidales; f__Muribaculaceae; g__Muribaculaceae; s__uncultured_bacterium_g__Muribaculaceae
1386	9.0	9.0	14.0	11.0	13.0	4.0	19.0	6.0	20.0	2.0	13.0	3.0	1.0	3.0	4.0	1.0	10.0	1.0	2.0	0.0	8.0	5.0	k__Bacteria; p__Bacteroidota; c__Bacteroidia; o__Bacteroidales; f__Muribaculaceae; g__Muribaculaceae; s__uncultured_bacterium_g__Muribaculaceae
1387	3.0	3.0	3.0	0.0	6.0	8.0	11.0	6.0	19.0	5.0	18.0	16.0	37.0	16.0	37.0	7.0	24.0	23.0	3.0	17.0	10.0	0.0	k__Bacteria; p__Firmicutes; c__Clostridia; o__Clostridia_UCG-014; f__Clostridia_UCG-014; g__Clostridia_UCG-014
1388	1.0	3.0	2.0	0.0	2.0	2.0	0.0	9.0	3.0	1.0	2.0	3.0	0.0	0.0	1.0	2.0	1.0	0.0	3.0	0.0	3.0	0.0	k__Bacteria; p__Bacteroidota; c__Bacteroidia; o__Bacteroidales; f__Muribaculaceae
1389	1.0	0.0	1.0	0.0	0.0	16.0	0.0	0.0	0.0	0.0	0.0	0.0	2.0	2.0	0.0	0.0	8.0	0.0	0.0	0.0	0.0	1.0	k__Bacteria; p__Bacteroidota; c__Bacteroidia; o__Bacteroidales; f__Muribaculaceae; g__Muribaculaceae; s__uncultured_bacterium_g__Muribaculaceae
1390	1.0	1.0	1.0	1.0	0.0	0.0	0.0	0.0	0.0	3.0	0.0	0.0	1.0	1.0	0.0	1.0	7.0	0.0	0.0	5.0	0.0	1.0	k__Bacteria; p__Firmicutes; c__Clostridia; o__Lachnospirales; f__Lachnospiraceae
1391	3.0	0.0	1.0	0.0	0.0	2.0	1.0	3.0	3.0	0.0	4.0	0.0	0.0	1.0	0.0	0.0	7.0	0.0	0.0	2.0	8.0	0.0	k__Bacteria; p__Bacteroidota; c__Bacteroidia; o__Bacteroidales; f__Muribaculaceae; g__Muribaculaceae; s__uncultured_bacterium_g__Muribaculaceae
1392	4.0	4.0	0.0	0.0	0.0	2.0	2.0	4.0	18.0	6.0	8.0	0.0	16.0	15.0	0.0	12.0	37.0	3.0	0.0	4.0	18.0	1.0	k__Bacteria; p__Firmicutes; c__Clostridia; o__Lachnospirales; f__Lachnospiraceae; g__Lachnospiraceae_NK4A136_group; s__uncultured_bacterium_g__Lachnospiraceae_NK4A136_group
1393	5.0	1.0	0.0	1.0	2.0	5.0	12.0	2.0	2.0	2.0	3.0	0.0	1.0	0.0	0.0	0.0	3.0	4.0	0.0	2.0	1.0	3.0	k__Bacteria; p__Bacteroidota; c__Bacteroidia; o__Bacteroidales; f__Muribaculaceae; g__Muribaculaceae; s__uncultured_bacterium_g__Muribaculaceae
1394	2.0	0.0	0.0	0.0	0.0	0.0	0.0	0.0	0.0	0.0	0.0	0.0	0.0	0.0	0.0	0.0	0.0	0.0	0.0	0.0	0.0	0.0	k__Bacteria; p__Bacteroidota; c__Bacteroidia; o__Bacteroidales; f__Muribaculaceae; g__Muribaculaceae; s__uncultured_bacterium_g__Muribaculaceae
1395	1.0	0.0	1.0	0.0	0.0	6.0	0.0	1.0	0.0	3.0	0.0	0.0	8.0	5.0	0.0	2.0	2.0	0.0	0.0	2.0	2.0	0.0	k__Bacteria; p__Bacteroidota; c__Bacteroidia; o__Bacteroidales; f__Prevotellaceae
1396	2.0	2.0	1.0	1.0	0.0	0.0	3.0	0.0	0.0	0.0	0.0	1.0	0.0	0.0	0.0	0.0	1.0	0.0	0.0	0.0	0.0	0.0	k__Bacteria; p__Proteobacteria; c__Alphaproteobacteria; o__Rhizobiales; f__Beijerinckiaceae; g__Roseiarcus; s__uncultured_bacterium_g__Roseiarcus
1397	5.0	1.0	3.0	7.0	10.0	4.0	16.0	9.0	2.0	3.0	1.0	2.0	1.0	4.0	2.0	0.0	5.0	7.0	3.0	3.0	2.0	8.0	k__Bacteria; p__Bacteroidota; c__Bacteroidia; o__Bacteroidales; f__Muribaculaceae; g__Muribaculaceae; s__uncultured_bacterium_g__Muribaculaceae
1398	1.0	3.0	1.0	0.0	0.0	1.0	0.0	2.0	2.0	1.0	1.0	1.0	0.0	1.0	0.0	1.0	1.0	2.0	1.0	2.0	0.0	0.0	k__Bacteria; p__Proteobacteria; c__Gammaproteobacteria; o__Pseudomonadales; f__Moraxellaceae; g__Psychrobacter; s__Psychrobacter_alimentarius_g__Psychrobacter
1399	2.0	0.0	0.0	0.0	0.0	0.0	0.0	0.0	0.0	0.0	0.0	0.0	0.0	0.0	0.0	0.0	0.0	0.0	0.0	2.0	0.0	0.0	k__Bacteria; p__Bacteroidota; c__Bacteroidia; o__Bacteroidales
1400	3.0	0.0	1.0	0.0	0.0	0.0	0.0	5.0	0.0	2.0	4.0	1.0	0.0	0.0	1.0	2.0	0.0	0.0	0.0	0.0	2.0	1.0	k__Bacteria; p__Bacteroidota; c__Bacteroidia; o__Bacteroidales; f__Muribaculaceae; g__Muribaculaceae; s__uncultured_bacterium_g__Muribaculaceae
1401	1.0	3.0	10.0	1.0	1.0	1.0	2.0	2.0	0.0	0.0	0.0	0.0	0.0	0.0	7.0	3.0	0.0	3.0	2.0	3.0	1.0	1.0	k__Bacteria; p__Bacteroidota; c__Bacteroidia; o__Bacteroidales; f__Muribaculaceae; g__Muribaculaceae; s__uncultured_bacterium_g__Muribaculaceae
1402	5.0	10.0	1.0	6.0	9.0	3.0	1.0	7.0	3.0	15.0	2.0	0.0	1.0	1.0	7.0	9.0	1.0	9.0	2.0	6.0	4.0	6.0	k__Bacteria; p__Bacteroidota; c__Bacteroidia; o__Bacteroidales; f__Rikenellaceae; g__Alistipes
1403	3.0	4.0	2.0	0.0	2.0	4.0	5.0	7.0	1.0	3.0	1.0	4.0	2.0	6.0	2.0	4.0	2.0	3.0	2.0	2.0	0.0	6.0	k__Bacteria; p__Bacteroidota; c__Bacteroidia; o__Bacteroidales; f__Tannerellaceae; g__Parabacteroides; s__Parabacteroides_goldsteinii_g__Parabacteroides
1404	3.0	3.0	2.0	30.0	65.0	16.0	11.0	37.0	2.0	15.0	17.0	9.0	5.0	7.0	26.0	19.0	2.0	7.0	24.0	0.0	8.0	14.0	k__Bacteria; p__Bacteroidota; c__Bacteroidia; o__Bacteroidales; f__Muribaculaceae; g__Muribaculaceae; s__uncultured_bacterium_g__Muribaculaceae
1405	2.0	1.0	0.0	3.0	1.0	1.0	5.0	2.0	1.0	0.0	0.0	0.0	0.0	1.0	0.0	0.0	1.0	0.0	0.0	2.0	0.0	5.0	k__Bacteria; p__Bacteroidota; c__Bacteroidia; o__Bacteroidales; f__Tannerellaceae; g__Parabacteroides; s__uncultured_Bacteroidales_g__Parabacteroides
1406	6.0	6.0	1.0	4.0	9.0	0.0	2.0	3.0	0.0	0.0	2.0	0.0	1.0	1.0	3.0	6.0	0.0	4.0	5.0	1.0	3.0	3.0	k__Bacteria; p__Bacteroidota; c__Bacteroidia; o__Bacteroidales; f__Muribaculaceae; g__Muribaculaceae
1407	1.0	9.0	2.0	0.0	0.0	0.0	0.0	37.0	293.0	2.0	54.0	10.0	3.0	41.0	3.0	0.0	8.0	30.0	4.0	14.0	0.0	18.0	k__Bacteria; p__Firmicutes; c__Clostridia; o__Lachnospirales; f__Lachnospiraceae
1408	5.0	0.0	2.0	4.0	4.0	4.0	16.0	2.0	1.0	2.0	12.0	12.0	48.0	30.0	5.0	28.0	12.0	6.0	2.0	19.0	6.0	21.0	k__Bacteria; p__Bacteroidota; c__Bacteroidia; o__Bacteroidales
1409	2.0	3.0	5.0	0.0	0.0	1.0	3.0	13.0	7.0	2.0	3.0	6.0	87.0	102.0	400.0	151.0	136.0	10.0	3.0	8.0	1.0	1.0	k__Bacteria; p__Firmicutes; c__Clostridia; o__Clostridia_UCG-014; f__Clostridia_UCG-014; g__Clostridia_UCG-014; s__uncultured_bacterium_g__Clostridia_UCG-014
1410	7.0	2.0	1.0	4.0	17.0	1.0	4.0	12.0	5.0	4.0	6.0	5.0	0.0	4.0	0.0	2.0	4.0	1.0	2.0	1.0	0.0	6.0	k__Bacteria; p__Bacteroidota; c__Bacteroidia; o__Bacteroidales; f__Muribaculaceae; g__Muribaculaceae
1411	1.0	0.0	0.0	0.0	1.0	3.0	1.0	1.0	0.0	0.0	0.0	0.0	1.0	0.0	0.0	0.0	0.0	0.0	0.0	0.0	1.0	0.0	k__Bacteria; p__Firmicutes; c__Clostridia; o__Oscillospirales; f__Oscillospiraceae; g__Oscillibacter; s__[Clostridium]_leptum_g__Oscillibacter
1412	7.0	2.0	0.0	3.0	12.0	0.0	5.0	14.0	0.0	0.0	0.0	1.0	0.0	0.0	1.0	0.0	1.0	0.0	1.0	0.0	3.0	7.0	k__Bacteria; p__Bacteroidota; c__Bacteroidia; o__Bacteroidales; f__Muribaculaceae
1413	1.0	0.0	0.0	1.0	0.0	0.0	0.0	0.0	4.0	2.0	8.0	4.0	0.0	0.0	0.0	1.0	0.0	3.0	0.0	0.0	0.0	4.0	k__Bacteria; p__Bacteroidota; c__Bacteroidia; o__Bacteroidales; f__Muribaculaceae; g__Muribaculaceae; s__uncultured_bacterium_g__Muribaculaceae
1414	4.0	9.0	6.0	10.0	6.0	7.0	6.0	9.0	3.0	8.0	5.0	3.0	2.0	5.0	3.0	4.0	9.0	10.0	5.0	9.0	4.0	7.0	k__Bacteria; p__Proteobacteria; c__Gammaproteobacteria; o__Burkholderiales; f__SC-I-84; g__SC-I-84; s__uncultured_bacterium_g__SC-I-84
1415	3.0	0.0	1.0	3.0	0.0	1.0	2.0	5.0	0.0	1.0	0.0	0.0	0.0	2.0	0.0	2.0	0.0	0.0	0.0	0.0	0.0	0.0	k__Bacteria; p__Bacteroidota; c__Bacteroidia; o__Bacteroidales; f__Tannerellaceae
1416	1.0	0.0	1.0	2.0	1.0	1.0	0.0	0.0	0.0	0.0	0.0	1.0	0.0	0.0	0.0	1.0	1.0	1.0	0.0	3.0	1.0	0.0	k__Bacteria; p__Firmicutes; c__Clostridia; o__Lachnospirales; f__Lachnospiraceae
1417	1.0	0.0	1.0	0.0	0.0	0.0	1.0	1.0	0.0	0.0	0.0	1.0	0.0	0.0	0.0	0.0	0.0	0.0	1.0	3.0	0.0	0.0	k__Bacteria; p__Proteobacteria; c__Gammaproteobacteria; o__Methylococcales; f__Methylomonadaceae; g__Methylomonas; s__Methylomonas_sp._g__Methylomonas
1418	6.0	3.0	2.0	0.0	0.0	0.0	2.0	0.0	0.0	0.0	0.0	0.0	0.0	2.0	0.0	0.0	0.0	0.0	0.0	0.0	0.0	0.0	k__Bacteria; p__Bacteroidota; c__Bacteroidia; o__Bacteroidales; f__Prevotellaceae
1419	5.0	0.0	0.0	0.0	0.0	0.0	0.0	0.0	1.0	2.0	0.0	0.0	0.0	0.0	0.0	0.0	0.0	0.0	1.0	1.0	0.0	0.0	k__Bacteria; p__Proteobacteria; c__Gammaproteobacteria; o__Burkholderiales; f__Sutterellaceae; g__Parasutterella; s__Parasutterella_excrementihominis_g__Parasutterella
1420	5.0	1.0	0.0	6.0	7.0	8.0	7.0	2.0	20.0	5.0	9.0	5.0	37.0	27.0	4.0	21.0	10.0	40.0	12.0	17.0	8.0	7.0	k__Bacteria; p__Firmicutes; c__Clostridia; o__Lachnospirales; f__Lachnospiraceae
1421	2.0	0.0	0.0	0.0	0.0	0.0	0.0	0.0	0.0	0.0	0.0	0.0	0.0	0.0	0.0	0.0	0.0	0.0	0.0	0.0	0.0	0.0	k__Bacteria; p__Bacteroidota; c__Bacteroidia; o__Bacteroidales; f__Muribaculaceae
1422	4.0	2.0	8.0	2.0	9.0	39.0	10.0	9.0	43.0	0.0	14.0	1.0	4.0	0.0	0.0	1.0	28.0	7.0	14.0	0.0	2.0	0.0	k__Bacteria; p__Bacteroidota; c__Bacteroidia; o__Bacteroidales; f__Muribaculaceae; g__Muribaculaceae; s__uncultured_bacterium_g__Muribaculaceae
1423	6.0	0.0	0.0	0.0	0.0	0.0	1.0	1.0	1.0	0.0	0.0	3.0	2.0	0.0	4.0	1.0	5.0	1.0	0.0	0.0	0.0	0.0	k__Bacteria; p__Firmicutes; c__Clostridia; o__Lachnospirales; f__Lachnospiraceae
1424	3.0	0.0	0.0	3.0	2.0	4.0	0.0	6.0	1.0	1.0	2.0	4.0	5.0	4.0	3.0	14.0	1.0	4.0	2.0	1.0	0.0	0.0	k__Bacteria; p__Firmicutes; c__Clostridia; o__Lachnospirales; f__Lachnospiraceae; g__uncultured; s__uncultured_bacterium_g__uncultured
1425	11.0	0.0	0.0	0.0	0.0	0.0	0.0	0.0	0.0	0.0	0.0	0.0	0.0	0.0	0.0	1.0	0.0	0.0	2.0	0.0	0.0	3.0	k__Bacteria; p__Firmicutes; c__Clostridia; o__Lachnospirales; f__Lachnospiraceae
1426	3.0	1.0	2.0	1.0	0.0	0.0	1.0	3.0	2.0	2.0	0.0	0.0	0.0	1.0	5.0	7.0	0.0	3.0	2.0	0.0	0.0	3.0	k__Bacteria; p__Firmicutes; c__Clostridia; o__Oscillospirales; f__Oscillospiraceae; g__UCG-005
1427	10.0	3.0	15.0	13.0	5.0	1.0	2.0	21.0	17.0	2.0	29.0	14.0	1.0	15.0	2.0	6.0	13.0	0.0	2.0	3.0	22.0	1.0	k__Bacteria; p__Bacteroidota; c__Bacteroidia; o__Bacteroidales; f__Muribaculaceae; g__Muribaculaceae; s__uncultured_bacterium_g__Muribaculaceae
1428	3.0	9.0	6.0	0.0	1.0	1.0	4.0	2.0	1.0	0.0	0.0	0.0	0.0	1.0	0.0	1.0	4.0	2.0	0.0	2.0	2.0	0.0	k__Bacteria; p__Bacteroidota; c__Bacteroidia; o__Bacteroidales; f__Muribaculaceae; g__Muribaculaceae; s__uncultured_bacterium_g__Muribaculaceae
1429	34.0	3.0	2.0	50.0	21.0	21.0	7.0	27.0	24.0	33.0	43.0	16.0	35.0	21.0	18.0	15.0	10.0	16.0	27.0	22.0	20.0	21.0	k__Bacteria; p__Bacteroidota; c__Bacteroidia; o__Bacteroidales
1430	2.0	0.0	1.0	0.0	0.0	2.0	5.0	0.0	1.0	3.0	1.0	1.0	5.0	0.0	0.0	0.0	2.0	0.0	0.0	1.0	1.0	1.0	k__Bacteria; p__Firmicutes; c__Clostridia; o__Oscillospirales; f__Ruminococcaceae; g__uncultured
1431	2.0	2.0	1.0	0.0	1.0	0.0	0.0	0.0	2.0	1.0	0.0	2.0	2.0	0.0	0.0	0.0	1.0	3.0	2.0	5.0	2.0	2.0	k__Bacteria; p__Bacteroidota; c__Bacteroidia; o__Bacteroidales; f__Muribaculaceae; g__Muribaculaceae
1432	5.0	0.0	1.0	0.0	0.0	0.0	0.0	1.0	0.0	0.0	0.0	0.0	0.0	2.0	0.0	4.0	1.0	1.0	4.0	0.0	0.0	1.0	k__Bacteria; p__Firmicutes; c__Clostridia; o__Lachnospirales; f__Lachnospiraceae; g__Lachnospiraceae_NK4A136_group; s__uncultured_bacterium_g__Lachnospiraceae_NK4A136_group
1433	2.0	0.0	0.0	0.0	0.0	0.0	0.0	0.0	1.0	0.0	0.0	0.0	0.0	0.0	0.0	1.0	1.0	0.0	0.0	0.0	0.0	0.0	k__Bacteria; p__Firmicutes; c__Clostridia; o__Oscillospirales; f__Oscillospiraceae; g__NK4A214_group; s__unidentified_g__NK4A214_group
1434	189.0	104.0	144.0	71.0	238.0	80.0	114.0	127.0	148.0	76.0	260.0	399.0	291.0	278.0	255.0	162.0	309.0	238.0	234.0	196.0	367.0	56.0	k__Bacteria; p__Bacteroidota; c__Bacteroidia; o__Bacteroidales; f__Muribaculaceae; g__Muribaculaceae; s__uncultured_bacterium_g__Muribaculaceae
1435	0.0	55.0	5.0	4.0	3.0	21.0	7.0	9.0	2.0	0.0	23.0	7.0	5.0	93.0	21.0	1.0	14.0	5.0	1.0	1.0	2.0	4.0	k__Bacteria; p__Firmicutes; c__Clostridia; o__Lachnospirales; f__Lachnospiraceae; g__Lachnospiraceae_UCG-001; s__uncultured_bacterium_g__Lachnospiraceae_UCG-001
1436	0.0	4.0	2.0	1.0	2.0	2.0	0.0	2.0	1.0	2.0	1.0	0.0	1.0	1.0	3.0	1.0	3.0	4.0	1.0	4.0	6.0	3.0	k__Bacteria; p__Bacteroidota; c__Bacteroidia; o__Bacteroidales; f__Bacteroidaceae; g__Bacteroides; s__gut_metagenome_g__Bacteroides
1437	0.0	27.0	38.0	11.0	35.0	40.0	17.0	43.0	37.0	9.0	8.0	2.0	0.0	0.0	1.0	4.0	2.0	11.0	9.0	5.0	0.0	6.0	k__Bacteria; p__Bacteroidota; c__Bacteroidia; o__Bacteroidales; f__Muribaculaceae; g__Muribaculaceae; s__uncultured_bacterium_g__Muribaculaceae
1438	0.0	13.0	14.0	1.0	0.0	19.0	3.0	1.0	40.0	6.0	13.0	0.0	2.0	46.0	0.0	1.0	1.0	7.0	0.0	94.0	18.0	6.0	k__Bacteria; p__Firmicutes; c__Clostridia; o__Lachnospirales; f__Lachnospiraceae; g__Lachnoclostridium
1439	0.0	34.0	28.0	4.0	4.0	3.0	21.0	14.0	9.0	1.0	2.0	4.0	1.0	0.0	0.0	0.0	8.0	3.0	0.0	0.0	2.0	0.0	k__Bacteria; p__Bacteroidota; c__Bacteroidia; o__Bacteroidales; f__Muribaculaceae; g__Muribaculaceae; s__uncultured_bacterium_g__Muribaculaceae
1440	1.0	2.0	0.0	0.0	2.0	0.0	0.0	2.0	2.0	2.0	0.0	1.0	1.0	2.0	3.0	5.0	0.0	0.0	2.0	0.0	2.0	0.0	k__Bacteria; p__Bacteroidota; c__Bacteroidia; o__Bacteroidales; f__Muribaculaceae; g__Muribaculaceae; s__uncultured_bacterium_g__Muribaculaceae
1441	3.0	24.0	141.0	5.0	3.0	6.0	4.0	2.0	2.0	0.0	1.0	348.0	24.0	36.0	1.0	1.0	6.0	8.0	2.0	368.0	4.0	3.0	k__Bacteria; p__Firmicutes; c__Clostridia; o__Oscillospirales; f__[Eubacterium]_coprostanoligenes_group; g__[Eubacterium]_coprostanoligenes_group; s__uncultured_bacterium_g__[Eubacterium]_coprostanoligenes_group
1442	1.0	19.0	12.0	4.0	250.0	7.0	12.0	88.0	122.0	128.0	290.0	249.0	14.0	84.0	14.0	5.0	230.0	125.0	22.0	50.0	169.0	113.0	k__Bacteria; p__Bacteroidota; c__Bacteroidia; o__Bacteroidales; f__Muribaculaceae; g__Muribaculaceae; s__uncultured_bacterium_g__Muribaculaceae
1443	0.0	5.0	2.0	0.0	0.0	0.0	0.0	0.0	16.0	0.0	9.0	0.0	1.0	6.0	0.0	0.0	4.0	0.0	0.0	3.0	0.0	0.0	k__Bacteria; p__Firmicutes; c__Clostridia
1444	0.0	39.0	33.0	0.0	0.0	8.0	0.0	1.0	1.0	1.0	0.0	0.0	28.0	14.0	0.0	0.0	39.0	5.0	1.0	0.0	12.0	0.0	k__Bacteria; p__Firmicutes; c__Clostridia; o__Oscillospirales; f__Butyricicoccaceae; g__UCG-009; s__uncultured_bacterium_g__UCG-009
1445	0.0	17.0	1.0	0.0	5.0	3.0	7.0	6.0	3.0	1.0	1.0	1.0	3.0	10.0	0.0	0.0	3.0	4.0	3.0	2.0	18.0	0.0	k__Bacteria; p__Firmicutes; c__Clostridia
1446	0.0	3.0	0.0	0.0	0.0	0.0	0.0	1.0	2.0	0.0	0.0	1.0	2.0	1.0	1.0	0.0	1.0	0.0	0.0	8.0	0.0	0.0	k__Bacteria; p__Firmicutes; c__Clostridia; o__Oscillospirales; f__[Eubacterium]_coprostanoligenes_group; g__[Eubacterium]_coprostanoligenes_group
1447	1.0	83.0	81.0	23.0	61.0	41.0	32.0	61.0	102.0	4.0	22.0	6.0	7.0	3.0	5.0	5.0	16.0	21.0	25.0	10.0	10.0	6.0	k__Bacteria; p__Bacteroidota; c__Bacteroidia; o__Bacteroidales; f__Muribaculaceae; g__Muribaculaceae; s__uncultured_bacterium_g__Muribaculaceae
1448	0.0	78.0	91.0	34.0	136.0	122.0	84.0	84.0	299.0	17.0	128.0	22.0	24.0	3.0	17.0	20.0	21.0	86.0	76.0	24.0	13.0	47.0	k__Bacteria; p__Bacteroidota; c__Bacteroidia; o__Bacteroidales; f__Muribaculaceae; g__Muribaculaceae; s__uncultured_bacterium_g__Muribaculaceae
1449	0.0	30.0	33.0	8.0	22.0	32.0	44.0	26.0	18.0	4.0	3.0	3.0	3.0	0.0	3.0	3.0	3.0	7.0	12.0	1.0	4.0	1.0	k__Bacteria; p__Bacteroidota; c__Bacteroidia; o__Bacteroidales; f__Muribaculaceae
1450	3.0	434.0	6.0	3.0	80.0	22.0	14.0	0.0	0.0	0.0	113.0	0.0	1.0	0.0	0.0	1.0	0.0	1.0	0.0	0.0	1.0	1.0	k__Bacteria; p__Firmicutes; c__Clostridia; o__Lachnospirales; f__Lachnospiraceae
1451	0.0	3.0	0.0	0.0	0.0	0.0	0.0	0.0	0.0	0.0	0.0	0.0	0.0	0.0	0.0	0.0	1.0	1.0	0.0	0.0	0.0	0.0	k__Bacteria
1452	0.0	289.0	318.0	3.0	3.0	3.0	1.0	2.0	0.0	0.0	2.0	4.0	2.0	1074.0	3.0	1.0	2.0	3.0	3.0	1.0	794.0	4.0	k__Bacteria; p__Firmicutes; c__Clostridia; o__Lachnospirales; f__Lachnospiraceae; g__[Eubacterium]_ruminantium_group; s__uncultured_bacterium_g__[Eubacterium]_ruminantium_group
1453	1.0	6.0	13.0	0.0	2.0	8.0	7.0	2.0	7.0	5.0	6.0	0.0	5.0	3.0	1.0	3.0	23.0	2.0	4.0	1.0	6.0	0.0	k__Bacteria; p__Bacteroidota; c__Bacteroidia; o__Bacteroidales; f__Muribaculaceae; g__Muribaculaceae; s__uncultured_bacterium_g__Muribaculaceae
1454	6.0	4.0	2.0	0.0	3.0	0.0	2.0	1.0	0.0	3.0	1.0	3.0	3.0	7.0	2.0	0.0	7.0	1.0	1.0	3.0	3.0	0.0	k__Bacteria; p__Bacteroidota; c__Bacteroidia; o__Bacteroidales
1455	0.0	2.0	0.0	0.0	0.0	0.0	0.0	0.0	0.0	0.0	0.0	1.0	0.0	0.0	0.0	0.0	0.0	0.0	0.0	2.0	0.0	0.0	k__Bacteria; p__Bacteroidota; c__SJA-28; o__SJA-28; f__SJA-28; g__SJA-28
1456	3.0	6.0	7.0	0.0	13.0	82.0	122.0	131.0	185.0	0.0	119.0	213.0	122.0	46.0	24.0	85.0	109.0	74.0	7.0	146.0	47.0	4.0	k__Bacteria; p__Firmicutes; c__Clostridia; o__Oscillospirales; f__Ruminococcaceae; g__Ruminococcus; s__unidentified_g__Ruminococcus
1457	1.0	67.0	33.0	0.0	55.0	0.0	63.0	105.0	157.0	24.0	220.0	25.0	249.0	0.0	104.0	3.0	124.0	4.0	1.0	0.0	59.0	0.0	k__Bacteria; p__Firmicutes; c__Clostridia; o__Lachnospirales; f__Lachnospiraceae
1458	0.0	20.0	8.0	4.0	8.0	44.0	23.0	19.0	31.0	0.0	9.0	0.0	6.0	1.0	0.0	0.0	3.0	8.0	6.0	3.0	3.0	2.0	k__Bacteria; p__Bacteroidota; c__Bacteroidia; o__Bacteroidales; f__Muribaculaceae; g__Muribaculaceae; s__uncultured_bacterium_g__Muribaculaceae
1459	0.0	3.0	1.0	1.0	0.0	0.0	1.0	1.0	0.0	0.0	1.0	1.0	0.0	3.0	1.0	1.0	1.0	1.0	2.0	4.0	3.0	0.0	k__Bacteria; p__Firmicutes; c__Clostridia; o__Lachnospirales; f__Lachnospiraceae; g__Anaerostipes; s__uncultured_bacterium_g__Anaerostipes
1460	8.0	49.0	54.0	13.0	8.0	19.0	25.0	14.0	7.0	10.0	3.0	7.0	7.0	1.0	12.0	3.0	4.0	2.0	17.0	1.0	1.0	7.0	k__Bacteria; p__Bacteroidota; c__Bacteroidia; o__Bacteroidales; f__Muribaculaceae; g__Muribaculum; s__Muribaculum_intestinale_g__Muribaculum
1461	0.0	2.0	3.0	2.0	1.0	0.0	2.0	0.0	0.0	0.0	1.0	0.0	1.0	0.0	0.0	0.0	2.0	0.0	0.0	1.0	1.0	0.0	k__Bacteria; p__Desulfobacterota; c__Syntrophobacteria; o__Syntrophobacterales; f__Syntrophobacteraceae; g__Syntrophobacter; s__uncultured_delta_g__Syntrophobacter
1462	0.0	42.0	29.0	52.0	45.0	19.0	40.0	65.0	32.0	11.0	34.0	4.0	5.0	4.0	24.0	19.0	12.0	7.0	34.0	0.0	8.0	19.0	k__Bacteria; p__Bacteroidota; c__Bacteroidia; o__Bacteroidales; f__Muribaculaceae; g__Muribaculaceae; s__uncultured_bacterium_g__Muribaculaceae
1463	0.0	2.0	6.0	5.0	3.0	3.0	5.0	10.0	5.0	0.0	3.0	2.0	1.0	1.0	6.0	5.0	3.0	2.0	6.0	1.0	1.0	2.0	k__Bacteria; p__Bacteroidota; c__Bacteroidia; o__Bacteroidales; f__Muribaculaceae; g__Muribaculaceae; s__uncultured_bacterium_g__Muribaculaceae
1464	1.0	90.0	74.0	0.0	1.0	2.0	1.0	0.0	0.0	2.0	0.0	1.0	0.0	4.0	0.0	0.0	0.0	24.0	2.0	57.0	0.0	2.0	k__Bacteria; p__Firmicutes; c__Clostridia; o__Oscillospirales; f__[Eubacterium]_coprostanoligenes_group; g__[Eubacterium]_coprostanoligenes_group
1465	0.0	12.0	4.0	2.0	7.0	22.0	23.0	13.0	4.0	21.0	6.0	17.0	91.0	18.0	5.0	7.0	23.0	10.0	2.0	50.0	12.0	0.0	k__Bacteria; p__Firmicutes; c__Clostridia; o__Clostridia_UCG-014; f__Clostridia_UCG-014; g__Clostridia_UCG-014; s__unidentified_g__Clostridia_UCG-014
1466	0.0	88.0	63.0	2.0	58.0	3.0	30.0	120.0	1.0	3.0	33.0	45.0	99.0	106.0	0.0	11.0	125.0	464.0	3.0	31.0	12.0	2.0	k__Bacteria; p__Firmicutes; c__Clostridia; o__Clostridia_UCG-014; f__Clostridia_UCG-014; g__Clostridia_UCG-014; s__unidentified_rumen_g__Clostridia_UCG-014
1467	0.0	15.0	14.0	3.0	8.0	0.0	10.0	4.0	0.0	0.0	3.0	23.0	3.0	7.0	2.0	0.0	24.0	0.0	0.0	0.0	19.0	1.0	k__Bacteria; p__Actinobacteriota; c__Coriobacteriia; o__Coriobacteriales; f__Atopobiaceae; g__Coriobacteriaceae_UCG-002; s__uncultured_bacterium_g__Coriobacteriaceae_UCG-002
1468	0.0	55.0	29.0	0.0	1.0	3.0	0.0	50.0	1.0	0.0	4.0	0.0	0.0	0.0	1.0	0.0	8.0	0.0	1.0	1.0	0.0	0.0	k__Bacteria; p__Firmicutes; c__Clostridia; o__Lachnospirales; f__Lachnospiraceae; g__Lachnospiraceae_UCG-001
1469	1.0	1.0	1.0	12.0	5.0	11.0	2.0	5.0	10.0	12.0	8.0	6.0	11.0	36.0	1.0	19.0	2.0	57.0	0.0	26.0	0.0	10.0	k__Bacteria; p__Firmicutes; c__Clostridia; o__Oscillospirales; f__Oscillospiraceae; g__uncultured; s__uncultured_bacterium_g__uncultured
1470	2.0	7.0	3.0	2.0	4.0	0.0	4.0	7.0	2.0	2.0	2.0	5.0	2.0	2.0	5.0	2.0	5.0	2.0	1.0	2.0	7.0	0.0	k__Bacteria; p__Bacteroidota; c__Bacteroidia; o__Bacteroidales
1471	2.0	4.0	1.0	3.0	2.0	1.0	2.0	1.0	1.0	2.0	2.0	1.0	4.0	0.0	0.0	1.0	2.0	2.0	0.0	0.0	1.0	0.0	k__Bacteria
1472	0.0	306.0	96.0	1.0	18.0	0.0	1.0	0.0	1.0	0.0	0.0	0.0	0.0	1.0	4.0	1.0	0.0	2.0	174.0	48.0	0.0	78.0	k__Bacteria; p__Firmicutes; c__Clostridia; o__Lachnospirales; f__Lachnospiraceae; g__Lachnospiraceae_NK4A136_group; s__uncultured_bacterium_g__Lachnospiraceae_NK4A136_group
1473	0.0	13.0	17.0	0.0	0.0	0.0	0.0	0.0	5.0	0.0	1.0	0.0	0.0	0.0	1.0	1.0	4.0	0.0	5.0	1.0	1.0	0.0	k__Bacteria; p__Proteobacteria; c__Gammaproteobacteria; o__Burkholderiales; f__Sutterellaceae; g__Parasutterella; s__Parasutterella_excrementihominis_g__Parasutterella
1474	1.0	3.0	1.0	0.0	2.0	0.0	0.0	0.0	14.0	1.0	16.0	0.0	0.0	6.0	2.0	1.0	4.0	8.0	1.0	0.0	2.0	3.0	k__Bacteria; p__Bacteroidota; c__Bacteroidia; o__Bacteroidales; f__Rikenellaceae; g__Alistipes
1475	0.0	27.0	1.0	0.0	0.0	0.0	0.0	0.0	0.0	0.0	0.0	6.0	0.0	0.0	0.0	0.0	0.0	0.0	0.0	0.0	0.0	0.0	k__Bacteria; p__Firmicutes; c__Clostridia; o__Lachnospirales; f__Lachnospiraceae; g__uncultured
1476	1.0	1.0	5.0	0.0	0.0	0.0	0.0	0.0	0.0	0.0	0.0	0.0	0.0	0.0	0.0	0.0	0.0	0.0	4.0	0.0	0.0	0.0	k__Bacteria
1477	0.0	11.0	7.0	1.0	2.0	1.0	10.0	3.0	0.0	0.0	1.0	0.0	0.0	0.0	0.0	0.0	1.0	0.0	0.0	0.0	0.0	0.0	k__Bacteria; p__Bacteroidota; c__Bacteroidia; o__Bacteroidales; f__Muribaculaceae; g__Muribaculaceae; s__uncultured_bacterium_g__Muribaculaceae
1478	0.0	59.0	1.0	0.0	9.0	24.0	1.0	0.0	0.0	0.0	0.0	0.0	0.0	0.0	0.0	0.0	0.0	0.0	0.0	1.0	73.0	1.0	k__Bacteria; p__Firmicutes; c__Clostridia; o__Lachnospirales; f__Lachnospiraceae; g__Lachnospiraceae_NK4A136_group; s__uncultured_bacterium_g__Lachnospiraceae_NK4A136_group
1479	0.0	11.0	0.0	0.0	0.0	0.0	0.0	0.0	0.0	0.0	0.0	0.0	0.0	0.0	0.0	0.0	0.0	0.0	0.0	0.0	0.0	0.0	k__Bacteria; p__Firmicutes; c__Clostridia; o__Oscillospirales; f__Oscillospiraceae; g__Papillibacter; s__uncultured_bacterium_g__Papillibacter
1480	0.0	2.0	6.0	5.0	1.0	0.0	1.0	1.0	2.0	2.0	7.0	5.0	1.0	5.0	0.0	1.0	4.0	3.0	2.0	5.0	8.0	3.0	k__Bacteria; p__Bacteroidota; c__Bacteroidia; o__Bacteroidales; f__Muribaculaceae; g__Muribaculaceae; s__uncultured_bacterium_g__Muribaculaceae
1481	0.0	6.0	0.0	0.0	1.0	2.0	0.0	0.0	0.0	0.0	0.0	3.0	0.0	0.0	1.0	0.0	2.0	1.0	0.0	1.0	0.0	0.0	k__Bacteria; p__Firmicutes; c__Clostridia; o__Lachnospirales; f__Lachnospiraceae
1482	4.0	8.0	3.0	2.0	6.0	7.0	2.0	6.0	0.0	0.0	5.0	1.0	6.0	1.0	3.0	6.0	0.0	13.0	4.0	10.0	1.0	7.0	k__Bacteria; p__Bacteroidota; c__Bacteroidia; o__Bacteroidales; f__Muribaculaceae; g__Muribaculaceae
1483	0.0	4.0	0.0	0.0	0.0	0.0	0.0	0.0	0.0	0.0	0.0	0.0	0.0	0.0	0.0	0.0	0.0	0.0	0.0	0.0	0.0	0.0	k__Bacteria; p__Firmicutes; c__Clostridia; o__Lachnospirales; f__Lachnospiraceae
1484	0.0	6.0	0.0	0.0	0.0	15.0	3.0	1.0	23.0	9.0	9.0	0.0	0.0	37.0	0.0	0.0	2.0	0.0	3.0	12.0	0.0	3.0	k__Bacteria; p__Firmicutes; c__Clostridia; o__Lachnospirales; f__Lachnospiraceae; g__Lachnospiraceae_NK4A136_group
1485	0.0	1.0	0.0	3.0	7.0	1.0	2.0	0.0	0.0	1.0	0.0	4.0	1.0	1.0	0.0	0.0	2.0	1.0	1.0	3.0	1.0	6.0	k__Bacteria; p__Firmicutes; c__Clostridia; o__Clostridia_vadinBB60_group; f__Clostridia_vadinBB60_group; g__Clostridia_vadinBB60_group; s__uncultured_bacterium_g__Clostridia_vadinBB60_group
1486	1.0	7.0	4.0	3.0	2.0	0.0	0.0	0.0	0.0	0.0	0.0	1.0	0.0	0.0	0.0	0.0	0.0	0.0	6.0	0.0	0.0	0.0	k__Bacteria; p__Firmicutes; c__Bacilli; o__Erysipelotrichales; f__Erysipelotrichaceae; g__Ileibacterium; s__Ileibacterium_valens_g__Ileibacterium
1487	0.0	3.0	0.0	0.0	0.0	0.0	1.0	0.0	0.0	0.0	0.0	2.0	0.0	0.0	0.0	0.0	1.0	0.0	0.0	2.0	0.0	0.0	k__Bacteria; p__Firmicutes; c__Clostridia; o__Lachnospirales; f__Lachnospiraceae
1488	0.0	21.0	3.0	0.0	0.0	0.0	63.0	21.0	0.0	0.0	0.0	1.0	0.0	0.0	0.0	1.0	0.0	1.0	0.0	0.0	0.0	0.0	k__Bacteria; p__Firmicutes; c__Bacilli; o__Erysipelotrichales; f__Erysipelotrichaceae; g__Dubosiella; s__uncultured_bacterium_g__Dubosiella
1489	0.0	1.0	1.0	0.0	0.0	0.0	4.0	2.0	0.0	0.0	0.0	3.0	0.0	0.0	0.0	0.0	1.0	0.0	0.0	0.0	3.0	0.0	k__Bacteria; p__Bacteroidota; c__Bacteroidia; o__Bacteroidales; f__Prevotellaceae; g__Alloprevotella
1490	2.0	64.0	39.0	5.0	49.0	4.0	7.0	2.0	103.0	12.0	40.0	236.0	198.0	107.0	9.0	5.0	72.0	2.0	5.0	37.0	177.0	7.0	k__Bacteria; p__Firmicutes; c__Clostridia; o__Clostridia_UCG-014; f__Clostridia_UCG-014; g__Clostridia_UCG-014
1491	1.0	15.0	6.0	4.0	29.0	2.0	7.0	6.0	4.0	1.0	23.0	4.0	1.0	4.0	19.0	24.0	27.0	4.0	17.0	47.0	9.0	7.0	k__Bacteria; p__Firmicutes; c__Clostridia; o__Clostridia_UCG-014; f__Clostridia_UCG-014; g__Clostridia_UCG-014; s__unidentified_g__Clostridia_UCG-014
1492	0.0	2.0	0.0	0.0	0.0	0.0	0.0	0.0	0.0	0.0	0.0	0.0	0.0	0.0	0.0	0.0	0.0	0.0	0.0	0.0	0.0	0.0	k__Bacteria; p__Bacteroidota; c__Bacteroidia; o__Bacteroidales; f__Prevotellaceae
1493	0.0	19.0	1.0	0.0	0.0	33.0	0.0	0.0	0.0	0.0	0.0	0.0	0.0	0.0	0.0	0.0	0.0	0.0	0.0	0.0	11.0	0.0	k__Bacteria; p__Firmicutes; c__Clostridia; o__Lachnospirales; f__Lachnospiraceae; g__Lachnospiraceae_NK4A136_group; s__uncultured_bacterium_g__Lachnospiraceae_NK4A136_group
1494	0.0	2.0	9.0	0.0	2.0	0.0	0.0	0.0	5.0	0.0	0.0	7.0	0.0	1.0	0.0	0.0	1.0	0.0	0.0	5.0	4.0	0.0	k__Bacteria; p__Firmicutes; c__Bacilli; o__RF39; f__RF39; g__RF39; s__uncultured_bacterium_g__RF39
1495	0.0	16.0	16.0	0.0	2.0	2.0	1.0	19.0	6.0	0.0	12.0	2.0	0.0	9.0	1.0	0.0	4.0	0.0	1.0	8.0	5.0	0.0	k__Bacteria; p__Firmicutes; c__Clostridia; o__Clostridia_UCG-014; f__Clostridia_UCG-014; g__Clostridia_UCG-014
1496	1.0	168.0	222.0	94.0	65.0	79.0	116.0	125.0	110.0	9.0	38.0	3.0	11.0	0.0	18.0	9.0	6.0	25.0	85.0	11.0	6.0	15.0	k__Bacteria; p__Bacteroidota; c__Bacteroidia; o__Bacteroidales; f__Muribaculaceae; g__Muribaculaceae; s__uncultured_bacterium_g__Muribaculaceae
1497	10.0	7.0	8.0	1.0	2.0	1.0	4.0	2.0	3.0	4.0	2.0	0.0	4.0	7.0	3.0	1.0	6.0	1.0	0.0	1.0	5.0	0.0	k__Bacteria; p__Bacteroidota; c__Bacteroidia; o__Bacteroidales; f__Muribaculaceae; g__Muribaculaceae; s__uncultured_bacterium_g__Muribaculaceae
1498	0.0	88.0	1.0	1.0	11.0	12.0	6.0	0.0	0.0	0.0	32.0	0.0	0.0	0.0	1.0	0.0	0.0	0.0	0.0	0.0	1.0	0.0	k__Bacteria; p__Firmicutes; c__Clostridia; o__Lachnospirales; f__Lachnospiraceae
1499	1.0	11.0	6.0	1.0	0.0	0.0	0.0	2.0	0.0	1.0	0.0	0.0	0.0	0.0	0.0	0.0	0.0	0.0	0.0	0.0	0.0	0.0	k__Bacteria; p__Firmicutes; c__Clostridia; o__Oscillospirales; f__Oscillospiraceae; g__NK4A214_group; s__uncultured_rumen_g__NK4A214_group
1500	0.0	3.0	0.0	5.0	3.0	0.0	11.0	0.0	0.0	20.0	6.0	0.0	0.0	1.0	0.0	1.0	0.0	8.0	0.0	0.0	0.0	19.0	k__Bacteria; p__Bacteroidota; c__Bacteroidia; o__Bacteroidales; f__Muribaculaceae; g__Muribaculaceae; s__uncultured_bacterium_g__Muribaculaceae
1501	2.0	13.0	6.0	1.0	15.0	1.0	0.0	23.0	15.0	16.0	20.0	26.0	3.0	12.0	22.0	14.0	3.0	0.0	18.0	3.0	35.0	0.0	k__Bacteria; p__Bacteroidota; c__Bacteroidia; o__Bacteroidales; f__Muribaculaceae; g__Muribaculaceae; s__uncultured_Bacteroidales_g__Muribaculaceae
1502	0.0	3.0	12.0	0.0	0.0	0.0	0.0	1.0	12.0	0.0	3.0	0.0	0.0	0.0	1.0	0.0	0.0	0.0	0.0	0.0	0.0	1.0	k__Bacteria
1503	0.0	2.0	0.0	0.0	6.0	2.0	4.0	2.0	2.0	9.0	0.0	3.0	5.0	4.0	2.0	3.0	3.0	1.0	2.0	0.0	5.0	0.0	k__Bacteria; p__Desulfobacterota; c__Desulfovibrionia; o__Desulfovibrionales; f__Desulfovibrionaceae; g__uncultured
1504	3.0	5.0	7.0	5.0	1.0	5.0	5.0	5.0	2.0	14.0	2.0	6.0	4.0	4.0	2.0	0.0	4.0	0.0	0.0	0.0	3.0	2.0	k__Bacteria; p__Bacteroidota; c__Bacteroidia; o__Bacteroidales; f__Muribaculaceae; g__Muribaculum; s__Muribaculum_intestinale_g__Muribaculum
1505	0.0	7.0	3.0	0.0	0.0	0.0	0.0	0.0	0.0	0.0	0.0	2.0	0.0	0.0	0.0	0.0	0.0	0.0	0.0	12.0	0.0	0.0	k__Bacteria; p__Firmicutes; c__Bacilli; o__Izemoplasmatales; f__Izemoplasmatales; g__Izemoplasmatales
1506	0.0	10.0	8.0	5.0	5.0	5.0	8.0	8.0	24.0	1.0	11.0	0.0	0.0	0.0	2.0	1.0	1.0	0.0	3.0	1.0	0.0	1.0	k__Bacteria; p__Bacteroidota; c__Bacteroidia; o__Bacteroidales; f__Muribaculaceae; g__Muribaculaceae; s__uncultured_bacterium_g__Muribaculaceae
1507	2.0	2.0	2.0	0.0	2.0	1.0	0.0	2.0	3.0	0.0	6.0	1.0	3.0	0.0	0.0	1.0	2.0	2.0	2.0	0.0	4.0	4.0	k__Bacteria; p__Bacteroidota; c__Bacteroidia; o__Bacteroidales; f__Rikenellaceae; g__Alistipes
1508	7.0	8.0	1.0	1.0	2.0	3.0	0.0	1.0	0.0	1.0	0.0	2.0	0.0	3.0	0.0	0.0	0.0	1.0	1.0	15.0	1.0	1.0	k__Bacteria; p__Bacteroidota; c__Bacteroidia; o__Bacteroidales; f__Muribaculaceae; g__Muribaculaceae
1509	0.0	4.0	0.0	0.0	0.0	0.0	0.0	0.0	0.0	0.0	0.0	0.0	0.0	0.0	0.0	0.0	0.0	0.0	0.0	0.0	0.0	0.0	k__Bacteria
1510	0.0	10.0	7.0	0.0	0.0	0.0	0.0	0.0	0.0	1.0	0.0	0.0	0.0	0.0	5.0	2.0	1.0	3.0	5.0	0.0	2.0	0.0	k__Bacteria; p__Firmicutes; c__Clostridia; o__Oscillospirales; f__Butyricicoccaceae; g__UCG-009; s__uncultured_bacterium_g__UCG-009
1511	1.0	8.0	2.0	0.0	0.0	0.0	0.0	0.0	0.0	0.0	0.0	0.0	0.0	1.0	1.0	0.0	4.0	0.0	7.0	0.0	1.0	0.0	k__Bacteria
1512	0.0	13.0	6.0	0.0	0.0	0.0	1.0	0.0	0.0	0.0	1.0	0.0	0.0	1.0	2.0	2.0	3.0	0.0	1.0	0.0	3.0	0.0	k__Bacteria; p__Proteobacteria; c__Gammaproteobacteria; o__Burkholderiales; f__Sutterellaceae; g__Parasutterella; s__Parasutterella_excrementihominis_g__Parasutterella
1513	0.0	1.0	0.0	0.0	0.0	0.0	0.0	0.0	0.0	0.0	0.0	0.0	0.0	0.0	0.0	0.0	0.0	0.0	0.0	2.0	0.0	0.0	k__Bacteria; p__Bacteroidota; c__Bacteroidia; o__Bacteroidales; f__Muribaculaceae; g__Muribaculaceae
1514	0.0	5.0	2.0	2.0	3.0	7.0	0.0	5.0	0.0	0.0	0.0	0.0	0.0	0.0	0.0	0.0	0.0	0.0	0.0	0.0	0.0	0.0	k__Bacteria; p__Bacteroidota; c__Bacteroidia; o__Bacteroidales; f__Muribaculaceae; g__Muribaculaceae; s__uncultured_bacterium_g__Muribaculaceae
1515	2.0	92.0	113.0	1.0	3.0	3.0	1.0	3.0	2.0	14.0	5.0	0.0	4.0	29.0	4.0	4.0	3.0	54.0	0.0	3.0	5.0	28.0	k__Bacteria; p__Firmicutes; c__Clostridia; o__Oscillospirales; f__Ruminococcaceae; g__Ruminococcaceae; s__uncultured_bacterium_g__Ruminococcaceae
1516	0.0	2.0	0.0	0.0	0.0	0.0	0.0	0.0	0.0	1.0	1.0	0.0	0.0	0.0	0.0	0.0	0.0	0.0	0.0	0.0	0.0	2.0	k__Bacteria; p__Bacteroidota; c__Bacteroidia; o__Bacteroidales; f__Muribaculaceae; g__Muribaculum; s__Muribaculum_intestinale_g__Muribaculum
1517	0.0	3.0	2.0	0.0	0.0	0.0	0.0	0.0	0.0	0.0	0.0	0.0	0.0	0.0	0.0	0.0	0.0	0.0	0.0	0.0	0.0	0.0	k__Bacteria; p__Firmicutes; c__Bacilli; o__Erysipelotrichales; f__Erysipelatoclostridiaceae; g__Erysipelatoclostridium
1518	5.0	7.0	10.0	0.0	3.0	1.0	3.0	4.0	1.0	1.0	4.0	1.0	0.0	3.0	0.0	1.0	3.0	1.0	2.0	0.0	3.0	3.0	k__Bacteria; p__Bacteroidota; c__Bacteroidia; o__Bacteroidales; f__Muribaculaceae; g__Muribaculaceae; s__uncultured_bacterium_g__Muribaculaceae
1519	0.0	5.0	13.0	8.0	9.0	5.0	27.0	20.0	7.0	32.0	5.0	10.0	12.0	18.0	5.0	9.0	24.0	3.0	4.0	10.0	11.0	31.0	k__Bacteria; p__Bacteroidota; c__Bacteroidia; o__Bacteroidales; f__Prevotellaceae; g__Alloprevotella; s__uncultured_Bacteroidales_g__Alloprevotella
1520	2.0	7.0	1.0	4.0	3.0	1.0	2.0	2.0	3.0	1.0	7.0	4.0	2.0	3.0	1.0	4.0	1.0	0.0	0.0	0.0	0.0	0.0	k__Bacteria; p__Firmicutes; c__Bacilli; o__Erysipelotrichales; f__Erysipelotrichaceae; g__Turicibacter; s__uncultured_bacterium_g__Turicibacter
1521	0.0	1.0	0.0	0.0	0.0	0.0	0.0	0.0	0.0	0.0	0.0	0.0	0.0	1.0	0.0	0.0	1.0	0.0	0.0	2.0	0.0	0.0	k__Bacteria; p__Bacteroidota; c__Bacteroidia; o__Bacteroidales; f__Muribaculaceae; g__Muribaculaceae; s__uncultured_bacterium_g__Muribaculaceae
1522	3.0	10.0	9.0	5.0	16.0	2.0	0.0	23.0	4.0	18.0	8.0	6.0	0.0	5.0	26.0	34.0	2.0	0.0	26.0	0.0	15.0	2.0	k__Bacteria; p__Bacteroidota; c__Bacteroidia; o__Bacteroidales; f__Muribaculaceae; g__Muribaculaceae; s__uncultured_bacterium_g__Muribaculaceae
1523	1.0	4.0	2.0	2.0	1.0	3.0	2.0	3.0	4.0	0.0	1.0	0.0	0.0	2.0	0.0	5.0	3.0	5.0	2.0	1.0	1.0	2.0	k__Bacteria; p__MBNT15; c__MBNT15; o__MBNT15; f__MBNT15; g__MBNT15; s__uncultured_proteobacterium_g__MBNT15
1524	1.0	7.0	2.0	0.0	0.0	2.0	1.0	0.0	0.0	0.0	0.0	0.0	0.0	2.0	0.0	0.0	0.0	0.0	0.0	9.0	0.0	0.0	k__Bacteria; p__Bacteroidota; c__Bacteroidia; o__Bacteroidales; f__Prevotellaceae
1525	0.0	2.0	0.0	0.0	0.0	0.0	4.0	1.0	2.0	0.0	0.0	15.0	0.0	2.0	1.0	0.0	5.0	0.0	0.0	12.0	0.0	0.0	k__Bacteria; p__Firmicutes; c__Clostridia; o__Clostridia_UCG-014; f__Clostridia_UCG-014; g__Clostridia_UCG-014
1526	0.0	8.0	0.0	1.0	2.0	2.0	6.0	7.0	1.0	2.0	1.0	33.0	8.0	0.0	2.0	1.0	8.0	1.0	0.0	50.0	0.0	0.0	k__Bacteria; p__Firmicutes; c__Clostridia
1527	0.0	2.0	0.0	0.0	0.0	0.0	0.0	0.0	0.0	0.0	0.0	0.0	0.0	0.0	0.0	0.0	0.0	0.0	0.0	0.0	0.0	0.0	k__Bacteria; p__Firmicutes; c__Clostridia; o__Oscillospirales; f__Oscillospiraceae; g__NK4A214_group; s__unidentified_g__NK4A214_group
1528	0.0	7.0	3.0	0.0	0.0	17.0	0.0	0.0	0.0	0.0	0.0	1.0	0.0	1.0	0.0	0.0	0.0	0.0	0.0	5.0	7.0	0.0	k__Bacteria; p__Firmicutes; c__Clostridia; o__Lachnospirales; f__Lachnospiraceae
1529	0.0	53.0	127.0	2.0	1.0	6.0	0.0	35.0	3.0	171.0	82.0	272.0	330.0	248.0	97.0	131.0	96.0	45.0	110.0	86.0	86.0	30.0	k__Bacteria; p__Bacteroidota; c__Bacteroidia; o__Bacteroidales; f__Tannerellaceae; g__Parabacteroides; s__Parabacteroides_gordonii_g__Parabacteroides
1530	0.0	7.0	3.0	0.0	2.0	0.0	5.0	11.0	2.0	1.0	1.0	2.0	5.0	4.0	7.0	0.0	1.0	1.0	1.0	1.0	7.0	0.0	k__Bacteria; p__Firmicutes; c__Clostridia; o__Clostridia_UCG-014; f__Clostridia_UCG-014; g__Clostridia_UCG-014; s__unidentified_g__Clostridia_UCG-014
1531	0.0	1.0	2.0	0.0	0.0	0.0	0.0	6.0	0.0	0.0	0.0	0.0	0.0	3.0	0.0	0.0	7.0	0.0	0.0	3.0	0.0	0.0	k__Bacteria; p__Bacteroidota; c__Bacteroidia; o__Bacteroidales; f__Bacteroidaceae; g__Bacteroides
1532	0.0	20.0	18.0	3.0	0.0	11.0	6.0	3.0	2.0	5.0	6.0	13.0	2.0	0.0	15.0	0.0	9.0	0.0	1.0	3.0	1.0	1.0	k__Bacteria; p__Proteobacteria; c__Alphaproteobacteria; o__Rhodospirillales; f__uncultured; g__uncultured
1533	0.0	32.0	34.0	11.0	72.0	96.0	80.0	65.0	6.0	4.0	30.0	7.0	9.0	0.0	6.0	2.0	3.0	32.0	29.0	9.0	1.0	14.0	k__Bacteria; p__Bacteroidota; c__Bacteroidia; o__Bacteroidales; f__Muribaculaceae; g__Muribaculaceae; s__uncultured_bacterium_g__Muribaculaceae
1534	4.0	28.0	10.0	8.0	1.0	0.0	1.0	0.0	6.0	2.0	2.0	6.0	1.0	2.0	1.0	1.0	4.0	0.0	14.0	2.0	6.0	1.0	k__Bacteria; p__Proteobacteria; c__Gammaproteobacteria; o__Burkholderiales; f__Sutterellaceae; g__Parasutterella; s__Parasutterella_excrementihominis_g__Parasutterella
1535	0.0	24.0	0.0	24.0	23.0	8.0	4.0	2.0	12.0	27.0	11.0	68.0	7.0	26.0	4.0	15.0	27.0	35.0	13.0	19.0	10.0	2.0	k__Bacteria; p__Desulfobacterota; c__Desulfovibrionia; o__Desulfovibrionales; f__Desulfovibrionaceae; g__Desulfovibrio; s__Desulfovibrio_fairfieldensis_g__Desulfovibrio
1536	1.0	8.0	5.0	0.0	0.0	2.0	4.0	0.0	0.0	0.0	0.0	0.0	1.0	0.0	0.0	0.0	1.0	0.0	0.0	6.0	1.0	0.0	k__Bacteria; p__Bacteroidota; c__Bacteroidia; o__Bacteroidales; f__Marinifilaceae; g__Butyricimonas
1537	0.0	6.0	10.0	9.0	13.0	17.0	9.0	5.0	14.0	1.0	1.0	0.0	2.0	2.0	0.0	6.0	4.0	4.0	4.0	2.0	2.0	2.0	k__Bacteria; p__Bacteroidota; c__Bacteroidia; o__Bacteroidales; f__Rikenellaceae; g__Alistipes
1538	0.0	21.0	32.0	2.0	2.0	22.0	24.0	17.0	26.0	3.0	12.0	2.0	2.0	2.0	2.0	5.0	14.0	2.0	18.0	0.0	4.0	1.0	k__Bacteria; p__Bacteroidota; c__Bacteroidia; o__Bacteroidales; f__Muribaculaceae; g__Muribaculaceae; s__uncultured_bacterium_g__Muribaculaceae
1539	0.0	2.0	0.0	1.0	0.0	1.0	0.0	0.0	3.0	0.0	1.0	0.0	0.0	0.0	0.0	0.0	0.0	0.0	0.0	0.0	0.0	0.0	k__Bacteria; p__Bacteroidota; c__Bacteroidia; o__Bacteroidales; f__Muribaculaceae; g__Muribaculaceae; s__uncultured_bacterium_g__Muribaculaceae
1540	0.0	72.0	117.0	1.0	0.0	1.0	0.0	0.0	0.0	1.0	1.0	0.0	0.0	1.0	0.0	1.0	0.0	1.0	1.0	0.0	0.0	0.0	k__Bacteria; p__Firmicutes; c__Clostridia; o__Oscillospirales; f__Ruminococcaceae; g__Ruminococcus
1541	1.0	1.0	2.0	14.0	4.0	0.0	6.0	3.0	0.0	1.0	1.0	0.0	1.0	0.0	3.0	5.0	2.0	2.0	7.0	1.0	1.0	5.0	k__Bacteria; p__Bacteroidota; c__Bacteroidia; o__Bacteroidales; f__Muribaculaceae; g__Muribaculaceae; s__uncultured_bacterium_g__Muribaculaceae
1542	0.0	11.0	5.0	0.0	2.0	0.0	0.0	2.0	0.0	7.0	2.0	2.0	2.0	1.0	0.0	3.0	1.0	4.0	0.0	6.0	0.0	0.0	k__Bacteria; p__Firmicutes; c__Bacilli; o__RF39; f__RF39; g__RF39
1543	4.0	3.0	4.0	12.0	9.0	2.0	5.0	8.0	6.0	3.0	8.0	0.0	0.0	1.0	1.0	0.0	2.0	0.0	6.0	0.0	14.0	13.0	k__Bacteria; p__Bacteroidota; c__Bacteroidia; o__Bacteroidales; f__Muribaculaceae; g__Muribaculaceae; s__uncultured_bacterium_g__Muribaculaceae
1544	58.0	129.0	6.0	1.0	1.0	163.0	2.0	69.0	3.0	25.0	13.0	10.0	1.0	135.0	26.0	35.0	35.0	37.0	39.0	199.0	116.0	41.0	k__Bacteria; p__Firmicutes; c__Clostridia; o__Lachnospirales; f__Lachnospiraceae; g__Lachnospiraceae_NK4A136_group; s__uncultured_bacterium_g__Lachnospiraceae_NK4A136_group
1545	0.0	2.0	0.0	0.0	0.0	0.0	0.0	0.0	0.0	0.0	0.0	0.0	0.0	0.0	0.0	0.0	0.0	0.0	0.0	0.0	0.0	0.0	k__Bacteria; p__Firmicutes; c__Clostridia; o__Oscillospirales; f__Oscillospiraceae; g__Oscillibacter
1546	0.0	9.0	12.0	0.0	8.0	3.0	5.0	6.0	6.0	0.0	12.0	70.0	17.0	9.0	9.0	6.0	33.0	37.0	3.0	9.0	2.0	0.0	k__Bacteria; p__Firmicutes; c__Clostridia; o__Clostridia_UCG-014; f__Clostridia_UCG-014; g__Clostridia_UCG-014
1547	5.0	9.0	2.0	10.0	3.0	4.0	6.0	6.0	3.0	5.0	2.0	5.0	3.0	4.0	3.0	5.0	4.0	4.0	6.0	2.0	4.0	5.0	k__Bacteria; p__Firmicutes; c__Clostridia; o__Oscillospirales
1548	3.0	219.0	210.0	140.0	393.0	365.0	186.0	289.0	64.0	4.0	22.0	4.0	7.0	0.0	7.0	10.0	7.0	24.0	29.0	7.0	5.0	11.0	k__Bacteria; p__Bacteroidota; c__Bacteroidia; o__Bacteroidales; f__Muribaculaceae; g__Muribaculaceae; s__uncultured_bacterium_g__Muribaculaceae
1549	14.0	24.0	24.0	23.0	3.0	34.0	42.0	24.0	8.0	10.0	8.0	8.0	7.0	2.0	24.0	11.0	3.0	2.0	14.0	18.0	7.0	13.0	k__Bacteria; p__Bacteroidota; c__Bacteroidia; o__Bacteroidales; f__Muribaculaceae; g__Muribaculaceae; s__uncultured_bacterium_g__Muribaculaceae
1550	2.0	23.0	52.0	5.0	6.0	16.0	18.0	11.0	20.0	20.0	10.0	5.0	6.0	6.0	27.0	53.0	40.0	3.0	105.0	5.0	12.0	0.0	k__Bacteria; p__Bacteroidota; c__Bacteroidia; o__Bacteroidales; f__Muribaculaceae; g__Muribaculaceae; s__uncultured_bacterium_g__Muribaculaceae
1551	3.0	12.0	0.0	0.0	0.0	0.0	0.0	1.0	1.0	2.0	2.0	14.0	0.0	11.0	2.0	6.0	8.0	0.0	0.0	3.0	8.0	1.0	k__Bacteria; p__Firmicutes; c__Clostridia; o__Oscillospirales; f__Oscillospiraceae; g__uncultured; s__uncultured_organism_g__uncultured
1552	0.0	3.0	3.0	0.0	0.0	1.0	1.0	0.0	1.0	0.0	0.0	0.0	0.0	2.0	0.0	1.0	0.0	1.0	0.0	2.0	0.0	0.0	k__Bacteria; p__Firmicutes; c__Clostridia; o__Lachnospirales; f__Lachnospiraceae
1553	1.0	20.0	0.0	4.0	2.0	1.0	54.0	30.0	0.0	0.0	0.0	47.0	0.0	0.0	0.0	0.0	1.0	1.0	37.0	0.0	1.0	1.0	k__Bacteria; p__Firmicutes; c__Clostridia; o__Lachnospirales; f__Lachnospiraceae; g__Roseburia; s__mouse_gut_g__Roseburia
1554	1.0	10.0	105.0	4.0	2.0	4.0	14.0	4.0	15.0	4.0	5.0	13.0	5.0	3.0	11.0	10.0	5.0	0.0	15.0	5.0	16.0	5.0	k__Bacteria; p__Firmicutes; c__Clostridia; o__Clostridia_UCG-014; f__Clostridia_UCG-014; g__Clostridia_UCG-014
1555	0.0	2.0	1.0	0.0	0.0	0.0	1.0	0.0	0.0	0.0	0.0	0.0	0.0	1.0	1.0	0.0	0.0	0.0	0.0	0.0	0.0	0.0	k__Bacteria; p__Proteobacteria; c__Gammaproteobacteria; o__Burkholderiales; f__Comamonadaceae; g__Delftia
1556	0.0	2.0	0.0	1.0	4.0	1.0	0.0	0.0	0.0	5.0	2.0	0.0	0.0	0.0	2.0	0.0	0.0	1.0	0.0	0.0	0.0	1.0	k__Bacteria; p__Bacteroidota; c__Bacteroidia; o__Bacteroidales; f__Marinifilaceae; g__Odoribacter; s__uncultured_bacterium_g__Odoribacter
1557	0.0	2.0	3.0	2.0	6.0	2.0	1.0	2.0	0.0	0.0	0.0	0.0	0.0	0.0	0.0	0.0	0.0	0.0	0.0	0.0	0.0	0.0	k__Bacteria; p__Bacteroidota; c__Bacteroidia; o__Bacteroidales; f__Muribaculaceae; g__Muribaculaceae; s__uncultured_bacterium_g__Muribaculaceae
1558	1.0	1.0	1.0	0.0	23.0	2.0	15.0	12.0	0.0	0.0	0.0	0.0	0.0	0.0	0.0	0.0	0.0	0.0	0.0	0.0	0.0	2.0	k__Bacteria; p__Bacteroidota; c__Bacteroidia; o__Bacteroidales; f__Muribaculaceae; g__Muribaculaceae
1559	0.0	8.0	6.0	4.0	0.0	0.0	0.0	0.0	0.0	0.0	0.0	0.0	0.0	1.0	0.0	0.0	0.0	0.0	13.0	1.0	0.0	5.0	k__Bacteria; p__Firmicutes; c__Clostridia; o__Lachnospirales; f__Lachnospiraceae
1560	0.0	4.0	7.0	1.0	5.0	2.0	6.0	2.0	3.0	0.0	4.0	0.0	0.0	0.0	1.0	0.0	0.0	1.0	7.0	0.0	2.0	2.0	k__Bacteria; p__Bacteroidota; c__Bacteroidia; o__Bacteroidales; f__Muribaculaceae; g__Muribaculaceae; s__uncultured_bacterium_g__Muribaculaceae
1561	1.0	10.0	19.0	1.0	0.0	0.0	0.0	0.0	7.0	0.0	0.0	5.0	0.0	2.0	2.0	0.0	6.0	0.0	4.0	0.0	3.0	0.0	k__Bacteria; p__Proteobacteria; c__Gammaproteobacteria; o__Burkholderiales; f__Sutterellaceae; g__Parasutterella; s__Parasutterella_excrementihominis_g__Parasutterella
1562	0.0	24.0	9.0	0.0	18.0	16.0	16.0	63.0	23.0	1.0	2.0	22.0	30.0	26.0	21.0	0.0	10.0	34.0	6.0	26.0	44.0	0.0	k__Bacteria; p__Firmicutes; c__Clostridia
1563	2.0	1.0	1.0	3.0	2.0	1.0	4.0	2.0	0.0	2.0	1.0	2.0	1.0	2.0	1.0	2.0	0.0	1.0	3.0	3.0	5.0	2.0	k__Bacteria; p__Firmicutes; c__Clostridia; o__Lachnospirales; f__Lachnospiraceae; g__Lachnospira
1564	0.0	2.0	0.0	0.0	0.0	0.0	0.0	0.0	0.0	0.0	0.0	0.0	0.0	0.0	0.0	0.0	0.0	0.0	0.0	0.0	0.0	0.0	k__Bacteria; p__Proteobacteria; c__Gammaproteobacteria; o__Burkholderiales; f__Sutterellaceae; g__Parasutterella; s__Parasutterella_excrementihominis_g__Parasutterella
1565	0.0	3.0	0.0	0.0	0.0	0.0	0.0	0.0	0.0	0.0	0.0	0.0	0.0	0.0	0.0	0.0	0.0	0.0	0.0	0.0	0.0	0.0	k__Bacteria; p__Firmicutes; c__Clostridia; o__Lachnospirales; f__Lachnospiraceae
1566	2.0	17.0	0.0	3.0	3.0	15.0	7.0	9.0	21.0	10.0	3.0	7.0	0.0	17.0	0.0	0.0	3.0	3.0	1.0	6.0	6.0	1.0	k__Bacteria; p__Firmicutes; c__Clostridia; o__Lachnospirales; f__Lachnospiraceae; g__Acetatifactor; s__uncultured_bacterium_g__Acetatifactor
1567	1.0	18.0	23.0	0.0	1.0	2.0	17.0	11.0	6.0	1.0	2.0	8.0	5.0	8.0	20.0	2.0	1.0	0.0	13.0	2.0	16.0	0.0	k__Bacteria; p__Firmicutes; c__Clostridia
1568	0.0	11.0	28.0	7.0	6.0	15.0	17.0	5.0	8.0	1.0	14.0	0.0	1.0	2.0	2.0	6.0	13.0	0.0	33.0	0.0	3.0	2.0	k__Bacteria; p__Bacteroidota; c__Bacteroidia; o__Bacteroidales; f__Muribaculaceae
1569	0.0	1.0	0.0	0.0	0.0	0.0	0.0	0.0	0.0	1.0	0.0	0.0	0.0	0.0	0.0	1.0	0.0	0.0	1.0	0.0	0.0	0.0	k__Bacteria; p__Bacteroidota; c__Bacteroidia; o__Sphingobacteriales; f__Lentimicrobiaceae; g__Lentimicrobiaceae; s__uncultured_prokaryote_g__Lentimicrobiaceae
1570	1.0	32.0	17.0	1.0	1.0	4.0	12.0	6.0	4.0	2.0	5.0	5.0	3.0	2.0	0.0	4.0	13.0	1.0	0.0	0.0	6.0	0.0	k__Bacteria; p__Bacteroidota; c__Bacteroidia; o__Bacteroidales; f__Muribaculaceae; g__Muribaculaceae; s__uncultured_bacterium_g__Muribaculaceae
1571	3.0	6.0	2.0	4.0	2.0	4.0	3.0	0.0	1.0	7.0	1.0	2.0	1.0	3.0	0.0	0.0	2.0	1.0	4.0	4.0	0.0	1.0	k__Bacteria; p__Firmicutes; c__Clostridia; o__Lachnospirales; f__Lachnospiraceae
1572	12.0	15.0	11.0	1.0	1.0	0.0	9.0	4.0	1.0	3.0	10.0	14.0	14.0	27.0	0.0	1.0	33.0	3.0	0.0	9.0	11.0	0.0	k__Bacteria; p__Bacteroidota; c__Bacteroidia; o__Bacteroidales; f__Muribaculaceae; g__Muribaculaceae; s__uncultured_bacterium_g__Muribaculaceae
1573	1.0	28.0	3.0	2.0	1.0	7.0	0.0	1.0	0.0	0.0	0.0	0.0	0.0	0.0	0.0	0.0	1.0	0.0	1.0	1.0	7.0	0.0	k__Bacteria; p__Firmicutes; c__Clostridia; o__Lachnospirales
1574	1.0	1.0	6.0	1.0	4.0	0.0	0.0	3.0	2.0	3.0	0.0	3.0	7.0	7.0	0.0	4.0	2.0	0.0	3.0	3.0	0.0	8.0	k__Bacteria; p__Bacteroidota; c__Bacteroidia; o__Bacteroidales; f__Muribaculaceae; g__Muribaculaceae; s__uncultured_bacterium_g__Muribaculaceae
1575	0.0	2.0	1.0	0.0	0.0	0.0	0.0	1.0	0.0	0.0	0.0	0.0	0.0	0.0	0.0	0.0	0.0	0.0	0.0	0.0	0.0	0.0	k__Bacteria; p__Bacteroidota; c__Bacteroidia; o__Bacteroidales; f__Marinifilaceae; g__Butyricimonas
1576	4.0	1.0	5.0	4.0	7.0	0.0	1.0	1.0	6.0	3.0	12.0	7.0	10.0	9.0	3.0	3.0	15.0	0.0	1.0	2.0	3.0	2.0	k__Bacteria; p__Firmicutes; c__Clostridia
1577	1.0	23.0	10.0	0.0	15.0	17.0	12.0	41.0	11.0	10.0	7.0	6.0	35.0	33.0	16.0	7.0	14.0	14.0	3.0	33.0	29.0	0.0	k__Bacteria; p__Firmicutes; c__Clostridia; o__Clostridia_UCG-014; f__Clostridia_UCG-014; g__Clostridia_UCG-014
1578	4.0	2.0	6.0	0.0	0.0	5.0	0.0	1.0	0.0	1.0	0.0	0.0	0.0	2.0	0.0	2.0	2.0	0.0	0.0	0.0	1.0	0.0	k__Bacteria; p__Bacteroidota; c__Bacteroidia; o__Bacteroidales; f__Muribaculaceae; g__Muribaculaceae; s__uncultured_bacterium_g__Muribaculaceae
1579	7.0	25.0	7.0	5.0	14.0	13.0	13.0	20.0	2.0	15.0	5.0	1.0	3.0	2.0	12.0	7.0	0.0	4.0	9.0	4.0	0.0	2.0	k__Bacteria; p__Bacteroidota; c__Bacteroidia; o__Bacteroidales; f__Muribaculaceae
1580	0.0	4.0	0.0	2.0	4.0	0.0	0.0	0.0	17.0	3.0	23.0	0.0	0.0	3.0	2.0	1.0	0.0	3.0	8.0	0.0	1.0	42.0	k__Bacteria; p__Bacteroidota; c__Bacteroidia; o__Bacteroidales
1581	4.0	173.0	148.0	4.0	7.0	4.0	5.0	18.0	5.0	14.0	3.0	2.0	1.0	270.0	2.0	2.0	101.0	6.0	46.0	4.0	401.0	3.0	k__Bacteria; p__Firmicutes; c__Clostridia; o__Lachnospirales; f__Lachnospiraceae; g__Lachnospiraceae_NK4A136_group; s__uncultured_bacterium_g__Lachnospiraceae_NK4A136_group
1582	0.0	1.0	0.0	1.0	0.0	0.0	1.0	0.0	0.0	0.0	0.0	0.0	1.0	2.0	0.0	1.0	2.0	0.0	0.0	0.0	0.0	1.0	k__Bacteria; p__Acidobacteriota; c__Acidobacteriae; o__Acidobacteriales; f__uncultured; g__uncultured
1583	0.0	2.0	0.0	0.0	0.0	0.0	0.0	0.0	0.0	0.0	0.0	0.0	0.0	0.0	1.0	2.0	0.0	0.0	0.0	0.0	0.0	0.0	k__Bacteria; p__Bacteroidota; c__Bacteroidia; o__Bacteroidales; f__Muribaculaceae; g__Muribaculaceae; s__uncultured_bacterium_g__Muribaculaceae
1584	0.0	5.0	1.0	0.0	0.0	0.0	0.0	0.0	0.0	0.0	0.0	0.0	0.0	0.0	0.0	0.0	0.0	0.0	0.0	0.0	0.0	0.0	k__Bacteria; p__Firmicutes; c__Bacilli; o__Erysipelotrichales; f__Erysipelotrichaceae; g__Ileibacterium; s__Ileibacterium_valens_g__Ileibacterium
1585	0.0	3.0	13.0	4.0	6.0	3.0	12.0	20.0	12.0	3.0	13.0	21.0	12.0	10.0	3.0	18.0	29.0	2.0	13.0	6.0	27.0	3.0	k__Bacteria; p__Bacteroidota; c__Bacteroidia; o__Bacteroidales; f__Prevotellaceae; g__Alloprevotella; s__uncultured_Bacteroidales_g__Alloprevotella
1586	0.0	2.0	0.0	0.0	0.0	0.0	1.0	0.0	0.0	1.0	2.0	0.0	0.0	0.0	0.0	0.0	0.0	0.0	1.0	3.0	0.0	0.0	k__Bacteria; p__Bacteroidota; c__Bacteroidia; o__Bacteroidales; f__Muribaculaceae; g__Muribaculaceae; s__unidentified_g__Muribaculaceae
1587	1.0	3.0	1.0	1.0	2.0	2.0	1.0	3.0	5.0	0.0	4.0	6.0	7.0	1.0	0.0	1.0	1.0	0.0	3.0	2.0	0.0	5.0	k__Bacteria; p__Bacteroidota; c__Bacteroidia; o__Bacteroidales; f__Tannerellaceae; g__Parabacteroides
1588	0.0	9.0	9.0	0.0	5.0	0.0	0.0	2.0	14.0	3.0	11.0	5.0	3.0	0.0	1.0	0.0	4.0	1.0	0.0	46.0	1.0	0.0	k__Bacteria; p__Firmicutes; c__Clostridia; o__Monoglobales; f__Monoglobaceae; g__Monoglobus
1589	0.0	3.0	0.0	2.0	0.0	0.0	2.0	0.0	0.0	2.0	0.0	0.0	1.0	0.0	0.0	0.0	1.0	1.0	0.0	0.0	1.0	0.0	k__Bacteria; p__Proteobacteria; c__Alphaproteobacteria; o__Acetobacterales; f__Acetobacteraceae; g__Roseomonas; s__Roseomonas_sp._g__Roseomonas
1590	0.0	7.0	3.0	0.0	0.0	0.0	0.0	2.0	0.0	0.0	0.0	0.0	0.0	0.0	0.0	0.0	0.0	0.0	0.0	25.0	0.0	0.0	k__Bacteria; p__Firmicutes; c__Clostridia; o__Peptostreptococcales-Tissierellales; f__Anaerovoracaceae
1591	368.0	629.0	724.0	320.0	202.0	181.0	452.0	269.0	167.0	193.0	104.0	234.0	85.0	153.0	409.0	364.0	239.0	179.0	584.0	202.0	336.0	218.0	k__Bacteria; p__Bacteroidota; c__Bacteroidia; o__Bacteroidales; f__Muribaculaceae; g__Muribaculaceae; s__uncultured_bacterium_g__Muribaculaceae
1592	2.0	3.0	2.0	0.0	0.0	0.0	0.0	2.0	0.0	0.0	0.0	0.0	0.0	0.0	0.0	0.0	0.0	0.0	0.0	0.0	0.0	0.0	k__Bacteria; p__Bacteroidota; c__Bacteroidia; o__Bacteroidales; f__Muribaculaceae; g__Muribaculaceae; s__uncultured_bacterium_g__Muribaculaceae
1593	0.0	2.0	1.0	0.0	0.0	3.0	2.0	1.0	0.0	0.0	1.0	0.0	0.0	0.0	1.0	0.0	4.0	1.0	2.0	1.0	1.0	0.0	k__Bacteria; p__Acidobacteriota; c__Acidobacteriae; o__Acidobacteriales; f__Acidobacteriaceae_(Subgroup_1); g__uncultured
1594	0.0	2.0	1.0	2.0	0.0	1.0	1.0	0.0	0.0	1.0	1.0	2.0	1.0	1.0	0.0	0.0	2.0	3.0	2.0	3.0	1.0	1.0	k__Bacteria; p__Desulfobacterota; c__Desulfuromonadia; o__Geobacterales; f__Geobacteraceae; g__uncultured; s__uncultured_bacterium_g__uncultured
1595	0.0	8.0	10.0	0.0	0.0	0.0	1.0	2.0	6.0	0.0	2.0	0.0	0.0	2.0	1.0	2.0	2.0	3.0	10.0	4.0	2.0	1.0	k__Bacteria
1596	4.0	7.0	5.0	4.0	3.0	4.0	3.0	3.0	8.0	11.0	5.0	12.0	9.0	14.0	7.0	11.0	1.0	11.0	1.0	5.0	1.0	3.0	k__Bacteria; p__Bacteroidota; c__Bacteroidia; o__Bacteroidales; f__Bacteroidaceae; g__Bacteroides; s__Bacteroides_coprocola_g__Bacteroides
1597	0.0	2.0	0.0	0.0	0.0	0.0	0.0	0.0	0.0	0.0	0.0	0.0	0.0	0.0	0.0	0.0	0.0	0.0	0.0	0.0	0.0	0.0	k__Bacteria; p__Firmicutes; c__Clostridia; o__Lachnospirales; f__Lachnospiraceae
1598	0.0	17.0	39.0	5.0	3.0	1.0	5.0	2.0	13.0	2.0	7.0	4.0	7.0	7.0	6.0	7.0	41.0	2.0	34.0	5.0	15.0	0.0	k__Bacteria; p__Bacteroidota; c__Bacteroidia; o__Bacteroidales; f__Muribaculaceae; g__Muribaculaceae; s__uncultured_bacterium_g__Muribaculaceae
1599	0.0	3.0	0.0	3.0	41.0	15.0	2.0	8.0	0.0	13.0	0.0	17.0	0.0	0.0	0.0	0.0	1.0	18.0	0.0	11.0	1.0	0.0	k__Bacteria; p__Firmicutes; c__Clostridia; o__Oscillospirales; f__Oscillospiraceae; g__UCG-005; s__uncultured_Clostridiales_g__UCG-005
1600	0.0	2.0	0.0	0.0	0.0	0.0	0.0	0.0	0.0	0.0	0.0	0.0	0.0	0.0	0.0	0.0	0.0	0.0	0.0	0.0	0.0	0.0	k__Bacteria; p__Bacteroidota; c__Bacteroidia; o__Bacteroidales; f__Muribaculaceae
1601	0.0	2.0	0.0	0.0	0.0	0.0	0.0	0.0	0.0	0.0	0.0	0.0	0.0	0.0	0.0	0.0	1.0	0.0	0.0	0.0	0.0	0.0	k__Bacteria; p__Firmicutes; c__Clostridia; o__Lachnospirales; f__Lachnospiraceae; g__Lachnospiraceae_NK4A136_group
1602	35.0	121.0	0.0	66.0	9.0	7.0	5.0	4.0	5.0	5.0	5.0	1.0	31.0	5.0	28.0	7.0	14.0	39.0	5.0	36.0	7.0	4.0	k__Bacteria; p__Firmicutes; c__Clostridia; o__Oscillospirales; f__Oscillospiraceae
1603	1.0	2.0	1.0	1.0	0.0	1.0	3.0	0.0	0.0	2.0	1.0	1.0	2.0	0.0	1.0	0.0	1.0	0.0	2.0	0.0	0.0	0.0	k__Bacteria; p__Firmicutes; c__Clostridia; o__Oscillospirales; f__Oscillospiraceae; g__UCG-005; s__uncultured_bacterium_g__UCG-005
1604	1.0	1.0	0.0	0.0	4.0	0.0	0.0	2.0	0.0	2.0	0.0	4.0	0.0	1.0	0.0	3.0	0.0	0.0	2.0	0.0	2.0	1.0	k__Bacteria
1605	3.0	5.0	0.0	0.0	0.0	0.0	3.0	2.0	1.0	3.0	1.0	2.0	1.0	1.0	8.0	6.0	0.0	3.0	5.0	5.0	1.0	2.0	k__Bacteria; p__Bacteroidota; c__Bacteroidia; o__Bacteroidales; f__Muribaculaceae; g__Muribaculaceae
1606	0.0	27.0	8.0	6.0	36.0	37.0	7.0	20.0	10.0	3.0	9.0	2.0	2.0	0.0	5.0	5.0	0.0	20.0	10.0	5.0	1.0	3.0	k__Bacteria; p__Bacteroidota; c__Bacteroidia; o__Bacteroidales; f__Muribaculaceae; g__Muribaculaceae; s__uncultured_bacterium_g__Muribaculaceae
1607	0.0	2.0	1.0	0.0	0.0	0.0	0.0	0.0	0.0	0.0	1.0	0.0	1.0	0.0	0.0	0.0	0.0	0.0	0.0	0.0	0.0	0.0	k__Bacteria; p__Bacteroidota; c__Bacteroidia; o__Bacteroidales; f__Muribaculaceae; g__Muribaculaceae
1608	1.0	3.0	0.0	1.0	1.0	1.0	1.0	1.0	1.0	1.0	0.0	1.0	0.0	1.0	1.0	0.0	3.0	1.0	1.0	2.0	2.0	0.0	k__Bacteria; p__Actinobacteriota; c__Actinobacteria; o__Frankiales
1609	1.0	20.0	7.0	3.0	4.0	3.0	0.0	0.0	0.0	5.0	4.0	0.0	10.0	4.0	0.0	1.0	0.0	12.0	1.0	2.0	5.0	4.0	k__Bacteria; p__Firmicutes; c__Bacilli; o__Lactobacillales; f__Lactobacillaceae; g__Lactobacillus; s__Lactobacillus_intestinalis_g__Lactobacillus
1610	0.0	2.0	4.0	0.0	0.0	4.0	1.0	3.0	2.0	5.0	1.0	4.0	2.0	1.0	3.0	7.0	3.0	4.0	3.0	5.0	0.0	0.0	k__Bacteria; p__Firmicutes; c__Clostridia; o__Oscillospirales; f__Oscillospiraceae
1611	0.0	6.0	47.0	31.0	14.0	9.0	75.0	28.0	16.0	15.0	14.0	13.0	12.0	13.0	14.0	73.0	33.0	5.0	29.0	4.0	15.0	41.0	k__Bacteria; p__Bacteroidota; c__Bacteroidia; o__Bacteroidales; f__Prevotellaceae; g__Alloprevotella; s__uncultured_Bacteroidales_g__Alloprevotella
1612	0.0	11.0	0.0	0.0	0.0	0.0	3.0	5.0	0.0	0.0	0.0	0.0	0.0	6.0	0.0	0.0	0.0	0.0	0.0	0.0	4.0	0.0	k__Bacteria; p__Firmicutes; c__Clostridia; o__Lachnospirales; f__Lachnospiraceae
1613	0.0	4.0	0.0	0.0	4.0	0.0	5.0	1.0	0.0	1.0	0.0	11.0	0.0	0.0	1.0	0.0	1.0	0.0	0.0	2.0	0.0	0.0	k__Bacteria; p__Firmicutes; c__Clostridia; o__Lachnospirales; f__Lachnospiraceae
1614	0.0	3.0	10.0	5.0	8.0	34.0	5.0	20.0	9.0	2.0	10.0	0.0	4.0	0.0	3.0	1.0	0.0	1.0	2.0	0.0	0.0	2.0	k__Bacteria; p__Bacteroidota; c__Bacteroidia; o__Bacteroidales
1615	0.0	4.0	17.0	0.0	0.0	0.0	0.0	2.0	0.0	0.0	0.0	0.0	0.0	0.0	0.0	0.0	0.0	0.0	0.0	0.0	0.0	0.0	k__Bacteria; p__Firmicutes; c__Clostridia; o__Oscillospirales; f__UCG-010; g__UCG-010; s__uncultured_bacterium_g__UCG-010
1616	0.0	1.0	0.0	0.0	0.0	0.0	0.0	0.0	0.0	7.0	0.0	0.0	0.0	0.0	0.0	0.0	0.0	0.0	0.0	0.0	0.0	0.0	k__Bacteria; p__Firmicutes; c__Clostridia; o__Clostridia_UCG-014; f__Clostridia_UCG-014; g__Clostridia_UCG-014; s__uncultured_bacterium_g__Clostridia_UCG-014
1617	0.0	2.0	0.0	0.0	0.0	0.0	0.0	0.0	0.0	0.0	0.0	0.0	0.0	0.0	0.0	0.0	0.0	0.0	0.0	0.0	0.0	0.0	k__Bacteria; p__Firmicutes; c__Clostridia; o__Lachnospirales; f__Lachnospiraceae; g__Lachnospiraceae_NK4A136_group
1618	0.0	1.0	1.0	0.0	0.0	0.0	1.0	0.0	0.0	0.0	0.0	0.0	0.0	0.0	0.0	0.0	0.0	0.0	0.0	0.0	0.0	0.0	k__Bacteria; p__Firmicutes; c__Clostridia; o__Lachnospirales; f__Lachnospiraceae; g__uncultured
1619	0.0	1.0	0.0	0.0	0.0	2.0	9.0	2.0	0.0	0.0	0.0	0.0	0.0	0.0	0.0	0.0	0.0	0.0	0.0	0.0	0.0	0.0	k__Bacteria; p__Bacteroidota; c__Bacteroidia; o__Bacteroidales; f__Muribaculaceae; g__Muribaculaceae; s__uncultured_bacterium_g__Muribaculaceae
1620	0.0	2.0	0.0	0.0	0.0	0.0	0.0	0.0	0.0	0.0	0.0	0.0	0.0	0.0	0.0	0.0	0.0	0.0	0.0	0.0	0.0	0.0	k__Bacteria; p__Firmicutes; c__Clostridia; o__Oscillospirales; f__UCG-010; g__UCG-010; s__unidentified_g__UCG-010
1621	1.0	6.0	7.0	5.0	3.0	6.0	7.0	6.0	2.0	9.0	1.0	4.0	4.0	2.0	8.0	6.0	3.0	1.0	2.0	4.0	4.0	3.0	k__Bacteria; p__Proteobacteria; c__Gammaproteobacteria; o__Burkholderiales; f__Burkholderiaceae; g__Burkholderia-Caballeronia-Paraburkholderia; s__Paraburkholderia_fungorum_g__Burkholderia-Caballeronia-Paraburkholderia
1622	2.0	1.0	1.0	12.0	0.0	10.0	0.0	6.0	24.0	2.0	17.0	2.0	2.0	17.0	3.0	6.0	0.0	20.0	0.0	1.0	2.0	2.0	k__Bacteria; p__Firmicutes; c__Clostridia; o__Clostridia_vadinBB60_group; f__Clostridia_vadinBB60_group; g__Clostridia_vadinBB60_group; s__unidentified_g__Clostridia_vadinBB60_group
1623	2.0	4.0	3.0	3.0	1.0	6.0	3.0	5.0	2.0	3.0	2.0	2.0	0.0	2.0	0.0	1.0	3.0	2.0	0.0	0.0	0.0	4.0	k__Bacteria; p__Bacteroidota; c__Bacteroidia; o__Bacteroidales
1624	0.0	12.0	8.0	7.0	40.0	52.0	41.0	28.0	0.0	0.0	0.0	0.0	0.0	0.0	0.0	0.0	0.0	0.0	1.0	0.0	0.0	0.0	k__Bacteria; p__Bacteroidota; c__Bacteroidia; o__Bacteroidales; f__Muribaculaceae; g__Muribaculaceae; s__uncultured_bacterium_g__Muribaculaceae
1625	0.0	3.0	0.0	0.0	0.0	0.0	0.0	0.0	0.0	0.0	0.0	0.0	0.0	0.0	0.0	0.0	0.0	0.0	0.0	0.0	0.0	0.0	k__Bacteria; p__Firmicutes; c__Clostridia; o__Lachnospirales; f__Lachnospiraceae
1626	2.0	31.0	27.0	0.0	11.0	10.0	24.0	19.0	7.0	2.0	7.0	14.0	19.0	10.0	8.0	11.0	18.0	7.0	20.0	9.0	25.0	4.0	k__Bacteria
1627	0.0	10.0	13.0	1.0	3.0	0.0	8.0	4.0	0.0	0.0	0.0	1.0	3.0	7.0	0.0	1.0	7.0	12.0	1.0	2.0	3.0	0.0	k__Bacteria
1628	0.0	13.0	0.0	2.0	12.0	1.0	5.0	1.0	5.0	3.0	4.0	1.0	1.0	11.0	1.0	1.0	1.0	2.0	0.0	3.0	18.0	2.0	k__Bacteria; p__Firmicutes; c__Clostridia; o__Lachnospirales; f__Lachnospiraceae
1629	0.0	2.0	0.0	0.0	0.0	0.0	0.0	0.0	0.0	0.0	0.0	0.0	0.0	0.0	0.0	0.0	0.0	0.0	0.0	0.0	0.0	0.0	k__Bacteria; p__Firmicutes; c__Clostridia; o__Clostridia_UCG-014; f__Clostridia_UCG-014; g__Clostridia_UCG-014
1630	0.0	9.0	14.0	0.0	2.0	0.0	7.0	2.0	2.0	2.0	6.0	0.0	2.0	5.0	2.0	1.0	28.0	2.0	0.0	0.0	1.0	0.0	k__Bacteria; p__Bacteroidota; c__Bacteroidia; o__Bacteroidales; f__Muribaculaceae; g__Muribaculaceae; s__uncultured_bacterium_g__Muribaculaceae
1631	4.0	120.0	1418.0	29.0	0.0	37.0	41.0	9.0	13.0	2.0	3.0	71.0	30.0	49.0	26.0	23.0	32.0	0.0	120.0	42.0	165.0	12.0	k__Bacteria; p__Firmicutes; c__Clostridia; o__Clostridia_UCG-014; f__Clostridia_UCG-014; g__Clostridia_UCG-014
1632	0.0	6.0	0.0	0.0	0.0	0.0	7.0	1.0	6.0	0.0	4.0	0.0	0.0	21.0	0.0	9.0	1.0	4.0	7.0	62.0	1.0	11.0	k__Bacteria; p__Firmicutes; c__Clostridia; o__Lachnospirales; f__Lachnospiraceae; g__Tyzzerella; s__unidentified_g__Tyzzerella
1633	0.0	5.0	0.0	0.0	0.0	0.0	1.0	0.0	0.0	0.0	0.0	1.0	0.0	1.0	0.0	0.0	2.0	0.0	0.0	0.0	1.0	0.0	k__Bacteria; p__Bacteroidota; c__Bacteroidia; o__Bacteroidales; f__Muribaculaceae; g__Muribaculaceae; s__uncultured_bacterium_g__Muribaculaceae
1634	2.0	8.0	6.0	23.0	8.0	23.0	6.0	10.0	10.0	38.0	9.0	26.0	38.0	6.0	27.0	21.0	9.0	53.0	33.0	28.0	105.0	12.0	k__Bacteria; p__Firmicutes; c__Clostridia; o__Lachnospirales; f__Lachnospiraceae; g__Tuzzerella; s__uncultured_bacterium_g__Tuzzerella
1635	0.0	2.0	0.0	0.0	0.0	0.0	0.0	0.0	0.0	0.0	0.0	0.0	0.0	0.0	0.0	0.0	0.0	0.0	0.0	0.0	0.0	0.0	k__Bacteria; p__Bacteroidota; c__Bacteroidia; o__Bacteroidales; f__Bacteroidaceae; g__Bacteroides
1636	1.0	5.0	10.0	9.0	38.0	4.0	2.0	18.0	7.0	4.0	8.0	3.0	5.0	1.0	1.0	3.0	6.0	1.0	16.0	1.0	3.0	7.0	k__Bacteria; p__Bacteroidota; c__Bacteroidia; o__Bacteroidales; f__Muribaculaceae; g__Muribaculaceae; s__uncultured_bacterium_g__Muribaculaceae
1637	0.0	9.0	6.0	3.0	4.0	7.0	3.0	2.0	4.0	6.0	5.0	0.0	2.0	2.0	5.0	6.0	10.0	1.0	9.0	1.0	0.0	0.0	k__Bacteria; p__Bacteroidota; c__Bacteroidia; o__Bacteroidales; f__Rikenellaceae; g__Alistipes
1638	0.0	3.0	5.0	0.0	0.0	1.0	2.0	0.0	0.0	0.0	0.0	0.0	0.0	6.0	0.0	0.0	0.0	0.0	0.0	1.0	0.0	0.0	k__Bacteria; p__Bacteroidota; c__Bacteroidia; o__Bacteroidales
1639	0.0	2.0	0.0	0.0	0.0	0.0	0.0	0.0	0.0	0.0	0.0	0.0	0.0	0.0	0.0	0.0	0.0	0.0	0.0	0.0	0.0	0.0	k__Bacteria; p__Firmicutes; c__Clostridia; o__Lachnospirales; f__Lachnospiraceae
1640	1.0	2.0	14.0	1.0	0.0	0.0	1.0	2.0	2.0	0.0	0.0	3.0	0.0	5.0	3.0	2.0	5.0	0.0	1.0	5.0	2.0	1.0	k__Bacteria
1641	0.0	3.0	0.0	0.0	0.0	0.0	2.0	0.0	0.0	0.0	0.0	17.0	0.0	0.0	0.0	1.0	4.0	0.0	0.0	7.0	0.0	0.0	k__Bacteria
1642	1.0	3.0	0.0	1.0	0.0	0.0	0.0	3.0	0.0	0.0	3.0	1.0	0.0	2.0	0.0	0.0	4.0	0.0	0.0	0.0	3.0	0.0	k__Bacteria; p__Bacteroidota; c__Bacteroidia; o__Bacteroidales; f__Rikenellaceae; g__Alistipes; s__Alistipes_inops_g__Alistipes
1643	0.0	13.0	25.0	0.0	1.0	0.0	0.0	0.0	0.0	0.0	0.0	0.0	2.0	0.0	0.0	0.0	23.0	0.0	0.0	0.0	5.0	0.0	k__Bacteria; p__Firmicutes; c__Clostridia; o__Oscillospirales; f__UCG-010; g__UCG-010; s__uncultured_bacterium_g__UCG-010
1644	0.0	2.0	0.0	0.0	0.0	0.0	0.0	0.0	0.0	0.0	0.0	2.0	0.0	0.0	0.0	0.0	0.0	0.0	0.0	7.0	0.0	1.0	k__Bacteria; p__Firmicutes; c__Clostridia; o__Lachnospirales; f__Lachnospiraceae
1645	0.0	10.0	7.0	0.0	1.0	0.0	1.0	2.0	2.0	0.0	0.0	1.0	1.0	2.0	0.0	0.0	3.0	0.0	3.0	3.0	7.0	0.0	k__Bacteria; p__Proteobacteria; c__Gammaproteobacteria; o__Burkholderiales; f__Sutterellaceae; g__Parasutterella; s__Parasutterella_excrementihominis_g__Parasutterella
1646	0.0	1.0	0.0	0.0	2.0	4.0	0.0	2.0	1.0	0.0	1.0	0.0	0.0	0.0	1.0	3.0	0.0	0.0	5.0	0.0	0.0	0.0	k__Bacteria; p__Bacteroidota; c__Bacteroidia; o__Bacteroidales; f__Rikenellaceae; g__Alistipes; s__Alistipes_inops_g__Alistipes
1647	0.0	2.0	0.0	0.0	1.0	0.0	0.0	0.0	0.0	0.0	0.0	1.0	0.0	0.0	0.0	0.0	0.0	0.0	0.0	0.0	0.0	0.0	k__Bacteria; p__Proteobacteria; c__Alphaproteobacteria; o__Rhodospirillales; f__uncultured; g__uncultured; s__Azospirillum_sp._g__uncultured
1648	5.0	7.0	12.0	10.0	36.0	6.0	8.0	5.0	54.0	7.0	16.0	37.0	25.0	64.0	8.0	12.0	14.0	23.0	11.0	63.0	37.0	58.0	k__Bacteria; p__Firmicutes; c__Bacilli; o__Lactobacillales; f__Lactobacillaceae; g__Lactobacillus; s__Lactobacillus_reuteri_g__Lactobacillus
1649	0.0	12.0	4.0	2.0	15.0	6.0	7.0	3.0	0.0	0.0	1.0	25.0	0.0	2.0	0.0	0.0	16.0	0.0	0.0	2.0	2.0	5.0	k__Bacteria; p__Bacteroidota; c__Bacteroidia; o__Bacteroidales; f__Muribaculaceae; g__Muribaculaceae; s__uncultured_bacterium_g__Muribaculaceae
1650	1.0	4.0	4.0	3.0	3.0	1.0	2.0	1.0	0.0	2.0	3.0	2.0	0.0	1.0	1.0	3.0	2.0	0.0	2.0	1.0	2.0	5.0	k__Bacteria; p__Bacteroidota; c__Bacteroidia; o__Bacteroidales; f__Bacteroidaceae; g__Bacteroides
1651	0.0	4.0	0.0	0.0	0.0	0.0	0.0	0.0	0.0	0.0	0.0	0.0	0.0	0.0	0.0	0.0	0.0	0.0	4.0	0.0	0.0	0.0	k__Bacteria; p__Firmicutes; c__Bacilli; o__Erysipelotrichales; f__Erysipelotrichaceae; g__Ileibacterium; s__Ileibacterium_valens_g__Ileibacterium
1652	0.0	14.0	0.0	0.0	15.0	8.0	16.0	7.0	5.0	1.0	3.0	53.0	3.0	3.0	4.0	1.0	9.0	3.0	0.0	44.0	0.0	0.0	k__Bacteria; p__Firmicutes; c__Clostridia; o__Lachnospirales; f__Lachnospiraceae
1653	0.0	3.0	0.0	0.0	3.0	1.0	0.0	0.0	0.0	0.0	1.0	1.0	1.0	2.0	0.0	1.0	1.0	0.0	0.0	0.0	2.0	0.0	k__Bacteria; p__Bacteroidota; c__Bacteroidia; o__Bacteroidales; f__Muribaculaceae; g__Muribaculaceae; s__uncultured_bacterium_g__Muribaculaceae
1654	2.0	26.0	63.0	13.0	18.0	34.0	26.0	52.0	38.0	3.0	10.0	0.0	4.0	4.0	7.0	14.0	12.0	5.0	37.0	7.0	3.0	4.0	k__Bacteria; p__Bacteroidota; c__Bacteroidia; o__Bacteroidales; f__Muribaculaceae; g__Muribaculaceae; s__uncultured_bacterium_g__Muribaculaceae
1655	1.0	11.0	16.0	9.0	19.0	1.0	1.0	20.0	17.0	42.0	21.0	13.0	1.0	12.0	32.0	47.0	3.0	1.0	16.0	2.0	19.0	10.0	k__Bacteria; p__Bacteroidota; c__Bacteroidia; o__Bacteroidales; f__Muribaculaceae; g__Muribaculaceae; s__uncultured_Bacteroidales_g__Muribaculaceae
1656	4.0	14.0	19.0	10.0	3.0	5.0	13.0	3.0	9.0	22.0	2.0	12.0	9.0	4.0	6.0	11.0	11.0	1.0	6.0	2.0	9.0	16.0	k__Bacteria; p__Bacteroidota; c__Bacteroidia; o__Bacteroidales; f__Bacteroidaceae; g__Bacteroides
1657	0.0	1.0	0.0	1.0	0.0	0.0	0.0	0.0	0.0	0.0	0.0	0.0	0.0	0.0	0.0	0.0	0.0	0.0	0.0	0.0	0.0	0.0	k__Bacteria; p__Proteobacteria; c__Gammaproteobacteria; o__Burkholderiales; f__SC-I-84; g__SC-I-84; s__uncultured_bacterium_g__SC-I-84
1658	10.0	18.0	12.0	40.0	34.0	84.0	79.0	25.0	159.0	17.0	65.0	11.0	51.0	18.0	94.0	190.0	32.0	693.0	235.0	120.0	45.0	104.0	k__Bacteria; p__Firmicutes; c__Clostridia; o__Oscillospirales; f__Oscillospiraceae; g__uncultured; s__unidentified_g__uncultured
1659	0.0	31.0	20.0	0.0	2.0	1.0	1.0	30.0	0.0	5.0	1.0	2.0	0.0	0.0	3.0	0.0	23.0	0.0	39.0	6.0	9.0	0.0	k__Bacteria; p__Firmicutes; c__Clostridia; o__Lachnospirales; f__Lachnospiraceae; g__Lachnospiraceae_UCG-001
1660	0.0	3.0	0.0	0.0	0.0	0.0	0.0	0.0	3.0	0.0	1.0	0.0	2.0	2.0	1.0	0.0	0.0	0.0	0.0	1.0	0.0	0.0	k__Bacteria; p__Firmicutes; c__Clostridia; o__Clostridia_UCG-014; f__Clostridia_UCG-014; g__Clostridia_UCG-014
1661	0.0	5.0	16.0	0.0	3.0	0.0	3.0	1.0	4.0	0.0	3.0	2.0	5.0	1.0	5.0	5.0	4.0	2.0	1.0	2.0	7.0	0.0	k__Bacteria; p__Firmicutes; c__Clostridia; o__Clostridia_UCG-014; f__Clostridia_UCG-014; g__Clostridia_UCG-014
1662	0.0	4.0	4.0	1.0	1.0	0.0	1.0	1.0	0.0	0.0	0.0	2.0	0.0	0.0	0.0	0.0	2.0	0.0	3.0	10.0	2.0	0.0	k__Bacteria; p__Firmicutes; c__Clostridia; o__Peptostreptococcales-Tissierellales; f__Anaerovoracaceae; g__Anaerovorax; s__uncultured_bacterium_g__Anaerovorax
1663	6.0	3.0	3.0	6.0	2.0	3.0	2.0	2.0	1.0	1.0	4.0	12.0	2.0	4.0	7.0	2.0	4.0	3.0	10.0	2.0	9.0	3.0	k__Bacteria; p__Actinobacteriota; c__Coriobacteriia; o__Coriobacteriales; f__Eggerthellaceae; g__Enterorhabdus
1664	3.0	8.0	4.0	4.0	3.0	3.0	1.0	1.0	3.0	2.0	3.0	4.0	1.0	2.0	1.0	5.0	1.0	5.0	1.0	6.0	1.0	0.0	k__Bacteria; p__Proteobacteria; c__Gammaproteobacteria; o__Enterobacterales; f__Yersiniaceae; g__Serratia
1665	0.0	3.0	2.0	0.0	0.0	0.0	0.0	1.0	0.0	0.0	2.0	0.0	0.0	0.0	0.0	2.0	0.0	0.0	0.0	0.0	1.0	0.0	k__Bacteria; p__Bacteroidota; c__Bacteroidia; o__Bacteroidales; f__Muribaculaceae; g__Muribaculaceae; s__uncultured_bacterium_g__Muribaculaceae
1666	2.0	8.0	2.0	26.0	6.0	12.0	4.0	7.0	16.0	141.0	13.0	12.0	6.0	15.0	14.0	5.0	4.0	57.0	6.0	20.0	8.0	5.0	k__Bacteria; p__Firmicutes; c__Clostridia
1667	0.0	4.0	0.0	0.0	0.0	0.0	0.0	0.0	0.0	0.0	0.0	0.0	0.0	0.0	0.0	0.0	0.0	0.0	0.0	0.0	0.0	0.0	k__Bacteria; p__Firmicutes; c__Clostridia; o__Lachnospirales; f__Lachnospiraceae
1668	1.0	3.0	0.0	0.0	1.0	2.0	0.0	0.0	0.0	0.0	0.0	0.0	0.0	0.0	1.0	0.0	0.0	0.0	0.0	0.0	2.0	0.0	k__Bacteria; p__Bacteroidota; c__Bacteroidia; o__Bacteroidales; f__Muribaculaceae; g__Muribaculaceae
1669	0.0	14.0	18.0	0.0	13.0	2.0	31.0	67.0	2.0	1.0	0.0	5.0	8.0	0.0	22.0	0.0	32.0	50.0	4.0	16.0	15.0	3.0	k__Bacteria; p__Firmicutes; c__Bacilli; o__RF39; f__RF39; g__RF39
1670	4.0	8.0	3.0	1.0	0.0	4.0	13.0	2.0	2.0	1.0	0.0	0.0	1.0	0.0	0.0	2.0	1.0	3.0	1.0	3.0	1.0	1.0	k__Bacteria
1671	0.0	5.0	2.0	7.0	3.0	2.0	1.0	1.0	0.0	3.0	1.0	0.0	0.0	0.0	0.0	0.0	0.0	1.0	0.0	0.0	0.0	5.0	k__Bacteria; p__Bacteroidota; c__Bacteroidia; o__Bacteroidales; f__Rikenellaceae; g__Alistipes; s__uncultured_bacterium_g__Alistipes
1672	2.0	1.0	0.0	0.0	0.0	3.0	1.0	1.0	0.0	1.0	1.0	0.0	1.0	1.0	2.0	0.0	1.0	0.0	1.0	1.0	2.0	1.0	k__Bacteria; p__Proteobacteria; c__Gammaproteobacteria; o__Vibrionales; f__Vibrionaceae; g__Vibrio; s__Vibrio_rumoiensis_g__Vibrio
1673	0.0	3.0	0.0	0.0	13.0	0.0	0.0	0.0	1.0	176.0	2.0	0.0	0.0	23.0	1.0	1.0	0.0	7.0	8.0	8.0	4.0	14.0	k__Bacteria; p__Firmicutes; c__Clostridia; o__Oscillospirales; f__Ruminococcaceae; g__[Eubacterium]_siraeum_group; s__uncultured_bacterium_g__[Eubacterium]_siraeum_group
1674	0.0	9.0	0.0	1.0	0.0	0.0	0.0	0.0	26.0	35.0	18.0	21.0	25.0	10.0	23.0	20.0	1.0	9.0	3.0	4.0	1.0	2.0	k__Bacteria; p__Bacteroidota; c__Bacteroidia; o__Bacteroidales; f__Bacteroidaceae; g__Bacteroides; s__Bacteroides_massiliensis_g__Bacteroides
1675	0.0	1.0	0.0	0.0	8.0	0.0	0.0	5.0	3.0	2.0	4.0	2.0	0.0	0.0	1.0	0.0	2.0	3.0	0.0	2.0	4.0	5.0	k__Bacteria; p__Bacteroidota; c__Bacteroidia; o__Bacteroidales; f__Muribaculaceae; g__Muribaculaceae
1676	6.0	4.0	5.0	2.0	3.0	5.0	4.0	8.0	3.0	1.0	2.0	4.0	5.0	3.0	3.0	3.0	9.0	11.0	4.0	4.0	5.0	4.0	k__Bacteria; p__Proteobacteria; c__Gammaproteobacteria; o__Steroidobacterales; f__Steroidobacteraceae; g__uncultured; s__uncultured_gamma_g__uncultured
1677	0.0	1.0	3.0	1.0	1.0	0.0	3.0	1.0	3.0	0.0	0.0	4.0	5.0	3.0	0.0	4.0	5.0	1.0	3.0	0.0	2.0	1.0	k__Bacteria; p__Bacteroidota; c__Bacteroidia; o__Bacteroidales; f__Muribaculaceae; g__Muribaculaceae; s__uncultured_bacterium_g__Muribaculaceae
1678	0.0	19.0	12.0	0.0	0.0	0.0	0.0	0.0	0.0	0.0	0.0	0.0	0.0	54.0	0.0	0.0	0.0	0.0	0.0	0.0	48.0	0.0	k__Bacteria; p__Firmicutes; c__Clostridia; o__Lachnospirales; f__Lachnospiraceae; g__[Eubacterium]_ruminantium_group; s__uncultured_bacterium_g__[Eubacterium]_ruminantium_group
1679	3.0	2.0	9.0	1.0	13.0	5.0	16.0	8.0	0.0	3.0	9.0	5.0	11.0	2.0	6.0	0.0	6.0	14.0	4.0	2.0	4.0	0.0	k__Bacteria
1680	0.0	2.0	3.0	2.0	3.0	1.0	0.0	2.0	1.0	3.0	4.0	1.0	2.0	3.0	2.0	1.0	3.0	4.0	2.0	6.0	4.0	1.0	k__Bacteria; p__Proteobacteria; c__Gammaproteobacteria; o__Burkholderiales; f__SC-I-84; g__SC-I-84; s__uncultured_beta_g__SC-I-84
1681	4.0	3.0	0.0	0.0	0.0	0.0	0.0	0.0	1.0	0.0	0.0	0.0	0.0	1.0	1.0	0.0	3.0	0.0	0.0	0.0	3.0	0.0	k__Bacteria; p__Proteobacteria; c__Gammaproteobacteria; o__Burkholderiales; f__Sutterellaceae; g__Parasutterella; s__Parasutterella_excrementihominis_g__Parasutterella
1682	0.0	1.0	0.0	0.0	0.0	0.0	0.0	0.0	0.0	12.0	0.0	0.0	0.0	0.0	0.0	0.0	0.0	0.0	0.0	0.0	0.0	0.0	k__Bacteria; p__Firmicutes; c__Clostridia; o__Lachnospirales; f__Lachnospiraceae
1683	0.0	1.0	1.0	2.0	0.0	1.0	0.0	2.0	0.0	0.0	0.0	2.0	0.0	0.0	0.0	1.0	1.0	1.0	0.0	0.0	1.0	1.0	k__Bacteria; p__Actinobacteriota; c__Coriobacteriia; o__Coriobacteriales; f__Coriobacteriaceae; g__Collinsella
1684	0.0	13.0	5.0	0.0	0.0	0.0	0.0	0.0	0.0	0.0	0.0	0.0	0.0	0.0	0.0	0.0	0.0	0.0	0.0	0.0	0.0	0.0	k__Bacteria; p__Firmicutes; c__Clostridia
1685	0.0	1.0	0.0	0.0	0.0	0.0	2.0	0.0	0.0	1.0	1.0	0.0	0.0	0.0	2.0	0.0	1.0	1.0	0.0	1.0	0.0	0.0	k__Bacteria; p__Firmicutes; c__Clostridia; o__Oscillospirales; f__Ethanoligenenaceae
1686	0.0	8.0	9.0	5.0	7.0	15.0	7.0	3.0	9.0	1.0	5.0	0.0	1.0	0.0	1.0	0.0	2.0	2.0	0.0	0.0	1.0	1.0	k__Bacteria; p__Bacteroidota; c__Bacteroidia; o__Bacteroidales; f__Muribaculaceae; g__Muribaculaceae; s__uncultured_bacterium_g__Muribaculaceae
1687	0.0	34.0	3.0	0.0	0.0	5.0	3.0	9.0	19.0	4.0	6.0	2.0	1.0	3.0	0.0	0.0	15.0	1.0	0.0	1.0	5.0	1.0	k__Bacteria; p__Firmicutes; c__Clostridia; o__Lachnospirales; f__Lachnospiraceae
1688	0.0	3.0	0.0	0.0	0.0	0.0	0.0	0.0	0.0	0.0	0.0	0.0	0.0	0.0	0.0	0.0	0.0	0.0	0.0	0.0	0.0	0.0	k__Bacteria; p__Firmicutes; c__Clostridia; o__Oscillospirales; f__Oscillospiraceae
1689	0.0	1.0	0.0	0.0	0.0	0.0	0.0	1.0	0.0	0.0	0.0	0.0	0.0	1.0	0.0	0.0	0.0	0.0	0.0	1.0	0.0	0.0	k__Bacteria; p__Bacteroidota; c__Bacteroidia; o__Bacteroidales; f__Prevotellaceae
1690	0.0	26.0	3.0	0.0	5.0	15.0	2.0	0.0	0.0	0.0	0.0	1.0	1.0	1.0	0.0	0.0	1.0	0.0	0.0	0.0	30.0	0.0	k__Bacteria; p__Firmicutes; c__Clostridia
1691	0.0	2.0	0.0	0.0	0.0	0.0	0.0	0.0	0.0	0.0	0.0	0.0	0.0	0.0	0.0	0.0	0.0	0.0	0.0	0.0	0.0	0.0	k__Bacteria; p__Bacteroidota; c__Bacteroidia; o__Bacteroidales; f__Rikenellaceae; g__Rikenellaceae; s__Rikenella_sp._g__Rikenellaceae
1692	0.0	1.0	0.0	0.0	3.0	0.0	1.0	1.0	2.0	0.0	1.0	1.0	3.0	1.0	4.0	2.0	0.0	0.0	3.0	1.0	5.0	1.0	k__Bacteria; p__Bacteroidota; c__Bacteroidia; o__Bacteroidales; f__Muribaculaceae; g__Muribaculaceae; s__uncultured_bacterium_g__Muribaculaceae
1693	0.0	1.0	0.0	6.0	1.0	0.0	7.0	1.0	2.0	12.0	0.0	0.0	0.0	0.0	0.0	1.0	0.0	8.0	0.0	1.0	0.0	21.0	k__Bacteria; p__Bacteroidota; c__Bacteroidia; o__Bacteroidales; f__Marinifilaceae; g__Odoribacter; s__uncultured_bacterium_g__Odoribacter
1694	2.0	2.0	2.0	0.0	0.0	2.0	0.0	0.0	4.0	1.0	4.0	8.0	6.0	7.0	0.0	2.0	7.0	2.0	0.0	5.0	7.0	0.0	k__Bacteria; p__Firmicutes; c__Clostridia
1695	0.0	3.0	1.0	1.0	0.0	2.0	2.0	5.0	0.0	0.0	0.0	0.0	3.0	0.0	0.0	0.0	0.0	0.0	0.0	2.0	0.0	0.0	k__Bacteria; p__Bacteroidota; c__Bacteroidia; o__Bacteroidales; f__Rikenellaceae; g__Alistipes; s__Alistipes_indistinctus_g__Alistipes
1696	0.0	2.0	0.0	1.0	0.0	0.0	0.0	0.0	2.0	1.0	1.0	0.0	0.0	1.0	0.0	1.0	0.0	1.0	0.0	0.0	0.0	0.0	k__Bacteria
1697	0.0	22.0	12.0	9.0	36.0	29.0	15.0	22.0	7.0	4.0	11.0	0.0	4.0	0.0	5.0	15.0	1.0	22.0	24.0	4.0	1.0	3.0	k__Bacteria; p__Bacteroidota; c__Bacteroidia; o__Bacteroidales; f__Muribaculaceae; g__Muribaculaceae; s__uncultured_bacterium_g__Muribaculaceae
1698	0.0	3.0	2.0	8.0	3.0	2.0	4.0	8.0	2.0	6.0	3.0	3.0	2.0	1.0	7.0	2.0	2.0	2.0	7.0	5.0	3.0	4.0	k__Bacteria; p__Nitrospirota; c__Thermodesulfovibrionia; o__uncultured; f__uncultured; g__uncultured; s__uncultured_bacterium_g__uncultured
1699	0.0	9.0	0.0	0.0	0.0	0.0	0.0	0.0	0.0	0.0	0.0	2.0	0.0	0.0	0.0	0.0	0.0	0.0	0.0	0.0	0.0	0.0	k__Bacteria; p__Firmicutes; c__Clostridia; o__Lachnospirales; f__Lachnospiraceae; g__uncultured
1700	1.0	3.0	4.0	4.0	1.0	0.0	1.0	1.0	2.0	3.0	0.0	0.0	0.0	0.0	8.0	2.0	2.0	2.0	11.0	0.0	2.0	0.0	k__Bacteria; p__Bacteroidota; c__Bacteroidia; o__Bacteroidales; f__Muribaculaceae; g__Muribaculaceae; s__uncultured_bacterium_g__Muribaculaceae
1701	6.0	6.0	1.0	0.0	4.0	2.0	2.0	1.0	5.0	1.0	3.0	9.0	3.0	6.0	1.0	1.0	8.0	1.0	1.0	5.0	9.0	0.0	k__Bacteria; p__Bacteroidota; c__Bacteroidia; o__Bacteroidales
1702	0.0	41.0	0.0	0.0	1.0	4.0	0.0	12.0	51.0	9.0	9.0	0.0	2.0	1.0	0.0	0.0	9.0	0.0	0.0	1.0	3.0	0.0	k__Bacteria; p__Firmicutes; c__Clostridia; o__Lachnospirales; f__Lachnospiraceae
1703	0.0	14.0	0.0	0.0	0.0	0.0	0.0	0.0	0.0	0.0	0.0	0.0	0.0	0.0	0.0	0.0	1.0	0.0	3.0	0.0	1.0	0.0	k__Bacteria; p__Proteobacteria; c__Gammaproteobacteria; o__Burkholderiales; f__Sutterellaceae; g__Parasutterella; s__Parasutterella_excrementihominis_g__Parasutterella
1704	0.0	11.0	16.0	19.0	55.0	36.0	28.0	30.0	38.0	4.0	30.0	2.0	0.0	0.0	12.0	5.0	1.0	11.0	16.0	1.0	1.0	12.0	k__Bacteria; p__Bacteroidota; c__Bacteroidia; o__Bacteroidales; f__Muribaculaceae; g__Muribaculaceae; s__uncultured_bacterium_g__Muribaculaceae
1705	0.0	3.0	4.0	0.0	0.0	0.0	4.0	0.0	0.0	0.0	0.0	0.0	0.0	0.0	0.0	0.0	0.0	0.0	0.0	0.0	0.0	0.0	k__Bacteria; p__Bacteroidota; c__Bacteroidia; o__Bacteroidales; f__Muribaculaceae; g__Muribaculum; s__Muribaculum_intestinale_g__Muribaculum
1706	0.0	6.0	0.0	0.0	0.0	0.0	3.0	0.0	0.0	1.0	0.0	0.0	6.0	0.0	0.0	0.0	1.0	0.0	0.0	2.0	0.0	0.0	k__Bacteria; p__Firmicutes; c__Clostridia; o__Clostridia_UCG-014; f__Clostridia_UCG-014; g__Clostridia_UCG-014; s__unidentified_g__Clostridia_UCG-014
1707	0.0	12.0	0.0	0.0	2.0	2.0	1.0	0.0	0.0	0.0	0.0	0.0	0.0	0.0	0.0	0.0	0.0	0.0	0.0	0.0	2.0	0.0	k__Bacteria; p__Firmicutes; c__Clostridia; o__Lachnospirales; f__Lachnospiraceae; g__Lachnospiraceae_NK4A136_group; s__uncultured_bacterium_g__Lachnospiraceae_NK4A136_group
1708	11.0	6.0	8.0	5.0	5.0	42.0	21.0	12.0	0.0	4.0	9.0	0.0	9.0	2.0	0.0	1.0	1.0	12.0	6.0	5.0	3.0	10.0	k__Bacteria; p__Bacteroidota; c__Bacteroidia; o__Bacteroidales
1709	0.0	2.0	0.0	0.0	0.0	0.0	0.0	0.0	0.0	0.0	0.0	0.0	0.0	0.0	0.0	0.0	0.0	0.0	0.0	0.0	0.0	0.0	k__Bacteria; p__Firmicutes; c__Clostridia; o__Lachnospirales; f__Lachnospiraceae
1710	3.0	16.0	27.0	12.0	14.0	4.0	11.0	12.0	8.0	11.0	20.0	5.0	0.0	3.0	36.0	47.0	38.0	1.0	59.0	1.0	9.0	0.0	k__Bacteria; p__Bacteroidota; c__Bacteroidia; o__Bacteroidales; f__Muribaculaceae; g__Muribaculaceae; s__uncultured_bacterium_g__Muribaculaceae
1711	0.0	1.0	0.0	0.0	1.0	0.0	0.0	0.0	0.0	0.0	0.0	0.0	0.0	0.0	0.0	0.0	0.0	0.0	0.0	0.0	0.0	0.0	k__Bacteria; p__Firmicutes; c__Clostridia; o__Oscillospirales; f__Ruminococcaceae; g__uncultured; s__uncultured_bacterium_g__uncultured
1712	0.0	3.0	0.0	0.0	1.0	1.0	5.0	0.0	1.0	0.0	0.0	0.0	0.0	1.0	2.0	4.0	2.0	1.0	2.0	5.0	1.0	0.0	k__Bacteria; p__Firmicutes; c__Clostridia; o__Oscillospirales; f__Oscillospiraceae; g__Colidextribacter
1713	4.0	3.0	1.0	3.0	3.0	6.0	0.0	9.0	7.0	4.0	5.0	3.0	1.0	0.0	3.0	1.0	4.0	1.0	0.0	5.0	2.0	0.0	k__Bacteria; p__Proteobacteria; c__Gammaproteobacteria; o__Burkholderiales; f__Sutterellaceae
1714	0.0	2.0	0.0	0.0	0.0	0.0	3.0	0.0	5.0	2.0	1.0	3.0	0.0	3.0	2.0	1.0	2.0	8.0	0.0	10.0	0.0	0.0	k__Bacteria; p__Firmicutes; c__Clostridia; o__Oscillospirales; f__Ruminococcaceae; g__Harryflintia; s__uncultured_bacterium_g__Harryflintia
1715	0.0	21.0	5.0	0.0	0.0	0.0	0.0	0.0	0.0	0.0	0.0	0.0	1.0	83.0	0.0	1.0	0.0	0.0	0.0	2.0	15.0	0.0	k__Bacteria; p__Firmicutes; c__Clostridia; o__Lachnospirales; f__Lachnospiraceae
1716	0.0	2.0	1.0	0.0	1.0	2.0	1.0	0.0	2.0	0.0	0.0	0.0	0.0	1.0	0.0	2.0	0.0	0.0	0.0	0.0	0.0	0.0	k__Bacteria; p__Bacteroidota; c__Bacteroidia; o__Bacteroidales; f__Muribaculaceae; g__Muribaculaceae; s__uncultured_bacterium_g__Muribaculaceae
1717	0.0	6.0	33.0	0.0	3.0	0.0	2.0	5.0	4.0	0.0	0.0	13.0	3.0	1.0	10.0	0.0	5.0	5.0	4.0	4.0	14.0	0.0	k__Bacteria; p__Firmicutes; c__Clostridia; o__Clostridia_UCG-014; f__Clostridia_UCG-014; g__Clostridia_UCG-014; s__unidentified_g__Clostridia_UCG-014
1718	0.0	1.0	0.0	1.0	1.0	0.0	0.0	1.0	0.0	0.0	0.0	0.0	0.0	0.0	0.0	0.0	0.0	0.0	0.0	0.0	0.0	0.0	k__Bacteria; p__Bacteroidota; c__Bacteroidia; o__Bacteroidales; f__Rikenellaceae; g__Rikenellaceae; s__Rikenella_sp._g__Rikenellaceae
1719	0.0	3.0	1.0	0.0	1.0	1.0	0.0	8.0	3.0	4.0	7.0	2.0	0.0	2.0	1.0	3.0	3.0	0.0	0.0	0.0	3.0	0.0	k__Bacteria; p__Bacteroidota; c__Bacteroidia; o__Bacteroidales; f__Muribaculaceae; g__Muribaculaceae; s__uncultured_Bacteroidales_g__Muribaculaceae
1720	2.0	34.0	48.0	1.0	5.0	1.0	5.0	5.0	0.0	1.0	1.0	2.0	3.0	5.0	0.0	1.0	1.0	1.0	7.0	1.0	5.0	2.0	k__Bacteria; p__Firmicutes; c__Clostridia; o__Lachnospirales; f__Lachnospiraceae
1721	0.0	4.0	0.0	0.0	5.0	0.0	1.0	0.0	1.0	3.0	5.0	7.0	2.0	2.0	0.0	1.0	7.0	1.0	0.0	1.0	2.0	2.0	k__Bacteria; p__Bacteroidota; c__Bacteroidia; o__Bacteroidales; f__Muribaculaceae; g__Muribaculaceae; s__uncultured_bacterium_g__Muribaculaceae
1722	0.0	22.0	44.0	1.0	0.0	0.0	0.0	6.0	1.0	0.0	1.0	0.0	0.0	0.0	0.0	0.0	0.0	0.0	0.0	0.0	0.0	0.0	k__Bacteria; p__Bacteroidota; c__Bacteroidia; o__Bacteroidales; f__Muribaculaceae; g__Muribaculaceae; s__uncultured_bacterium_g__Muribaculaceae
1723	2.0	19.0	41.0	1.0	3.0	10.0	4.0	5.0	6.0	2.0	2.0	2.0	1.0	13.0	17.0	31.0	21.0	3.0	38.0	9.0	4.0	0.0	k__Bacteria; p__Bacteroidota; c__Bacteroidia; o__Bacteroidales; f__Muribaculaceae; g__Muribaculaceae; s__uncultured_bacterium_g__Muribaculaceae
1724	0.0	3.0	0.0	0.0	0.0	1.0	0.0	0.0	0.0	0.0	0.0	0.0	0.0	0.0	0.0	0.0	0.0	0.0	0.0	0.0	1.0	0.0	k__Bacteria; p__Firmicutes; c__Clostridia; o__Lachnospirales; f__Lachnospiraceae
1725	0.0	2.0	0.0	0.0	0.0	0.0	0.0	0.0	0.0	0.0	0.0	0.0	0.0	0.0	0.0	0.0	0.0	0.0	0.0	0.0	0.0	0.0	k__Bacteria; p__Bacteroidota; c__Bacteroidia; o__Bacteroidales; f__Bacteroidaceae; g__Bacteroides
1726	0.0	4.0	4.0	1.0	1.0	0.0	4.0	1.0	0.0	0.0	0.0	0.0	3.0	0.0	0.0	0.0	0.0	0.0	0.0	3.0	0.0	0.0	k__Bacteria; p__Bacteroidota; c__Bacteroidia; o__Bacteroidales
1727	0.0	3.0	9.0	4.0	9.0	6.0	35.0	22.0	0.0	4.0	5.0	4.0	6.0	2.0	0.0	2.0	19.0	6.0	15.0	4.0	13.0	17.0	k__Bacteria; p__Bacteroidota; c__Bacteroidia; o__Bacteroidales
1728	0.0	30.0	50.0	44.0	191.0	140.0	84.0	101.0	119.0	9.0	92.0	6.0	22.0	0.0	13.0	9.0	10.0	52.0	28.0	8.0	7.0	13.0	k__Bacteria; p__Bacteroidota; c__Bacteroidia; o__Bacteroidales; f__Muribaculaceae; g__Muribaculaceae; s__uncultured_bacterium_g__Muribaculaceae
1729	0.0	2.0	0.0	54.0	67.0	2.0	75.0	0.0	1.0	34.0	0.0	9.0	1.0	35.0	0.0	0.0	1.0	0.0	54.0	1.0	4.0	0.0	k__Bacteria; p__Firmicutes; c__Clostridia; o__Lachnospirales; f__Lachnospiraceae; g__Roseburia; s__uncultured_bacterium_g__Roseburia
1730	3.0	10.0	3.0	2.0	0.0	0.0	1.0	11.0	0.0	0.0	0.0	0.0	0.0	6.0	0.0	0.0	2.0	2.0	1.0	9.0	2.0	3.0	k__Bacteria; p__Firmicutes; c__Clostridia; o__Lachnospirales; f__Lachnospiraceae
1731	3.0	9.0	3.0	1.0	14.0	2.0	6.0	5.0	2.0	0.0	2.0	1.0	1.0	0.0	2.0	6.0	0.0	12.0	5.0	1.0	2.0	4.0	k__Bacteria; p__Bacteroidota; c__Bacteroidia; o__Bacteroidales; f__Muribaculaceae; g__Muribaculaceae; s__uncultured_bacterium_g__Muribaculaceae
1732	9.0	39.0	24.0	12.0	14.0	10.0	17.0	12.0	5.0	25.0	7.0	1.0	8.0	3.0	50.0	31.0	2.0	16.0	36.0	44.0	11.0	19.0	k__Bacteria; p__Bacteroidota; c__Bacteroidia; o__Bacteroidales; f__Muribaculaceae; g__Muribaculaceae; s__uncultured_bacterium_g__Muribaculaceae
1733	0.0	3.0	0.0	0.0	0.0	0.0	0.0	0.0	0.0	0.0	0.0	0.0	0.0	0.0	0.0	0.0	0.0	0.0	0.0	0.0	0.0	0.0	k__Bacteria; p__Firmicutes
1734	0.0	2.0	0.0	0.0	0.0	0.0	0.0	0.0	0.0	0.0	0.0	0.0	0.0	0.0	0.0	0.0	0.0	0.0	0.0	0.0	0.0	0.0	k__Bacteria; p__Firmicutes; c__Clostridia; o__Lachnospirales; f__Lachnospiraceae
1735	1.0	6.0	4.0	2.0	0.0	0.0	0.0	1.0	2.0	1.0	0.0	0.0	1.0	1.0	1.0	0.0	1.0	0.0	1.0	0.0	1.0	0.0	k__Bacteria; p__Bacteroidota; c__Bacteroidia; o__Bacteroidales; f__Muribaculaceae; g__Muribaculaceae; s__uncultured_bacterium_g__Muribaculaceae
1736	0.0	2.0	7.0	0.0	0.0	1.0	0.0	0.0	0.0	0.0	0.0	0.0	0.0	0.0	0.0	0.0	0.0	0.0	0.0	1.0	0.0	0.0	k__Bacteria; p__Bacteroidota; c__Bacteroidia; o__Bacteroidales
1737	0.0	5.0	10.0	0.0	1.0	0.0	3.0	1.0	0.0	0.0	0.0	0.0	8.0	1.0	0.0	0.0	3.0	0.0	0.0	0.0	0.0	0.0	k__Bacteria; p__Bacteroidota; c__Bacteroidia; o__Bacteroidales; f__Bacteroidaceae; g__Bacteroides
1738	0.0	2.0	0.0	0.0	0.0	0.0	0.0	0.0	0.0	0.0	0.0	0.0	0.0	0.0	0.0	0.0	0.0	0.0	0.0	0.0	0.0	0.0	k__Bacteria; p__Firmicutes; c__Clostridia; o__Lachnospirales; f__Lachnospiraceae
1739	0.0	3.0	1.0	1.0	0.0	0.0	0.0	1.0	0.0	0.0	0.0	0.0	0.0	0.0	0.0	0.0	0.0	0.0	1.0	0.0	1.0	0.0	k__Bacteria; p__Firmicutes; c__Clostridia; o__Lachnospirales; f__Lachnospiraceae
1740	2.0	4.0	15.0	14.0	1.0	1.0	0.0	0.0	0.0	5.0	4.0	10.0	0.0	0.0	0.0	0.0	2.0	2.0	4.0	7.0	1.0	1.0	k__Bacteria; p__Bacteroidota; c__Bacteroidia; o__Bacteroidales; f__Prevotellaceae; g__Prevotella; s__Prevotella_bivia_g__Prevotella
1741	1.0	2.0	0.0	0.0	0.0	0.0	0.0	2.0	0.0	0.0	0.0	0.0	0.0	1.0	0.0	0.0	7.0	0.0	0.0	11.0	4.0	1.0	k__Bacteria; p__Firmicutes; c__Clostridia; o__Lachnospirales; f__Lachnospiraceae
1742	0.0	2.0	0.0	0.0	0.0	0.0	0.0	0.0	0.0	0.0	0.0	0.0	0.0	0.0	0.0	0.0	0.0	0.0	0.0	0.0	0.0	0.0	k__Bacteria; p__Actinobacteriota; c__Coriobacteriia; o__OPB41; f__OPB41; g__OPB41
1743	0.0	13.0	58.0	38.0	20.0	5.0	81.0	53.0	10.0	18.0	13.0	16.0	12.0	11.0	2.0	79.0	24.0	6.0	44.0	3.0	18.0	44.0	k__Bacteria; p__Bacteroidota; c__Bacteroidia; o__Bacteroidales
1744	1.0	11.0	5.0	6.0	3.0	14.0	9.0	3.0	1.0	0.0	4.0	10.0	6.0	2.0	2.0	0.0	7.0	2.0	0.0	0.0	1.0	0.0	k__Bacteria; p__Bacteroidota; c__Bacteroidia; o__Bacteroidales; f__Muribaculaceae
1745	5.0	3.0	4.0	25.0	4.0	0.0	10.0	9.0	4.0	2.0	44.0	3.0	0.0	6.0	1.0	2.0	2.0	0.0	1.0	0.0	5.0	7.0	k__Bacteria; p__Bacteroidota; c__Bacteroidia; o__Bacteroidales; f__Muribaculaceae; g__Muribaculaceae; s__uncultured_bacterium_g__Muribaculaceae
1746	0.0	1.0	2.0	3.0	4.0	1.0	4.0	0.0	2.0	3.0	5.0	2.0	0.0	0.0	1.0	0.0	3.0	0.0	3.0	0.0	7.0	5.0	k__Bacteria; p__Bacteroidota; c__Bacteroidia; o__Bacteroidales
1747	7.0	4.0	7.0	5.0	0.0	0.0	4.0	2.0	5.0	2.0	5.0	3.0	2.0	0.0	3.0	6.0	8.0	0.0	15.0	3.0	12.0	0.0	k__Bacteria; p__Proteobacteria; c__Gammaproteobacteria; o__Burkholderiales; f__Sutterellaceae; g__Parasutterella; s__Parasutterella_excrementihominis_g__Parasutterella
1748	0.0	12.0	0.0	1.0	2.0	17.0	6.0	4.0	24.0	2.0	2.0	2.0	4.0	3.0	1.0	0.0	5.0	1.0	0.0	0.0	3.0	3.0	k__Bacteria; p__Proteobacteria; c__Alphaproteobacteria; o__Rhodospirillales; f__uncultured; g__uncultured; s__gut_metagenome_g__uncultured
1749	2.0	7.0	3.0	0.0	0.0	1.0	1.0	2.0	0.0	7.0	5.0	12.0	0.0	6.0	4.0	4.0	3.0	4.0	3.0	0.0	3.0	6.0	k__Bacteria; p__Bacteroidota; c__Bacteroidia; o__Bacteroidales; f__Tannerellaceae; g__Parabacteroides; s__Parabacteroides_gordonii_g__Parabacteroides
1750	0.0	2.0	0.0	0.0	0.0	0.0	0.0	0.0	0.0	0.0	0.0	1.0	0.0	0.0	0.0	0.0	1.0	0.0	0.0	0.0	0.0	0.0	k__Bacteria; p__Bacteroidota; c__Bacteroidia; o__Bacteroidales; f__Muribaculaceae; g__Muribaculaceae; s__uncultured_bacterium_g__Muribaculaceae
1751	0.0	1.0	2.0	0.0	0.0	2.0	3.0	0.0	0.0	0.0	0.0	1.0	0.0	1.0	1.0	0.0	0.0	1.0	1.0	2.0	0.0	6.0	k__Bacteria; p__Bacteroidota; c__Bacteroidia; o__Bacteroidales; f__Rikenellaceae; g__Alistipes; s__uncultured_bacterium_g__Alistipes
1752	0.0	6.0	2.0	0.0	0.0	1.0	0.0	1.0	2.0	0.0	3.0	1.0	0.0	10.0	0.0	3.0	5.0	4.0	0.0	8.0	5.0	7.0	k__Bacteria; p__Firmicutes; c__Clostridia; o__Oscillospirales; f__Ruminococcaceae
1753	0.0	12.0	16.0	0.0	2.0	2.0	0.0	1.0	1.0	2.0	0.0	27.0	1.0	86.0	23.0	9.0	39.0	0.0	1.0	4.0	43.0	0.0	k__Bacteria; p__Firmicutes; c__Bacilli; o__Erysipelotrichales; f__Erysipelotrichaceae; g__Turicibacter; s__uncultured_bacterium_g__Turicibacter
1754	0.0	1.0	0.0	0.0	0.0	0.0	0.0	1.0	0.0	2.0	1.0	0.0	0.0	1.0	10.0	0.0	1.0	0.0	0.0	0.0	0.0	0.0	k__Bacteria; p__Firmicutes; c__Bacilli; o__RF39; f__RF39; g__RF39
1755	1.0	5.0	2.0	1.0	0.0	0.0	0.0	0.0	0.0	0.0	0.0	2.0	0.0	0.0	2.0	0.0	7.0	0.0	3.0	1.0	0.0	1.0	k__Bacteria; p__Firmicutes; c__Bacilli; o__Erysipelotrichales; f__Erysipelotrichaceae; g__Dubosiella; s__uncultured_bacterium_g__Dubosiella
1756	0.0	2.0	0.0	0.0	0.0	0.0	0.0	0.0	0.0	0.0	0.0	0.0	0.0	0.0	0.0	0.0	0.0	0.0	0.0	0.0	0.0	0.0	k__Bacteria; p__Bacteroidota; c__Bacteroidia; o__Bacteroidales; f__Bacteroidaceae; g__Bacteroides
1757	0.0	2.0	0.0	2.0	0.0	1.0	0.0	0.0	0.0	0.0	0.0	0.0	0.0	0.0	0.0	0.0	0.0	0.0	0.0	1.0	0.0	1.0	k__Bacteria; p__Bacteroidota; c__Bacteroidia; o__Bacteroidales; f__Marinifilaceae; g__Butyricimonas
1758	0.0	9.0	52.0	1.0	4.0	6.0	0.0	13.0	16.0	0.0	7.0	20.0	3.0	5.0	0.0	0.0	16.0	4.0	0.0	10.0	7.0	0.0	k__Bacteria; p__Firmicutes; c__Bacilli; o__RF39; f__RF39; g__RF39; s__uncultured_bacterium_g__RF39
1759	1.0	2.0	0.0	0.0	0.0	0.0	0.0	0.0	0.0	0.0	0.0	0.0	0.0	0.0	0.0	0.0	0.0	0.0	0.0	0.0	0.0	0.0	k__Bacteria; p__Bacteroidota; c__Bacteroidia; o__Bacteroidales
1760	0.0	4.0	1.0	3.0	11.0	1.0	4.0	1.0	8.0	1.0	0.0	0.0	0.0	0.0	0.0	2.0	1.0	4.0	2.0	0.0	0.0	1.0	k__Bacteria; p__Bacteroidota; c__Bacteroidia; o__Bacteroidales; f__Muribaculaceae; g__Muribaculaceae
1761	1.0	12.0	9.0	0.0	2.0	2.0	0.0	2.0	4.0	1.0	3.0	3.0	1.0	4.0	4.0	2.0	7.0	6.0	7.0	3.0	2.0	4.0	k__Bacteria; p__Bacteroidota; c__Bacteroidia; o__Bacteroidales; f__Bacteroidaceae; g__Bacteroides; s__Bacteroides_caccae_g__Bacteroides
1762	0.0	3.0	4.0	0.0	0.0	1.0	0.0	0.0	0.0	0.0	0.0	0.0	0.0	0.0	0.0	0.0	0.0	0.0	2.0	0.0	0.0	0.0	k__Bacteria; p__Bacteroidota; c__Bacteroidia; o__Bacteroidales; f__Muribaculaceae; g__Muribaculaceae; s__uncultured_bacterium_g__Muribaculaceae
1763	0.0	2.0	2.0	6.0	13.0	10.0	45.0	20.0	0.0	3.0	7.0	10.0	6.0	2.0	0.0	7.0	21.0	3.0	9.0	3.0	6.0	12.0	k__Bacteria; p__Bacteroidota; c__Bacteroidia; o__Bacteroidales; f__Prevotellaceae
1764	0.0	7.0	10.0	1.0	0.0	7.0	3.0	2.0	4.0	7.0	6.0	1.0	10.0	4.0	10.0	7.0	12.0	2.0	7.0	0.0	3.0	0.0	k__Bacteria; p__Bacteroidota; c__Bacteroidia; o__Bacteroidales
1765	7.0	21.0	40.0	22.0	33.0	14.0	18.0	39.0	24.0	20.0	7.0	18.0	0.0	15.0	53.0	68.0	4.0	30.0	63.0	2.0	3.0	11.0	k__Bacteria; p__Bacteroidota; c__Bacteroidia; o__Bacteroidales; f__Muribaculaceae; g__Muribaculaceae; s__uncultured_bacterium_g__Muribaculaceae
1766	0.0	3.0	0.0	0.0	0.0	0.0	0.0	2.0	0.0	0.0	0.0	0.0	0.0	1.0	0.0	2.0	0.0	3.0	0.0	0.0	0.0	0.0	k__Bacteria; p__Firmicutes; c__Clostridia; o__Oscillospirales; f__Oscillospiraceae; g__UCG-003; s__uncultured_organism_g__UCG-003
1767	0.0	4.0	2.0	0.0	0.0	0.0	0.0	0.0	0.0	0.0	1.0	0.0	0.0	0.0	1.0	3.0	2.0	0.0	1.0	0.0	3.0	0.0	k__Bacteria; p__Proteobacteria; c__Gammaproteobacteria; o__Burkholderiales; f__Sutterellaceae; g__Parasutterella; s__Parasutterella_excrementihominis_g__Parasutterella
1768	1.0	20.0	17.0	2.0	7.0	2.0	20.0	4.0	0.0	0.0	1.0	11.0	0.0	3.0	2.0	1.0	7.0	0.0	2.0	4.0	0.0	9.0	k__Bacteria; p__Bacteroidota; c__Bacteroidia; o__Bacteroidales; f__Muribaculaceae; g__Muribaculaceae; s__uncultured_bacterium_g__Muribaculaceae
1769	0.0	3.0	0.0	0.0	0.0	0.0	0.0	0.0	0.0	0.0	0.0	0.0	0.0	0.0	0.0	0.0	0.0	0.0	0.0	0.0	0.0	0.0	k__Bacteria; p__Firmicutes; c__Clostridia
1770	0.0	1.0	0.0	0.0	5.0	0.0	7.0	0.0	0.0	3.0	0.0	0.0	0.0	0.0	2.0	1.0	0.0	0.0	0.0	0.0	0.0	0.0	k__Bacteria; p__Bacteroidota; c__Bacteroidia; o__Bacteroidales; f__Muribaculaceae; g__Muribaculaceae; s__unidentified_g__Muribaculaceae
1771	0.0	2.0	2.0	1.0	1.0	0.0	1.0	0.0	1.0	0.0	1.0	2.0	5.0	5.0	1.0	5.0	1.0	1.0	0.0	0.0	2.0	10.0	k__Bacteria; p__Firmicutes; c__Bacilli; o__Lactobacillales; f__Streptococcaceae; g__Streptococcus
1772	13.0	17.0	17.0	0.0	0.0	10.0	0.0	0.0	0.0	0.0	0.0	0.0	0.0	12.0	0.0	0.0	0.0	0.0	0.0	9.0	0.0	0.0	k__Bacteria; p__Bacteroidota; c__Bacteroidia; o__Bacteroidales; f__Prevotellaceae; g__Prevotellaceae_NK3B31_group; s__uncultured_bacterium_g__Prevotellaceae_NK3B31_group
1773	11.0	16.0	13.0	2.0	5.0	2.0	3.0	6.0	11.0	4.0	3.0	10.0	5.0	7.0	11.0	6.0	3.0	3.0	5.0	2.0	11.0	3.0	k__Bacteria; p__Bacteroidota; c__Bacteroidia; o__Bacteroidales; f__Muribaculaceae; g__Muribaculaceae; s__uncultured_bacterium_g__Muribaculaceae
1774	4.0	2.0	3.0	1.0	6.0	2.0	3.0	2.0	0.0	4.0	1.0	3.0	1.0	4.0	7.0	2.0	2.0	0.0	2.0	30.0	8.0	2.0	k__Bacteria; p__Firmicutes; c__Bacilli; o__Lactobacillales; f__Enterococcaceae; g__Enterococcus; s__Enterococcus_durans_g__Enterococcus
1775	0.0	2.0	0.0	0.0	0.0	0.0	0.0	0.0	0.0	0.0	1.0	1.0	1.0	0.0	0.0	0.0	1.0	0.0	0.0	0.0	0.0	0.0	k__Bacteria; p__Bacteroidota; c__Bacteroidia; o__Bacteroidales; f__Muribaculaceae; g__Muribaculaceae; s__uncultured_bacterium_g__Muribaculaceae
1776	0.0	3.0	0.0	1.0	5.0	4.0	51.0	0.0	0.0	0.0	0.0	47.0	40.0	48.0	0.0	0.0	0.0	0.0	0.0	23.0	3.0	0.0	k__Bacteria; p__Firmicutes; c__Clostridia; o__Lachnospirales; f__Lachnospiraceae; g__Lachnospiraceae_NK4A136_group; s__uncultured_bacterium_g__Lachnospiraceae_NK4A136_group
1777	1.0	2.0	2.0	3.0	38.0	1.0	0.0	25.0	12.0	32.0	52.0	21.0	5.0	13.0	25.0	31.0	2.0	1.0	9.0	1.0	20.0	4.0	k__Bacteria; p__Bacteroidota; c__Bacteroidia; o__Bacteroidales; f__Muribaculaceae; g__Muribaculaceae; s__uncultured_bacterium_g__Muribaculaceae
1778	0.0	16.0	0.0	0.0	5.0	7.0	16.0	13.0	4.0	1.0	4.0	35.0	8.0	0.0	3.0	5.0	7.0	1.0	1.0	42.0	0.0	1.0	k__Bacteria; p__Firmicutes; c__Clostridia
1779	0.0	1.0	1.0	1.0	3.0	2.0	4.0	5.0	1.0	0.0	2.0	0.0	0.0	0.0	0.0	0.0	0.0	1.0	0.0	0.0	0.0	2.0	k__Bacteria; p__Bacteroidota; c__Bacteroidia; o__Bacteroidales; f__Muribaculaceae; g__Muribaculaceae; s__uncultured_bacterium_g__Muribaculaceae
1780	0.0	47.0	64.0	3.0	29.0	8.0	47.0	35.0	9.0	0.0	2.0	45.0	42.0	16.0	11.0	2.0	18.0	18.0	11.0	17.0	81.0	1.0	k__Bacteria; p__Firmicutes; c__Clostridia; o__Clostridia_UCG-014; f__Clostridia_UCG-014; g__Clostridia_UCG-014; s__unidentified_g__Clostridia_UCG-014
1781	1.0	3.0	5.0	0.0	15.0	4.0	0.0	20.0	0.0	5.0	14.0	5.0	0.0	1.0	8.0	5.0	0.0	0.0	7.0	0.0	3.0	3.0	k__Bacteria; p__Bacteroidota; c__Bacteroidia; o__Bacteroidales; f__Muribaculaceae; g__Muribaculaceae; s__uncultured_Bacteroidales_g__Muribaculaceae
1782	1.0	9.0	0.0	0.0	0.0	0.0	1.0	1.0	0.0	3.0	0.0	1.0	0.0	0.0	1.0	1.0	2.0	6.0	1.0	0.0	0.0	0.0	k__Bacteria; p__Firmicutes; c__Clostridia; o__Oscillospirales; f__Ruminococcaceae; g__Ruminococcus; s__Ruminococcus_bicirculans_g__Ruminococcus
1783	1.0	3.0	0.0	0.0	0.0	0.0	1.0	0.0	0.0	0.0	0.0	0.0	0.0	0.0	2.0	2.0	0.0	0.0	0.0	0.0	0.0	0.0	k__Bacteria; p__Firmicutes; c__Clostridia; o__Oscillospirales; f__Ruminococcaceae; g__Ruminococcus
1784	1.0	3.0	15.0	14.0	32.0	57.0	23.0	25.0	17.0	3.0	6.0	4.0	4.0	3.0	3.0	5.0	4.0	7.0	4.0	0.0	3.0	2.0	k__Bacteria; p__Bacteroidota; c__Bacteroidia; o__Bacteroidales; f__Muribaculaceae; g__Muribaculaceae; s__uncultured_bacterium_g__Muribaculaceae
1785	2.0	4.0	3.0	0.0	1.0	2.0	2.0	6.0	1.0	1.0	2.0	4.0	6.0	5.0	5.0	1.0	6.0	1.0	2.0	0.0	1.0	3.0	k__Bacteria; p__Bacteroidota; c__Bacteroidia; o__Bacteroidales; f__Muribaculaceae; g__Muribaculaceae; s__uncultured_bacterium_g__Muribaculaceae
[truncated: 6,441 more rows]
