# Supplementary material for: Role of the Gut Microbiota in Glucose Metabolism During Heart Failure
Source: Front Cardiovasc Med. 2022 Jul 4;9:903316. doi: 10.3389/fcvm.2022.903316 (PMC9289393; doi:10.3389/fcvm.2022.903316)
Supplement: Supplementary file 2 [file Table_2.XLS]

OTU_ID	a1	a2	a3	a4	a5	a6	b1	b2	b3	b4	b5	b6	taxonomy
1	4283.0	82.0	3310.0	6.0	7.0	60.0	932.0	6.0	6.0	1.0	8.0	2.0	k__Bacteria; p__Firmicutes; c__Clostridia; o__Lachnospirales; f__Lachnospiraceae; g__Lachnospiraceae_NK4A136_group; s__uncultured_bacterium_g__Lachnospiraceae_NK4A136_group
2	10132.0	7315.0	7625.0	7859.0	14141.0	8270.0	11064.0	12091.0	8543.0	10844.0	13652.0	14003.0	k__Bacteria; p__Bacteroidota; c__Bacteroidia; o__Bacteroidales; f__Muribaculaceae; g__Muribaculaceae; s__uncultured_bacterium_g__Muribaculaceae
3	1778.0	192.0	405.0	2.0	1.0	3.0	2.0	1.0	4.0	4.0	3.0	1.0	k__Bacteria; p__Firmicutes; c__Clostridia; o__Lachnospirales; f__Lachnospiraceae
4	2871.0	3128.0	2888.0	1147.0	2635.0	17.0	17.0	1867.0	3328.0	4506.0	2974.0	2038.0	k__Bacteria; p__Bacteroidota; c__Bacteroidia; o__Bacteroidales; f__Muribaculaceae; g__Muribaculaceae
5	6.0	9.0	0.0	1.0	5.0	1.0	5.0	3.0	3.0	3.0	3.0	12.0	k__Bacteria; p__Firmicutes; c__Bacilli; o__Erysipelotrichales; f__Erysipelatoclostridiaceae; g__Erysipelatoclostridium; s__uncultured_bacterium_g__Erysipelatoclostridium
6	223.0	296.0	399.0	345.0	292.0	378.0	298.0	337.0	146.0	222.0	116.0	419.0	k__Bacteria; p__Firmicutes; c__Clostridia; o__Oscillospirales; f__Oscillospiraceae; g__Colidextribacter; s__uncultured_bacterium_g__Colidextribacter
7	25.0	50.0	17.0	20.0	28.0	77.0	219.0	13.0	16.0	17.0	20.0	4.0	k__Bacteria; p__Bacteroidota; c__Bacteroidia; o__Bacteroidales; f__Muribaculaceae; g__Muribaculaceae; s__uncultured_bacterium_g__Muribaculaceae
8	281.0	45.0	194.0	878.0	287.0	2261.0	5670.0	172.0	39.0	758.0	287.0	131.0	k__Bacteria; p__Bacteroidota; c__Bacteroidia; o__Bacteroidales; f__Muribaculaceae; g__Muribaculaceae; s__uncultured_bacterium_g__Muribaculaceae
9	56.0	33.0	47.0	16.0	77.0	0.0	1.0	43.0	71.0	52.0	49.0	53.0	k__Bacteria; p__Bacteroidota; c__Bacteroidia; o__Bacteroidales; f__Muribaculaceae; g__Muribaculaceae; s__uncultured_bacterium_g__Muribaculaceae
10	3340.0	2635.0	2266.0	3598.0	1983.0	2492.0	23.0	3460.0	2001.0	2047.0	3281.0	1230.0	k__Bacteria; p__Bacteroidota; c__Bacteroidia; o__Bacteroidales; f__Muribaculaceae; g__Muribaculaceae; s__uncultured_bacterium_g__Muribaculaceae
11	84.0	131.0	110.0	78.0	56.0	66.0	11.0	171.0	73.0	134.0	36.0	100.0	k__Bacteria; p__Firmicutes; c__Clostridia; o__Oscillospirales; f__Oscillospiraceae; g__Oscillibacter; s__uncultured_bacterium_g__Oscillibacter
12	35.0	29.0	11.0	12.0	28.0	41.0	12.0	51.0	52.0	42.0	16.0	55.0	k__Bacteria; p__Bacteroidota; c__Bacteroidia; o__Bacteroidales; f__Muribaculaceae; g__Muribaculaceae; s__uncultured_bacterium_g__Muribaculaceae
13	46.0	10.0	43.0	19.0	56.0	1.0	55.0	3.0	0.0	4.0	0.0	5.0	k__Bacteria; p__Bacteroidota; c__Bacteroidia; o__Bacteroidales; f__Muribaculaceae; g__Muribaculaceae
14	450.0	381.0	343.0	237.0	454.0	99.0	234.0	219.0	228.0	383.0	205.0	90.0	k__Bacteria; p__Bacteroidota; c__Bacteroidia; o__Bacteroidales; f__Muribaculaceae; g__Muribaculaceae; s__uncultured_bacterium_g__Muribaculaceae
15	325.0	361.0	326.0	337.0	298.0	369.0	62.0	86.0	72.0	187.0	204.0	344.0	k__Bacteria; p__Bacteroidota; c__Bacteroidia; o__Bacteroidales; f__Muribaculaceae; g__Muribaculaceae; s__uncultured_Bacteroidales_g__Muribaculaceae
16	360.0	14.0	310.0	929.0	5.0	436.0	5.0	78.0	3.0	0.0	3.0	1.0	k__Bacteria; p__Firmicutes; c__Clostridia; o__Lachnospirales; f__Lachnospiraceae
17	420.0	235.0	266.0	327.0	334.0	265.0	3.0	566.0	254.0	170.0	393.0	219.0	k__Bacteria; p__Bacteroidota; c__Bacteroidia; o__Bacteroidales; f__Muribaculaceae; g__Muribaculaceae; s__uncultured_bacterium_g__Muribaculaceae
18	18.0	1.0	12.0	42.0	29.0	15.0	3.0	17.0	40.0	17.0	31.0	8.0	k__Bacteria; p__Firmicutes; c__Clostridia; o__Clostridia_UCG-014; f__Clostridia_UCG-014; g__Clostridia_UCG-014
19	390.0	346.0	284.0	225.0	505.0	375.0	963.0	161.0	215.0	441.0	506.0	190.0	k__Bacteria; p__Bacteroidota; c__Bacteroidia; o__Bacteroidales; f__Muribaculaceae; g__Muribaculaceae; s__uncultured_bacterium_g__Muribaculaceae
20	250.0	85.0	204.0	156.0	468.0	436.0	489.0	549.0	337.0	217.0	296.0	552.0	k__Bacteria; p__Bacteroidota; c__Bacteroidia; o__Bacteroidales; f__Muribaculaceae; g__Muribaculaceae; s__uncultured_bacterium_g__Muribaculaceae
21	100.0	132.0	16.0	80.0	76.0	9.0	2.0	7.0	1.0	15.0	1.0	62.0	k__Bacteria; p__Bacteroidota; c__Bacteroidia; o__Bacteroidales; f__Rikenellaceae; g__Alistipes; s__uncultured_bacterium_g__Alistipes
22	350.0	454.0	426.0	592.0	551.0	835.0	342.0	264.0	431.0	296.0	384.0	446.0	k__Bacteria; p__Bacteroidota; c__Bacteroidia; o__Bacteroidales; f__Muribaculaceae; g__Muribaculum; s__uncultured_bacterium_g__Muribaculum
23	1581.0	686.0	1987.0	1276.0	2704.0	3419.0	4173.0	3003.0	2072.0	2434.0	2235.0	3124.0	k__Bacteria; p__Bacteroidota; c__Bacteroidia; o__Bacteroidales; f__Muribaculaceae; g__Muribaculaceae; s__uncultured_bacterium_g__Muribaculaceae
24	669.0	933.0	251.0	279.0	425.0	355.0	114.0	540.0	827.0	1146.0	276.0	569.0	k__Bacteria; p__Bacteroidota; c__Bacteroidia; o__Bacteroidales; f__Muribaculaceae; g__Muribaculaceae; s__unidentified_g__Muribaculaceae
25	21.0	356.0	11.0	208.0	2.0	2.0	17.0	62.0	276.0	19.0	277.0	29.0	k__Bacteria; p__Bacteroidota; c__Bacteroidia; o__Bacteroidales; f__Prevotellaceae; g__Prevotellaceae_UCG-001; s__uncultured_bacterium_g__Prevotellaceae_UCG-001
26	68.0	85.0	52.0	113.0	48.0	69.0	0.0	61.0	49.0	66.0	34.0	30.0	k__Bacteria; p__Bacteroidota; c__Bacteroidia; o__Bacteroidales; f__Muribaculaceae; g__Muribaculaceae; s__uncultured_bacterium_g__Muribaculaceae
27	313.0	179.0	5.0	38.0	70.0	0.0	1.0	3.0	0.0	0.0	0.0	0.0	k__Bacteria; p__Firmicutes; c__Clostridia; o__Lachnospirales; f__Lachnospiraceae
28	5.0	1.0	1.0	2.0	1.0	4.0	9.0	0.0	0.0	1.0	1.0	0.0	k__Bacteria; p__Bacteroidota; c__Bacteroidia; o__Bacteroidales; f__Rikenellaceae; g__Alistipes; s__Alistipes_inops_g__Alistipes
29	106.0	71.0	122.0	88.0	147.0	55.0	215.0	73.0	26.0	63.0	65.0	125.0	k__Bacteria; p__Bacteroidota; c__Bacteroidia; o__Bacteroidales; f__Muribaculaceae; g__Muribaculaceae; s__uncultured_bacterium_g__Muribaculaceae
30	51.0	8.0	26.0	10.0	32.0	74.0	23.0	43.0	21.0	4.0	18.0	20.0	k__Bacteria; p__Bacteroidota; c__Bacteroidia; o__Bacteroidales; f__Muribaculaceae; g__Muribaculaceae; s__uncultured_bacterium_g__Muribaculaceae
31	113.0	242.0	53.0	147.0	280.0	256.0	29.0	489.0	678.0	407.0	384.0	650.0	k__Bacteria; p__Firmicutes; c__Bacilli; o__Lactobacillales; f__Lactobacillaceae; g__Lactobacillus; s__Lactobacillus_murinus_g__Lactobacillus
32	86.0	38.0	46.0	55.0	28.0	105.0	5.0	54.0	17.0	10.0	21.0	14.0	k__Bacteria; p__Bacteroidota; c__Bacteroidia; o__Bacteroidales; f__Muribaculaceae; g__Muribaculaceae; s__uncultured_bacterium_g__Muribaculaceae
33	15.0	5.0	4.0	1.0	9.0	0.0	0.0	0.0	1.0	0.0	0.0	0.0	k__Bacteria; p__Bacteroidota; c__Bacteroidia; o__Bacteroidales; f__Muribaculaceae; g__Muribaculaceae; s__uncultured_Bacteroidales_g__Muribaculaceae
34	69.0	57.0	85.0	33.0	78.0	10.0	14.0	26.0	23.0	45.0	35.0	48.0	k__Bacteria; p__Bacteroidota; c__Bacteroidia; o__Bacteroidales; f__Muribaculaceae; g__Muribaculaceae; s__uncultured_bacterium_g__Muribaculaceae
35	189.0	271.0	168.0	268.0	207.0	98.0	156.0	178.0	60.0	163.0	71.0	245.0	k__Bacteria; p__Bacteroidota; c__Bacteroidia; o__Bacteroidales; f__Muribaculaceae; g__Muribaculaceae; s__uncultured_Bacteroidales_g__Muribaculaceae
36	429.0	172.0	6.0	1.0	35.0	1.0	2.0	157.0	1.0	8.0	9.0	2.0	k__Bacteria; p__Firmicutes; c__Clostridia; o__Lachnospirales; f__Lachnospiraceae; g__Lachnospiraceae_NK4A136_group; s__uncultured_bacterium_g__Lachnospiraceae_NK4A136_group
37	741.0	477.0	616.0	419.0	375.0	1175.0	416.0	428.0	217.0	158.0	332.0	222.0	k__Bacteria; p__Bacteroidota; c__Bacteroidia; o__Bacteroidales; f__Muribaculaceae; g__Muribaculaceae
38	123.0	57.0	153.0	37.0	172.0	0.0	0.0	138.0	175.0	89.0	96.0	141.0	k__Bacteria; p__Bacteroidota; c__Bacteroidia; o__Bacteroidales; f__Muribaculaceae; g__Muribaculaceae; s__uncultured_bacterium_g__Muribaculaceae
39	461.0	946.0	156.0	342.0	507.0	797.0	2.0	106.0	58.0	54.0	88.0	7.0	k__Bacteria; p__Firmicutes; c__Clostridia; o__Lachnospirales; f__Lachnospiraceae; g__Anaerostipes; s__uncultured_bacterium_g__Anaerostipes
40	41.0	26.0	27.0	4.0	4.0	1.0	1.0	3.0	30.0	22.0	9.0	4.0	k__Bacteria; p__Firmicutes; c__Clostridia; o__Oscillospirales; f__Oscillospiraceae; g__Colidextribacter; s__uncultured_bacterium_g__Colidextribacter
41	392.0	679.0	266.0	272.0	259.0	1565.0	100.0	249.0	574.0	661.0	543.0	200.0	k__Bacteria; p__Bacteroidota; c__Bacteroidia; o__Bacteroidales; f__Bacteroidaceae; g__Bacteroides; s__Bacteroides_acidifaciens_g__Bacteroides
42	567.0	3123.0	457.0	1357.0	862.0	1659.0	483.0	1463.0	2013.0	1522.0	3083.0	2362.0	k__Bacteria; p__Bacteroidota; c__Bacteroidia; o__Bacteroidales; f__Prevotellaceae; g__Prevotellaceae_UCG-001; s__uncultured_bacterium_g__Prevotellaceae_UCG-001
43	109.0	90.0	234.0	66.0	109.0	272.0	11.0	402.0	131.0	118.0	15.0	21.0	k__Bacteria; p__Firmicutes; c__Clostridia; o__Oscillospirales; f__Oscillospiraceae; g__Oscillibacter; s__unidentified_g__Oscillibacter
44	359.0	296.0	328.0	193.0	507.0	124.0	50.0	277.0	385.0	394.0	379.0	374.0	k__Bacteria; p__Bacteroidota; c__Bacteroidia; o__Bacteroidales; f__Muribaculaceae; g__Muribaculaceae; s__uncultured_bacterium_g__Muribaculaceae
45	17.0	23.0	0.0	8.0	3.0	0.0	6.0	0.0	1.0	0.0	0.0	0.0	k__Bacteria; p__Bacteroidota; c__Bacteroidia; o__Bacteroidales; f__Prevotellaceae; g__Alloprevotella; s__uncultured_Bacteroidales_g__Alloprevotella
46	173.0	79.0	136.0	33.0	229.0	0.0	3.0	0.0	0.0	0.0	2.0	0.0	k__Bacteria; p__Bacteroidota; c__Bacteroidia; o__Bacteroidales; f__Muribaculaceae; g__Muribaculaceae; s__uncultured_bacterium_g__Muribaculaceae
47	82.0	46.0	36.0	13.0	42.0	0.0	0.0	1.0	0.0	0.0	0.0	0.0	k__Bacteria; p__Bacteroidota; c__Bacteroidia; o__Bacteroidales; f__Muribaculaceae; g__Muribaculaceae
48	40.0	112.0	14.0	135.0	0.0	27.0	38.0	52.0	231.0	109.0	165.0	29.0	k__Bacteria; p__Bacteroidota; c__Bacteroidia; o__Bacteroidales; f__Prevotellaceae; g__Prevotellaceae_NK3B31_group
49	16.0	18.0	7.0	8.0	5.0	7.0	3.0	17.0	5.0	3.0	4.0	36.0	k__Bacteria; p__Firmicutes; c__Clostridia; o__Oscillospirales; f__Ruminococcaceae; g__uncultured; s__uncultured_bacterium_g__uncultured
50	294.0	221.0	219.0	246.0	286.0	240.0	81.0	332.0	224.0	160.0	257.0	207.0	k__Bacteria; p__Bacteroidota; c__Bacteroidia; o__Bacteroidales; f__Muribaculaceae; g__Muribaculaceae; s__uncultured_bacterium_g__Muribaculaceae
51	203.0	322.0	202.0	1157.0	111.0	0.0	5.0	73.0	0.0	12.0	0.0	37.0	k__Bacteria; p__Firmicutes; c__Clostridia; o__Lachnospirales; f__Lachnospiraceae
52	18.0	6.0	12.0	0.0	14.0	0.0	0.0	0.0	0.0	0.0	0.0	1.0	k__Bacteria; p__Bacteroidota; c__Bacteroidia; o__Bacteroidales; f__Muribaculaceae; g__Muribaculaceae
53	433.0	1212.0	410.0	5.0	871.0	4.0	884.0	8.0	1.0	4.0	0.0	0.0	k__Bacteria; p__Firmicutes; c__Clostridia; o__Lachnospirales; f__Lachnospiraceae; g__Lachnospiraceae_NK4A136_group; s__uncultured_bacterium_g__Lachnospiraceae_NK4A136_group
54	179.0	114.0	261.0	239.0	241.0	15.0	416.0	20.0	4.0	18.0	5.0	18.0	k__Bacteria; p__Bacteroidota; c__Bacteroidia; o__Bacteroidales; f__Muribaculaceae; g__Muribaculaceae; s__unidentified_g__Muribaculaceae
55	857.0	478.0	496.0	792.0	247.0	27.0	1411.0	9.0	8.0	15.0	7.0	5.0	k__Bacteria; p__Bacteroidota; c__Bacteroidia; o__Bacteroidales; f__Prevotellaceae; g__Alloprevotella; s__uncultured_Bacteroidales_g__Alloprevotella
56	17.0	14.0	24.0	16.0	50.0	48.0	52.0	49.0	26.0	28.0	34.0	47.0	k__Bacteria; p__Bacteroidota; c__Bacteroidia; o__Bacteroidales; f__Muribaculaceae; g__Muribaculaceae; s__uncultured_bacterium_g__Muribaculaceae
57	57.0	22.0	21.0	41.0	19.0	4.0	79.0	0.0	0.0	0.0	0.0	0.0	k__Bacteria; p__Bacteroidota; c__Bacteroidia; o__Bacteroidales; f__Prevotellaceae; g__Alloprevotella; s__uncultured_Bacteroidales_g__Alloprevotella
58	104.0	4.0	274.0	53.0	524.0	1.0	0.0	339.0	370.0	200.0	368.0	410.0	k__Bacteria; p__Bacteroidota; c__Bacteroidia; o__Bacteroidales; f__Muribaculaceae; g__Muribaculaceae; s__uncultured_bacterium_g__Muribaculaceae
59	24.0	37.0	21.0	36.0	12.0	36.0	1.0	36.0	10.0	8.0	12.0	0.0	k__Bacteria; p__Bacteroidota; c__Bacteroidia; o__Bacteroidales; f__Muribaculaceae; g__Muribaculaceae; s__uncultured_bacterium_g__Muribaculaceae
60	60.0	136.0	22.0	129.0	3.0	0.0	51.0	53.0	183.0	27.0	175.0	44.0	k__Bacteria; p__Bacteroidota; c__Bacteroidia; o__Bacteroidales
61	1183.0	6203.0	570.0	6810.0	94.0	16.0	1341.0	1193.0	7577.0	1118.0	6184.0	634.0	k__Bacteria; p__Bacteroidota; c__Bacteroidia; o__Bacteroidales; f__Prevotellaceae; g__Prevotellaceae_NK3B31_group; s__uncultured_bacterium_g__Prevotellaceae_NK3B31_group
62	387.0	383.0	434.0	681.0	244.0	301.0	2285.0	98.0	185.0	259.0	211.0	27.0	k__Bacteria; p__Bacteroidota; c__Bacteroidia; o__Bacteroidales; f__Muribaculaceae; g__Muribaculaceae; s__uncultured_bacterium_g__Muribaculaceae
63	13.0	10.0	3.0	11.0	2.0	0.0	9.0	0.0	1.0	0.0	0.0	0.0	k__Bacteria; p__Bacteroidota; c__Bacteroidia; o__Bacteroidales; f__Prevotellaceae; g__Alloprevotella; s__uncultured_Bacteroidales_g__Alloprevotella
64	71.0	58.0	106.0	103.0	61.0	1.0	2.0	28.0	20.0	129.0	3.0	15.0	k__Bacteria; p__Bacteroidota; c__Bacteroidia; o__Bacteroidales; f__Rikenellaceae; g__Alistipes; s__uncultured_bacterium_g__Alistipes
65	292.0	29.0	1142.0	321.0	1658.0	22.0	25.0	1099.0	1607.0	1248.0	1616.0	1417.0	k__Bacteria; p__Bacteroidota; c__Bacteroidia; o__Bacteroidales; f__Muribaculaceae; g__Muribaculaceae; s__uncultured_organism_g__Muribaculaceae
66	233.0	114.0	283.0	1.0	121.0	41.0	1.0	0.0	1.0	0.0	0.0	0.0	k__Bacteria; p__Firmicutes; c__Clostridia; o__Lachnospirales; f__Lachnospiraceae; g__Roseburia; s__uncultured_bacterium_g__Roseburia
67	4.0	2.0	3.0	0.0	0.0	1.0	0.0	2.0	0.0	1.0	0.0	0.0	k__Bacteria; p__Firmicutes; c__Clostridia; o__Oscillospirales; f__Oscillospiraceae
68	20.0	6.0	12.0	1.0	1.0	0.0	1.0	10.0	0.0	0.0	1.0	0.0	k__Bacteria; p__Firmicutes; c__Bacilli; o__Erysipelotrichales; f__Erysipelotrichaceae; g__uncultured; s__uncultured_bacterium_g__uncultured
69	106.0	8.0	16.0	0.0	6.0	0.0	0.0	0.0	0.0	0.0	0.0	0.0	k__Bacteria; p__Firmicutes; c__Clostridia; o__Clostridia_UCG-014; f__Clostridia_UCG-014; g__Clostridia_UCG-014
70	29.0	20.0	30.0	6.0	20.0	0.0	0.0	20.0	16.0	13.0	12.0	7.0	k__Bacteria; p__Bacteroidota; c__Bacteroidia; o__Bacteroidales; f__Muribaculaceae; g__Muribaculaceae; s__uncultured_bacterium_g__Muribaculaceae
71	95.0	37.0	51.0	56.0	69.0	49.0	1.0	93.0	60.0	22.0	64.0	42.0	k__Bacteria; p__Bacteroidota; c__Bacteroidia; o__Bacteroidales; f__Muribaculaceae; g__Muribaculaceae; s__uncultured_bacterium_g__Muribaculaceae
72	60.0	66.0	57.0	111.0	119.0	118.0	45.0	63.0	75.0	22.0	69.0	89.0	k__Bacteria; p__Bacteroidota; c__Bacteroidia; o__Bacteroidales; f__Muribaculaceae; g__Muribaculaceae; s__uncultured_bacterium_g__Muribaculaceae
73	95.0	57.0	73.0	8.0	85.0	4.0	4.0	3.0	0.0	0.0	2.0	0.0	k__Bacteria; p__Bacteroidota; c__Bacteroidia; o__Bacteroidales; f__Muribaculaceae; g__Muribaculaceae; s__uncultured_Bacteroidales_g__Muribaculaceae
74	14.0	4.0	3.0	11.0	14.0	17.0	1.0	14.0	2.0	4.0	1.0	9.0	k__Bacteria; p__Bacteroidota; c__Bacteroidia; o__Bacteroidales; f__Tannerellaceae; g__Parabacteroides
75	18.0	1.0	13.0	0.0	2.0	0.0	3.0	6.0	0.0	0.0	0.0	0.0	k__Bacteria; p__Firmicutes; c__Clostridia; o__Lachnospirales; f__Lachnospiraceae
76	338.0	135.0	3073.0	5.0	125.0	171.0	294.0	41.0	58.0	6.0	6.0	636.0	k__Bacteria; p__Firmicutes; c__Clostridia; o__Lachnospirales; f__Lachnospiraceae; g__Lachnospiraceae_NK4A136_group; s__uncultured_bacterium_g__Lachnospiraceae_NK4A136_group
77	203.0	119.0	277.0	4.0	2.0	1531.0	170.0	1.0	1.0	2.0	3.0	3.0	k__Bacteria; p__Firmicutes; c__Clostridia; o__Lachnospirales; f__Lachnospiraceae
78	74.0	58.0	47.0	70.0	84.0	65.0	8.0	18.0	7.0	15.0	45.0	84.0	k__Bacteria; p__Bacteroidota; c__Bacteroidia; o__Bacteroidales; f__Muribaculaceae; g__Muribaculaceae; s__uncultured_bacterium_g__Muribaculaceae
79	28.0	2.0	3.0	2.0	5.0	3.0	0.0	2.0	1.0	0.0	1.0	9.0	k__Bacteria; p__Firmicutes; c__Clostridia; o__Clostridia_UCG-014; f__Clostridia_UCG-014; g__Clostridia_UCG-014; s__uncultured_bacterium_g__Clostridia_UCG-014
80	7.0	2.0	23.0	64.0	16.0	1.0	14.0	1.0	1.0	0.0	0.0	3.0	k__Bacteria; p__Bacteroidota; c__Bacteroidia; o__Bacteroidales; f__Muribaculaceae; g__Muribaculaceae; s__uncultured_bacterium_g__Muribaculaceae
81	2.0	0.0	1.0	0.0	0.0	0.0	0.0	1.0	0.0	0.0	0.0	0.0	k__Bacteria; p__Bacteroidota; c__Bacteroidia; o__Bacteroidales; f__Rikenellaceae; g__Rikenellaceae; s__Rikenella_sp._g__Rikenellaceae
82	328.0	212.0	135.0	9.0	123.0	860.0	687.0	7.0	12.0	1.0	24.0	3.0	k__Bacteria; p__Firmicutes; c__Clostridia; o__Clostridia_UCG-014; f__Clostridia_UCG-014; g__Clostridia_UCG-014; s__unidentified_g__Clostridia_UCG-014
83	308.0	138.0	211.0	0.0	96.0	0.0	0.0	84.0	36.0	22.0	0.0	0.0	k__Bacteria; p__Firmicutes; c__Clostridia; o__Lachnospirales; f__Lachnospiraceae; g__A2
84	2.0	0.0	0.0	1.0	1.0	1.0	0.0	1.0	0.0	1.0	1.0	0.0	k__Bacteria; p__Bacteroidota; c__Bacteroidia; o__Bacteroidales; f__Tannerellaceae; g__Parabacteroides
85	127.0	62.0	76.0	53.0	180.0	94.0	217.0	46.0	40.0	78.0	103.0	68.0	k__Bacteria; p__Bacteroidota; c__Bacteroidia; o__Bacteroidales; f__Muribaculaceae; g__Muribaculaceae; s__uncultured_bacterium_g__Muribaculaceae
86	140.0	21.0	112.0	18.0	15.0	1.0	48.0	7.0	6.0	27.0	45.0	1.0	k__Bacteria; p__Bacteroidota; c__Bacteroidia; o__Bacteroidales; f__Rikenellaceae; g__Rikenella; s__Rikenella_microfusus_g__Rikenella
87	251.0	810.0	68.0	473.0	227.0	130.0	66.0	162.0	696.0	951.0	1461.0	1085.0	k__Bacteria; p__Bacteroidota; c__Bacteroidia; o__Bacteroidales; f__Bacteroidaceae; g__Bacteroides; s__Bacteroides_sartorii_g__Bacteroides
88	323.0	319.0	445.0	323.0	392.0	156.0	861.0	165.0	76.0	317.0	244.0	351.0	k__Bacteria; p__Bacteroidota; c__Bacteroidia; o__Bacteroidales; f__Muribaculaceae; g__Muribaculaceae; s__uncultured_bacterium_g__Muribaculaceae
89	3.0	0.0	5.0	2.0	0.0	0.0	0.0	0.0	0.0	0.0	0.0	5.0	k__Bacteria; p__Firmicutes; c__Clostridia; o__Lachnospirales; f__Lachnospiraceae; g__uncultured; s__uncultured_bacterium_g__uncultured
90	10.0	1.0	0.0	2.0	6.0	0.0	0.0	12.0	0.0	0.0	1.0	1.0	k__Bacteria; p__Firmicutes; c__Clostridia; o__Lachnospirales; f__Lachnospiraceae
91	128.0	137.0	170.0	215.0	168.0	94.0	128.0	54.0	47.0	61.0	96.0	75.0	k__Bacteria; p__Bacteroidota; c__Bacteroidia; o__Bacteroidales; f__Muribaculaceae; g__Muribaculaceae; s__uncultured_bacterium_g__Muribaculaceae
92	89.0	32.0	53.0	14.0	55.0	0.0	1.0	1.0	0.0	0.0	0.0	0.0	k__Bacteria; p__Bacteroidota; c__Bacteroidia; o__Bacteroidales; f__Muribaculaceae; g__Muribaculaceae
93	56.0	154.0	103.0	43.0	65.0	1.0	0.0	7.0	7.0	112.0	7.0	364.0	k__Bacteria; p__Bacteroidota; c__Bacteroidia; o__Bacteroidales; f__Muribaculaceae; g__Muribaculaceae; s__uncultured_Bacteroidales_g__Muribaculaceae
94	121.0	18.0	3.0	4.0	3.0	2.0	0.0	1.0	1.0	4.0	1.0	1.0	k__Bacteria; p__Firmicutes; c__Clostridia; o__Lachnospirales; f__Lachnospiraceae; g__Lachnospiraceae_NK4A136_group; s__Trichinella_pseudospiralis_g__Lachnospiraceae_NK4A136_group
95	52.0	39.0	54.0	29.0	32.0	24.0	1.0	20.0	22.0	13.0	30.0	24.0	k__Bacteria; p__Bacteroidota; c__Bacteroidia; o__Bacteroidales; f__Muribaculaceae; g__Muribaculaceae; s__uncultured_bacterium_g__Muribaculaceae
96	27.0	0.0	74.0	10.0	88.0	0.0	0.0	54.0	125.0	62.0	100.0	57.0	k__Bacteria; p__Bacteroidota; c__Bacteroidia; o__Bacteroidales; f__Muribaculaceae; g__Muribaculaceae
97	39.0	25.0	37.0	22.0	44.0	0.0	57.0	3.0	0.0	1.0	1.0	1.0	k__Bacteria; p__Bacteroidota; c__Bacteroidia; o__Bacteroidales; f__Muribaculaceae; g__Muribaculaceae; s__uncultured_bacterium_g__Muribaculaceae
98	14.0	7.0	0.0	30.0	26.0	0.0	0.0	35.0	5.0	21.0	12.0	35.0	k__Bacteria; p__Proteobacteria; c__Alphaproteobacteria; o__Rhodospirillales; f__uncultured; g__uncultured; s__gut_metagenome_g__uncultured
99	25.0	38.0	37.0	2.0	71.0	59.0	21.0	5.0	74.0	55.0	29.0	289.0	k__Bacteria; p__Firmicutes; c__Clostridia; o__Clostridia_UCG-014; f__Clostridia_UCG-014; g__Clostridia_UCG-014
100	2.0	2.0	0.0	0.0	1.0	0.0	4.0	0.0	0.0	0.0	0.0	0.0	k__Bacteria; p__Bacteroidota; c__Bacteroidia; o__Bacteroidales; f__Muribaculaceae; g__Muribaculaceae; s__uncultured_bacterium_g__Muribaculaceae
101	83.0	102.0	21.0	26.0	77.0	58.0	23.0	112.0	116.0	102.0	33.0	90.0	k__Bacteria; p__Bacteroidota; c__Bacteroidia; o__Bacteroidales; f__Muribaculaceae; g__Muribaculaceae; s__uncultured_bacterium_g__Muribaculaceae
102	24.0	10.0	30.0	76.0	123.0	76.0	108.0	34.0	57.0	94.0	74.0	100.0	k__Bacteria; p__Bacteroidota; c__Bacteroidia; o__Bacteroidales; f__Muribaculaceae; g__Muribaculaceae; s__uncultured_bacterium_g__Muribaculaceae
103	44.0	35.0	24.0	45.0	32.0	150.0	238.0	98.0	139.0	61.0	191.0	185.0	k__Bacteria; p__Bacteroidota; c__Bacteroidia; o__Bacteroidales; f__Muribaculaceae; g__Muribaculaceae; s__uncultured_bacterium_g__Muribaculaceae
104	37.0	25.0	38.0	50.0	24.0	119.0	6.0	28.0	21.0	13.0	40.0	68.0	k__Bacteria; p__Firmicutes; c__Clostridia; o__Lachnospirales; f__Lachnospiraceae; g__Tuzzerella; s__uncultured_bacterium_g__Tuzzerella
105	388.0	199.0	230.0	167.0	539.0	76.0	71.0	73.0	97.0	167.0	101.0	91.0	k__Bacteria; p__Proteobacteria; c__Gammaproteobacteria; o__Burkholderiales; f__Sutterellaceae; g__Parasutterella; s__uncultured_bacterium_g__Parasutterella
106	124.0	79.0	87.0	84.0	141.0	111.0	152.0	141.0	79.0	89.0	118.0	156.0	k__Bacteria; p__Bacteroidota; c__Bacteroidia; o__Bacteroidales; f__Muribaculaceae; g__Muribaculaceae; s__uncultured_bacterium_g__Muribaculaceae
107	136.0	47.0	65.0	57.0	69.0	158.0	60.0	92.0	31.0	20.0	50.0	47.0	k__Bacteria; p__Bacteroidota; c__Bacteroidia; o__Bacteroidales; f__Muribaculaceae; g__Muribaculaceae; s__uncultured_bacterium_g__Muribaculaceae
108	8.0	5.0	7.0	4.0	12.0	3.0	38.0	2.0	2.0	1.0	2.0	1.0	k__Bacteria; p__Bacteroidota; c__Bacteroidia; o__Bacteroidales; f__Muribaculaceae; g__Muribaculaceae; s__uncultured_bacterium_g__Muribaculaceae
109	56.0	35.0	40.0	61.0	99.0	13.0	337.0	19.0	70.0	77.0	74.0	111.0	k__Bacteria; p__Bacteroidota; c__Bacteroidia; o__Bacteroidales; f__Bacteroidaceae; g__Bacteroides; s__Bacteroides_caecimuris_g__Bacteroides
110	38.0	47.0	30.0	15.0	16.0	32.0	46.0	6.0	49.0	21.0	8.0	17.0	k__Bacteria; p__Firmicutes; c__Clostridia; o__Oscillospirales; f__Oscillospiraceae; g__NK4A214_group; s__unidentified_g__NK4A214_group
111	208.0	199.0	172.0	91.0	130.0	23.0	3.0	180.0	174.0	92.0	186.0	74.0	k__Bacteria; p__Bacteroidota; c__Bacteroidia; o__Bacteroidales; f__Muribaculaceae; g__Muribaculaceae; s__uncultured_bacterium_g__Muribaculaceae
112	61.0	58.0	35.0	52.0	71.0	60.0	5.0	17.0	7.0	16.0	36.0	95.0	k__Bacteria; p__Bacteroidota; c__Bacteroidia; o__Bacteroidales; f__Muribaculaceae; g__Muribaculaceae
113	53.0	28.0	24.0	40.0	39.0	35.0	1.0	45.0	31.0	21.0	58.0	23.0	k__Bacteria; p__Bacteroidota; c__Bacteroidia; o__Bacteroidales; f__Muribaculaceae; g__Muribaculaceae; s__uncultured_bacterium_g__Muribaculaceae
114	53.0	23.0	14.0	193.0	6.0	37.0	127.0	19.0	51.0	48.0	7.0	40.0	k__Bacteria; p__Firmicutes; c__Clostridia; o__Oscillospirales; f__Oscillospiraceae; g__uncultured
115	30.0	57.0	30.0	116.0	265.0	15.0	14.0	35.0	35.0	288.0	43.0	94.0	k__Bacteria; p__Campilobacterota; c__Campylobacteria; o__Campylobacterales; f__Helicobacteraceae; g__Helicobacter
116	189.0	113.0	333.0	150.0	118.0	4.0	1.0	1.0	0.0	1.0	1.0	2.0	k__Bacteria; p__Desulfobacterota; c__Desulfovibrionia; o__Desulfovibrionales; f__Desulfovibrionaceae; g__uncultured; s__uncultured_bacterium_g__uncultured
117	106.0	283.0	46.0	316.0	5.0	1.0	100.0	104.0	302.0	52.0	251.0	39.0	k__Bacteria; p__Bacteroidota; c__Bacteroidia; o__Bacteroidales; f__Prevotellaceae; g__Prevotellaceae_NK3B31_group; s__uncultured_bacterium_g__Prevotellaceae_NK3B31_group
118	30.0	154.0	7.0	146.0	3.0	3.0	10.0	14.0	160.0	39.0	161.0	23.0	k__Bacteria; p__Bacteroidota; c__Bacteroidia; o__Bacteroidales; f__Prevotellaceae; g__Prevotellaceae_NK3B31_group; s__uncultured_bacterium_g__Prevotellaceae_NK3B31_group
119	26.0	67.0	44.0	35.0	25.0	8.0	9.0	66.0	15.0	15.0	11.0	64.0	k__Bacteria; p__Firmicutes; c__Clostridia; o__Lachnospirales; f__Lachnospiraceae; g__GCA-900066575; s__uncultured_bacterium_g__GCA-900066575
120	14.0	23.0	17.0	7.0	20.0	0.0	0.0	14.0	1.0	15.0	9.0	18.0	k__Bacteria; p__Bacteroidota; c__Bacteroidia; o__Bacteroidales; f__Muribaculaceae; g__Muribaculaceae
121	37.0	55.0	12.0	100.0	0.0	0.0	37.0	0.0	0.0	0.0	0.0	0.0	k__Bacteria; p__Bacteroidota; c__Bacteroidia; o__Bacteroidales; f__Prevotellaceae; g__Alloprevotella
122	130.0	50.0	290.0	334.0	500.0	476.0	663.0	111.0	180.0	661.0	397.0	315.0	k__Bacteria; p__Bacteroidota; c__Bacteroidia; o__Bacteroidales; f__Muribaculaceae; g__Muribaculaceae; s__uncultured_bacterium_g__Muribaculaceae
123	3.0	11.0	0.0	7.0	8.0	2.0	2.0	6.0	1.0	14.0	3.0	22.0	k__Bacteria; p__Proteobacteria; c__Alphaproteobacteria; o__Rhodospirillales; f__uncultured; g__uncultured
124	147.0	364.0	14.0	6.0	391.0	14.0	3.0	27.0	13.0	80.0	12.0	16.0	k__Bacteria; p__Firmicutes; c__Clostridia; o__Lachnospirales; f__Lachnospiraceae; g__Lachnospiraceae_NK4A136_group
125	34.0	27.0	53.0	89.0	29.0	102.0	11.0	163.0	19.0	29.0	37.0	715.0	k__Bacteria; p__Firmicutes; c__Clostridia; o__Lachnospirales; f__Lachnospiraceae; g__Lachnospiraceae_UCG-006; s__uncultured_bacterium_g__Lachnospiraceae_UCG-006
126	15.0	4.0	7.0	7.0	15.0	21.0	188.0	4.0	6.0	7.0	8.0	2.0	k__Bacteria; p__Firmicutes; c__Bacilli; o__Erysipelotrichales; f__Erysipelotrichaceae; g__Dubosiella; s__uncultured_bacterium_g__Dubosiella
127	6.0	0.0	13.0	4.0	16.0	0.0	1.0	11.0	20.0	5.0	21.0	20.0	k__Bacteria; p__Bacteroidota; c__Bacteroidia; o__Bacteroidales; f__Muribaculaceae; g__Muribaculaceae
128	9.0	3.0	7.0	8.0	5.0	1.0	38.0	0.0	0.0	0.0	0.0	0.0	k__Bacteria; p__Bacteroidota; c__Bacteroidia; o__Bacteroidales; f__Prevotellaceae; g__Alloprevotella; s__uncultured_Bacteroidales_g__Alloprevotella
129	127.0	62.0	119.0	89.0	160.0	40.0	219.0	52.0	39.0	69.0	58.0	148.0	k__Bacteria; p__Bacteroidota; c__Bacteroidia; o__Bacteroidales; f__Muribaculaceae; g__Muribaculaceae; s__uncultured_bacterium_g__Muribaculaceae
130	10.0	10.0	1.0	9.0	23.0	3.0	5.0	9.0	0.0	0.0	0.0	7.0	k__Bacteria; p__Bacteroidota; c__Bacteroidia; o__Bacteroidales; f__Bacteroidaceae; g__Bacteroides
131	22.0	19.0	25.0	11.0	14.0	18.0	9.0	13.0	24.0	30.0	18.0	17.0	k__Bacteria; p__Bacteroidota; c__Bacteroidia; o__Bacteroidales; f__Muribaculaceae; g__Muribaculaceae; s__uncultured_bacterium_g__Muribaculaceae
132	2.0	2.0	4.0	6.0	1.0	2.0	3.0	2.0	0.0	4.0	3.0	5.0	k__Bacteria; p__Bacteroidota; c__Bacteroidia; o__Bacteroidales; f__Muribaculaceae; g__Muribaculaceae; s__uncultured_bacterium_g__Muribaculaceae
133	322.0	29.0	0.0	1.0	0.0	0.0	0.0	0.0	1.0	15.0	0.0	0.0	k__Bacteria; p__Firmicutes; c__Clostridia; o__Lachnospirales; f__Lachnospiraceae
134	23.0	79.0	10.0	39.0	1.0	0.0	2.0	25.0	100.0	15.0	50.0	20.0	k__Bacteria; p__Bacteroidota; c__Bacteroidia; o__Bacteroidales
135	19.0	15.0	10.0	5.0	6.0	5.0	24.0	2.0	8.0	2.0	4.0	6.0	k__Bacteria; p__Bacteroidota; c__Bacteroidia; o__Bacteroidales; f__Muribaculaceae; g__Muribaculaceae; s__uncultured_bacterium_g__Muribaculaceae
136	39.0	12.0	47.0	64.0	149.0	105.0	119.0	33.0	49.0	81.0	50.0	107.0	k__Bacteria; p__Bacteroidota; c__Bacteroidia; o__Bacteroidales; f__Muribaculaceae; g__Muribaculaceae; s__uncultured_bacterium_g__Muribaculaceae
137	29.0	7.0	16.0	22.0	9.0	0.0	0.0	0.0	0.0	2.0	1.0	0.0	k__Bacteria; p__Bacteroidota; c__Bacteroidia; o__Bacteroidales; f__Muribaculaceae; g__Muribaculaceae; s__uncultured_bacterium_g__Muribaculaceae
138	26.0	17.0	42.0	37.0	92.0	14.0	7.0	18.0	60.0	124.0	46.0	47.0	k__Bacteria; p__Bacteroidota; c__Bacteroidia; o__Bacteroidales; f__Muribaculaceae; g__Muribaculaceae; s__uncultured_bacterium_g__Muribaculaceae
139	48.0	21.0	3.0	3.0	0.0	1.0	0.0	1.0	0.0	0.0	0.0	0.0	k__Bacteria; p__Firmicutes; c__Clostridia; o__Oscillospirales; f__Ruminococcaceae; g__Ruminococcus
140	56.0	36.0	32.0	45.0	24.0	1.0	71.0	2.0	0.0	0.0	0.0	0.0	k__Bacteria; p__Bacteroidota; c__Bacteroidia; o__Bacteroidales; f__Prevotellaceae; g__Alloprevotella; s__uncultured_Bacteroidales_g__Alloprevotella
141	108.0	18.0	21.0	1.0	1.0	14.0	0.0	71.0	107.0	202.0	94.0	1.0	k__Bacteria; p__Firmicutes; c__Clostridia; o__Lachnospirales; f__Lachnospiraceae; g__[Eubacterium]_xylanophilum_group; s__uncultured_bacterium_g__[Eubacterium]_xylanophilum_group
142	288.0	363.0	252.0	425.0	287.0	434.0	51.0	229.0	287.0	211.0	179.0	70.0	k__Bacteria; p__Bacteroidota; c__Bacteroidia; o__Bacteroidales; f__Muribaculaceae; g__Muribaculaceae; s__uncultured_bacterium_g__Muribaculaceae
143	29.0	67.0	579.0	147.0	13.0	234.0	7.0	19.0	44.0	15.0	23.0	105.0	k__Bacteria; p__Campilobacterota; c__Campylobacteria; o__Campylobacterales; f__Helicobacteraceae; g__Helicobacter
144	9.0	1.0	7.0	5.0	1.0	7.0	27.0	1.0	10.0	1.0	1.0	1.0	k__Bacteria; p__Bacteroidota; c__Bacteroidia; o__Bacteroidales; f__Muribaculaceae; g__Muribaculaceae; s__uncultured_bacterium_g__Muribaculaceae
145	150.0	89.0	297.0	70.0	209.0	1.0	0.0	77.0	3.0	3.0	2.0	1.0	k__Bacteria; p__Firmicutes; c__Clostridia; o__Lachnospirales; f__Lachnospiraceae; g__Lachnospiraceae_NK4A136_group
146	10.0	0.0	40.0	0.0	0.0	0.0	3.0	0.0	0.0	0.0	0.0	0.0	k__Bacteria; p__Firmicutes; c__Clostridia; o__Clostridia_UCG-014; f__Clostridia_UCG-014; g__Clostridia_UCG-014
147	84.0	73.0	32.0	4.0	44.0	846.0	76.0	13.0	101.0	23.0	5.0	4.0	k__Bacteria; p__Firmicutes; c__Clostridia; o__Clostridia_UCG-014; f__Clostridia_UCG-014; g__Clostridia_UCG-014
148	70.0	81.0	60.0	94.0	69.0	4.0	4.0	82.0	40.0	203.0	129.0	104.0	k__Bacteria; p__Bacteroidota; c__Bacteroidia; o__Bacteroidales; f__Muribaculaceae; g__Muribaculaceae; s__uncultured_Bacteroidales_g__Muribaculaceae
149	25.0	2.0	1.0	376.0	0.0	0.0	0.0	1.0	0.0	1.0	1.0	0.0	k__Bacteria; p__Firmicutes; c__Clostridia; o__Oscillospirales; f__Ruminococcaceae; g__Ruminococcus; s__uncultured_Ruminococcus_g__Ruminococcus
150	379.0	252.0	246.0	317.0	311.0	396.0	62.0	410.0	227.0	123.0	349.0	178.0	k__Bacteria; p__Bacteroidota; c__Bacteroidia; o__Bacteroidales; f__Muribaculaceae; g__Muribaculaceae; s__uncultured_bacterium_g__Muribaculaceae
151	8.0	2.0	6.0	0.0	1.0	35.0	2.0	1.0	3.0	3.0	0.0	0.0	k__Bacteria; p__Firmicutes; c__Clostridia; o__Lachnospirales; f__Lachnospiraceae; g__uncultured
152	225.0	347.0	161.0	154.0	95.0	135.0	152.0	592.0	136.0	534.0	395.0	648.0	k__Bacteria; p__Bacteroidota; c__Bacteroidia; o__Bacteroidales; f__Muribaculaceae; g__Muribaculaceae; s__uncultured_Bacteroidales_g__Muribaculaceae
153	160.0	186.0	110.0	212.0	130.0	652.0	909.0	325.0	525.0	384.0	750.0	563.0	k__Bacteria; p__Bacteroidota; c__Bacteroidia; o__Bacteroidales; f__Muribaculaceae; g__Muribaculaceae; s__uncultured_bacterium_g__Muribaculaceae
154	77.0	2.0	266.0	2.0	1.0	636.0	65.0	385.0	176.0	325.0	133.0	1145.0	k__Bacteria; p__Firmicutes; c__Clostridia; o__Oscillospirales; f__Ruminococcaceae; g__Ruminococcus; s__unidentified_g__Ruminococcus
155	10.0	5.0	5.0	3.0	3.0	17.0	2.0	5.0	5.0	0.0	2.0	1.0	k__Bacteria; p__Bacteroidota; c__Bacteroidia; o__Bacteroidales; f__Muribaculaceae; g__Muribaculaceae; s__uncultured_bacterium_g__Muribaculaceae
156	234.0	116.0	159.0	44.0	297.0	12.0	3.0	13.0	3.0	0.0	4.0	5.0	k__Bacteria; p__Bacteroidota; c__Bacteroidia; o__Bacteroidales; f__Muribaculaceae; g__Muribaculaceae; s__uncultured_bacterium_g__Muribaculaceae
157	38.0	6.0	23.0	18.0	52.0	6.0	18.0	9.0	19.0	21.0	21.0	16.0	k__Bacteria; p__Firmicutes; c__Bacilli; o__Erysipelotrichales; f__Erysipelotrichaceae; g__Allobaculum; s__uncultured_bacterium_g__Allobaculum
158	63.0	40.0	65.0	5.0	69.0	1.0	3.0	0.0	0.0	0.0	0.0	0.0	k__Bacteria; p__Bacteroidota; c__Bacteroidia; o__Bacteroidales; f__Muribaculaceae; g__Muribaculaceae; s__uncultured_Bacteroidales_g__Muribaculaceae
159	11.0	1.0	9.0	10.0	0.0	0.0	13.0	0.0	1.0	1.0	0.0	0.0	k__Bacteria; p__Bacteroidota; c__Bacteroidia; o__Bacteroidales; f__Prevotellaceae
160	14.0	2.0	10.0	21.0	8.0	43.0	7.0	1.0	1.0	0.0	0.0	2.0	k__Bacteria; p__Firmicutes; c__Clostridia; o__Lachnospirales; f__Lachnospiraceae
161	14.0	9.0	7.0	11.0	7.0	56.0	0.0	28.0	22.0	18.0	41.0	21.0	k__Bacteria; p__Bacteroidota; c__Bacteroidia; o__Bacteroidales; f__Muribaculaceae; g__Muribaculaceae; s__uncultured_bacterium_g__Muribaculaceae
162	39.0	5.0	16.0	85.0	46.0	234.0	454.0	28.0	9.0	55.0	23.0	26.0	k__Bacteria; p__Bacteroidota; c__Bacteroidia; o__Bacteroidales; f__Muribaculaceae; g__Muribaculaceae; s__uncultured_bacterium_g__Muribaculaceae
163	44.0	4.0	28.0	5.0	7.0	0.0	0.0	39.0	82.0	29.0	16.0	11.0	k__Bacteria; p__Firmicutes; c__Clostridia; o__Lachnospirales; f__Lachnospiraceae; g__uncultured; s__uncultured_bacterium_g__uncultured
164	2.0	16.0	1.0	13.0	0.0	0.0	0.0	1.0	11.0	3.0	10.0	2.0	k__Bacteria; p__Bacteroidota; c__Bacteroidia; o__Bacteroidales; f__Prevotellaceae; g__Prevotellaceae_NK3B31_group; s__uncultured_bacterium_g__Prevotellaceae_NK3B31_group
165	9.0	2.0	15.0	2.0	1.0	0.0	9.0	1.0	0.0	2.0	0.0	0.0	k__Bacteria; p__Bacteroidota; c__Bacteroidia; o__Bacteroidales; f__Rikenellaceae; g__Rikenellaceae; s__Rikenella_sp._g__Rikenellaceae
166	88.0	13.0	17.0	58.0	95.0	90.0	48.0	76.0	15.0	51.0	8.0	27.0	k__Bacteria; p__Bacteroidota; c__Bacteroidia; o__Bacteroidales; f__Tannerellaceae; g__Parabacteroides
167	5.0	16.0	4.0	7.0	7.0	23.0	72.0	5.0	12.0	1.0	4.0	3.0	k__Bacteria; p__Bacteroidota; c__Bacteroidia; o__Bacteroidales; f__Muribaculaceae; g__Muribaculaceae; s__uncultured_bacterium_g__Muribaculaceae
168	8.0	4.0	2.0	12.0	3.0	12.0	4.0	4.0	3.0	0.0	2.0	0.0	k__Bacteria; p__Bacteroidota; c__Bacteroidia; o__Bacteroidales; f__Muribaculaceae; g__Muribaculaceae; s__uncultured_bacterium_g__Muribaculaceae
169	7.0	24.0	26.0	3.0	23.0	29.0	31.0	17.0	14.0	22.0	17.0	19.0	k__Bacteria; p__Bacteroidota; c__Bacteroidia; o__Bacteroidales; f__Muribaculaceae; g__Muribaculaceae; s__uncultured_bacterium_g__Muribaculaceae
170	13.0	5.0	16.0	6.0	8.0	0.0	0.0	3.0	4.0	8.0	4.0	8.0	k__Bacteria; p__Bacteroidota; c__Bacteroidia; o__Bacteroidales; f__Muribaculaceae; g__Muribaculaceae
171	29.0	59.0	12.0	106.0	0.0	1.0	35.0	0.0	3.0	0.0	0.0	0.0	k__Bacteria; p__Bacteroidota; c__Bacteroidia; o__Bacteroidales; f__Prevotellaceae
172	27.0	38.0	127.0	265.0	94.0	3.0	6.0	288.0	33.0	122.0	20.0	3.0	k__Bacteria; p__Firmicutes; c__Clostridia; o__Lachnospirales; f__Lachnospiraceae; g__Roseburia; s__uncultured_bacterium_g__Roseburia
173	3.0	1.0	1.0	1.0	0.0	1.0	0.0	0.0	0.0	0.0	0.0	0.0	k__Bacteria; p__Bacteroidota; c__Bacteroidia; o__Bacteroidales; f__Muribaculaceae; g__Muribaculaceae; s__uncultured_bacterium_g__Muribaculaceae
174	86.0	238.0	13.0	235.0	2.0	1.0	1.0	245.0	237.0	540.0	170.0	337.0	k__Bacteria; p__Bacteroidota; c__Bacteroidia; o__Bacteroidales; f__Bacteroidaceae; g__Bacteroides; s__uncultured_bacterium_g__Bacteroides
175	114.0	5.0	37.0	41.0	5.0	52.0	5.0	7.0	1.0	4.0	1.0	1.0	k__Bacteria; p__Firmicutes; c__Clostridia; o__Lachnospirales; f__Lachnospiraceae; g__Roseburia; s__uncultured_bacterium_g__Roseburia
176	109.0	143.0	86.0	72.0	24.0	25.0	15.0	248.0	90.0	142.0	79.0	133.0	k__Bacteria; p__Firmicutes; c__Clostridia; o__Oscillospirales; f__Oscillospiraceae; g__UCG-003; s__uncultured_bacterium_g__UCG-003
177	14.0	161.0	6.0	2.0	0.0	0.0	4.0	1.0	3.0	1.0	0.0	0.0	k__Bacteria; p__Firmicutes; c__Clostridia; o__Lachnospirales; f__Lachnospiraceae; g__Lachnospiraceae_NK4A136_group; s__uncultured_bacterium_g__Lachnospiraceae_NK4A136_group
178	83.0	48.0	98.0	6.0	122.0	80.0	16.0	205.0	45.0	86.0	18.0	5.0	k__Bacteria; p__Firmicutes; c__Clostridia; o__Oscillospirales; f__Ruminococcaceae; g__Incertae_Sedis; s__uncultured_bacterium_g__Incertae_Sedis
179	32.0	84.0	11.0	123.0	5.0	11.0	0.0	21.0	70.0	44.0	76.0	5.0	k__Bacteria; p__Bacteroidota; c__Bacteroidia; o__Bacteroidales; f__Prevotellaceae
180	39.0	83.0	15.0	39.0	75.0	64.0	23.0	94.0	78.0	38.0	107.0	107.0	k__Bacteria; p__Bacteroidota; c__Bacteroidia; o__Bacteroidales
181	33.0	29.0	1.0	6.0	55.0	23.0	4.0	2.0	21.0	24.0	2.0	4.0	k__Bacteria; p__Firmicutes; c__Bacilli; o__Lactobacillales; f__Lactobacillaceae; g__Pediococcus; s__Pediococcus_pentosaceus_g__Pediococcus
182	155.0	37.0	80.0	179.0	95.0	133.0	304.0	20.0	33.0	138.0	50.0	12.0	k__Bacteria; p__Firmicutes; c__Bacilli; o__Lactobacillales; f__Lactobacillaceae; g__Lactobacillus; s__Lactobacillus_johnsonii_g__Lactobacillus
183	7.0	3.0	0.0	1.0	0.0	0.0	0.0	0.0	0.0	0.0	0.0	0.0	k__Bacteria; p__Bacteroidota; c__Bacteroidia; o__Bacteroidales; f__Prevotellaceae
184	3.0	8.0	6.0	3.0	0.0	0.0	0.0	0.0	0.0	0.0	0.0	0.0	k__Bacteria; p__Bacteroidota; c__Bacteroidia; o__Bacteroidales; f__Muribaculaceae; g__Muribaculaceae
185	2.0	0.0	0.0	0.0	0.0	0.0	0.0	0.0	0.0	0.0	0.0	0.0	k__Bacteria; p__Firmicutes; c__Clostridia; o__Oscillospirales
186	82.0	143.0	38.0	18.0	1.0	1.0	25.0	2.0	2.0	0.0	1.0	0.0	k__Bacteria; p__Firmicutes; c__Clostridia; o__Lachnospirales; f__Lachnospiraceae; g__Lachnospiraceae_NK4A136_group; s__uncultured_bacterium_g__Lachnospiraceae_NK4A136_group
187	49.0	39.0	73.0	18.0	27.0	192.0	276.0	41.0	44.0	84.0	12.0	38.0	k__Bacteria; p__Firmicutes; c__Clostridia; o__Oscillospirales; f__Oscillospiraceae; g__Intestinimonas
188	93.0	180.0	88.0	111.0	90.0	48.0	233.0	139.0	90.0	425.0	344.0	64.0	k__Bacteria; p__Bacteroidota; c__Bacteroidia; o__Bacteroidales; f__Muribaculaceae; g__Muribaculaceae; s__uncultured_bacterium_g__Muribaculaceae
189	4.0	4.0	1.0	1.0	5.0	3.0	0.0	1.0	1.0	1.0	2.0	1.0	k__Bacteria; p__Bacteroidota; c__Bacteroidia; o__Bacteroidales
190	12.0	2.0	7.0	9.0	5.0	6.0	1.0	9.0	2.0	0.0	1.0	2.0	k__Bacteria; p__Firmicutes; c__Clostridia; o__Oscillospirales; f__Oscillospiraceae; g__Intestinimonas; s__uncultured_bacterium_g__Intestinimonas
191	10.0	10.0	5.0	7.0	4.0	3.0	0.0	6.0	55.0	16.0	36.0	26.0	k__Bacteria; p__Bacteroidota; c__Bacteroidia; o__Bacteroidales; f__Muribaculaceae; g__Muribaculaceae; s__uncultured_bacterium_g__Muribaculaceae
192	8.0	12.0	4.0	8.0	9.0	4.0	1.0	3.0	0.0	5.0	5.0	2.0	k__Bacteria; p__Bacteroidota; c__Bacteroidia; o__Bacteroidales; f__Muribaculaceae; g__Muribaculaceae; s__uncultured_bacterium_g__Muribaculaceae
193	85.0	14.0	4.0	3.0	4.0	0.0	0.0	27.0	1.0	0.0	0.0	0.0	k__Bacteria; p__Firmicutes; c__Clostridia; o__Lachnospirales; f__Lachnospiraceae; g__Lachnospiraceae_NK4A136_group; s__uncultured_bacterium_g__Lachnospiraceae_NK4A136_group
194	62.0	104.0	74.0	111.0	62.0	45.0	131.0	35.0	33.0	89.0	59.0	59.0	k__Bacteria; p__Bacteroidota; c__Bacteroidia; o__Bacteroidales; f__Prevotellaceae; g__Prevotella; s__metagenome_g__Prevotella
195	19.0	17.0	4.0	32.0	11.0	9.0	0.0	20.0	3.0	6.0	7.0	6.0	k__Bacteria; p__Bacteroidota; c__Bacteroidia; o__Bacteroidales; f__Muribaculaceae; g__Muribaculaceae; s__uncultured_bacterium_g__Muribaculaceae
196	25.0	20.0	43.0	31.0	100.0	0.0	0.0	12.0	48.0	90.0	62.0	44.0	k__Bacteria; p__Bacteroidota; c__Bacteroidia; o__Bacteroidales; f__Muribaculaceae; g__Muribaculaceae; s__uncultured_bacterium_g__Muribaculaceae
197	20.0	10.0	4.0	15.0	5.0	0.0	0.0	8.0	9.0	9.0	6.0	4.0	k__Bacteria; p__Firmicutes; c__Clostridia; o__Lachnospirales; f__Lachnospiraceae
198	2.0	15.0	15.0	42.0	4.0	29.0	17.0	15.0	3.0	10.0	12.0	38.0	k__Bacteria; p__Firmicutes; c__Bacilli; o__Lactobacillales; f__Lactobacillaceae; g__Lactobacillus
199	26.0	1.0	57.0	19.0	94.0	1.0	0.0	93.0	76.0	29.0	81.0	45.0	k__Bacteria; p__Bacteroidota; c__Bacteroidia; o__Bacteroidales; f__Muribaculaceae; g__Muribaculaceae; s__uncultured_bacterium_g__Muribaculaceae
200	6.0	2.0	1.0	2.0	0.0	0.0	0.0	0.0	0.0	0.0	0.0	0.0	k__Bacteria; p__Firmicutes; c__Clostridia; o__Lachnospirales; f__Lachnospiraceae; g__Lachnospiraceae_NK4A136_group; s__uncultured_bacterium_g__Lachnospiraceae_NK4A136_group
201	16.0	27.0	5.0	5.0	8.0	0.0	0.0	7.0	11.0	12.0	5.0	2.0	k__Bacteria; p__Bacteroidota; c__Bacteroidia; o__Bacteroidales; f__Muribaculaceae; g__Muribaculaceae; s__uncultured_bacterium_g__Muribaculaceae
202	50.0	70.0	55.0	46.0	19.0	0.0	170.0	3.0	7.0	4.0	5.0	2.0	k__Bacteria; p__Bacteroidota; c__Bacteroidia; o__Bacteroidales; f__Rikenellaceae; g__Rikenella; s__uncultured_bacterium_g__Rikenella
203	41.0	54.0	18.0	0.0	99.0	132.0	102.0	7.0	111.0	106.0	11.0	0.0	k__Bacteria; p__Firmicutes; c__Clostridia; o__Clostridia_UCG-014; f__Clostridia_UCG-014; g__Clostridia_UCG-014; s__uncultured_rumen_g__Clostridia_UCG-014
204	78.0	4.0	44.0	12.0	20.0	235.0	16.0	1.0	4.0	0.0	0.0	0.0	k__Bacteria; p__Firmicutes; c__Clostridia; o__Lachnospirales; f__Lachnospiraceae; g__Roseburia; s__uncultured_bacterium_g__Roseburia
205	6.0	0.0	0.0	0.0	44.0	0.0	19.0	0.0	0.0	0.0	0.0	0.0	k__Bacteria; p__Firmicutes; c__Clostridia; o__Clostridia_UCG-014; f__Clostridia_UCG-014; g__Clostridia_UCG-014
206	62.0	10.0	23.0	0.0	62.0	27.0	1.0	0.0	86.0	2.0	5.0	0.0	k__Bacteria; p__Firmicutes; c__Clostridia; o__Clostridia_UCG-014; f__Clostridia_UCG-014; g__Clostridia_UCG-014; s__uncultured_bacterium_g__Clostridia_UCG-014
207	8.0	0.0	1.0	0.0	1.0	0.0	39.0	0.0	0.0	0.0	0.0	0.0	k__Bacteria; p__Bacteroidota; c__Bacteroidia; o__Bacteroidales; f__Prevotellaceae; g__Alloprevotella; s__uncultured_Bacteroidales_g__Alloprevotella
208	2.0	2.0	0.0	0.0	2.0	14.0	2.0	6.0	0.0	0.0	1.0	10.0	k__Bacteria; p__Firmicutes; c__Clostridia; o__Peptostreptococcales-Tissierellales; f__Anaerovoracaceae
209	8.0	0.0	0.0	0.0	0.0	0.0	0.0	0.0	0.0	0.0	0.0	0.0	k__Bacteria; p__Firmicutes; c__Clostridia; o__Lachnospirales; f__Lachnospiraceae; g__uncultured
210	4.0	3.0	7.0	7.0	11.0	14.0	1.0	23.0	20.0	17.0	13.0	53.0	k__Bacteria; p__Firmicutes; c__Clostridia; o__Clostridia_vadinBB60_group; f__Clostridia_vadinBB60_group; g__Clostridia_vadinBB60_group; s__unidentified_g__Clostridia_vadinBB60_group
211	3.0	0.0	0.0	0.0	0.0	2.0	0.0	1.0	0.0	0.0	1.0	1.0	k__Bacteria; p__Acidobacteriota; c__Acidobacteriae; o__Solibacterales; f__Solibacteraceae; g__Candidatus_Solibacter; s__uncultured_Acidobacteria_g__Candidatus_Solibacter
212	28.0	23.0	13.0	44.0	10.0	0.0	12.0	37.0	5.0	83.0	17.0	179.0	k__Bacteria; p__Bacteroidota; c__Bacteroidia; o__Bacteroidales; f__Marinifilaceae; g__Odoribacter; s__uncultured_bacterium_g__Odoribacter
213	16.0	12.0	6.0	5.0	15.0	1.0	0.0	9.0	3.0	6.0	0.0	1.0	k__Bacteria; p__Firmicutes; c__Clostridia; o__Oscillospirales; f__Oscillospiraceae; g__uncultured
214	73.0	39.0	39.0	42.0	79.0	23.0	34.0	50.0	38.0	39.0	24.0	7.0	k__Bacteria; p__Bacteroidota; c__Bacteroidia; o__Bacteroidales; f__Muribaculaceae; g__Muribaculaceae; s__uncultured_bacterium_g__Muribaculaceae
215	12.0	22.0	1.0	33.0	0.0	3.0	0.0	3.0	34.0	9.0	38.0	7.0	k__Bacteria; p__Bacteroidota; c__Bacteroidia; o__Bacteroidales; f__Prevotellaceae; g__Prevotellaceae_NK3B31_group
216	24.0	32.0	49.0	63.0	66.0	29.0	9.0	71.0	25.0	22.0	19.0	36.0	k__Bacteria; p__Firmicutes; c__Clostridia; o__Oscillospirales; f__Oscillospiraceae; g__uncultured; s__uncultured_bacterium_g__uncultured
217	5.0	8.0	0.0	4.0	50.0	1.0	0.0	2.0	2.0	0.0	0.0	0.0	k__Bacteria; p__Firmicutes; c__Clostridia; o__Peptococcales; f__Peptococcaceae; g__uncultured; s__unidentified_g__uncultured
218	32.0	32.0	8.0	5.0	3.0	13.0	0.0	52.0	6.0	15.0	24.0	12.0	k__Bacteria; p__Bacteroidota; c__Bacteroidia; o__Bacteroidales; f__Muribaculaceae; g__Muribaculaceae; s__uncultured_bacterium_g__Muribaculaceae
219	53.0	25.0	8.0	37.0	80.0	66.0	25.0	74.0	15.0	20.0	45.0	111.0	k__Bacteria; p__Bacteroidota; c__Bacteroidia; o__Bacteroidales
220	151.0	5.0	6.0	185.0	10.0	247.0	0.0	10.0	42.0	98.0	36.0	227.0	k__Bacteria; p__Firmicutes; c__Clostridia; o__Oscillospirales; f__Ruminococcaceae
221	40.0	84.0	11.0	77.0	9.0	7.0	3.0	3.0	2.0	5.0	6.0	8.0	k__Bacteria; p__Bacteroidota; c__Bacteroidia; o__Bacteroidales; f__Rikenellaceae; g__Alistipes
222	77.0	109.0	9.0	54.0	97.0	79.0	0.0	94.0	64.0	172.0	177.0	168.0	k__Bacteria; p__Bacteroidota; c__Bacteroidia; o__Bacteroidales; f__Tannerellaceae; g__Parabacteroides; s__Parabacteroides_gordonii_g__Parabacteroides
223	37.0	48.0	29.0	39.0	46.0	40.0	40.0	49.0	29.0	27.0	27.0	32.0	k__Bacteria; p__Bacteroidota; c__Bacteroidia; o__Bacteroidales; f__Muribaculaceae; g__Muribaculaceae; s__uncultured_bacterium_g__Muribaculaceae
224	46.0	35.0	44.0	18.0	81.0	0.0	1.0	41.0	55.0	50.0	43.0	61.0	k__Bacteria; p__Bacteroidota; c__Bacteroidia; o__Bacteroidales; f__Muribaculaceae; g__Muribaculaceae; s__uncultured_bacterium_g__Muribaculaceae
225	54.0	33.0	28.0	19.0	38.0	763.0	20.0	105.0	140.0	118.0	107.0	78.0	k__Bacteria; p__Bacteroidota; c__Bacteroidia; o__Bacteroidales; f__Bacteroidaceae; g__Bacteroides; s__Bacteroides_vulgatus_g__Bacteroides
226	130.0	57.0	138.0	103.0	124.0	238.0	0.0	259.0	110.0	66.0	130.0	98.0	k__Bacteria; p__Bacteroidota; c__Bacteroidia; o__Bacteroidales; f__Muribaculaceae; g__Muribaculaceae; s__uncultured_bacterium_g__Muribaculaceae
227	74.0	79.0	47.0	84.0	17.0	18.0	22.0	138.0	89.0	62.0	21.0	5.0	k__Bacteria; p__Firmicutes; c__Clostridia; o__Lachnospirales; f__Lachnospiraceae; g__Roseburia
228	21.0	24.0	11.0	26.0	21.0	12.0	7.0	16.0	10.0	15.0	12.0	31.0	k__Bacteria; p__Firmicutes; c__Clostridia; o__Oscillospirales; f__Ruminococcaceae; g__Negativibacillus; s__unidentified_g__Negativibacillus
229	80.0	79.0	63.0	53.0	144.0	32.0	60.0	51.0	50.0	55.0	48.0	24.0	k__Bacteria; p__Bacteroidota; c__Bacteroidia; o__Bacteroidales; f__Muribaculaceae; g__Muribaculaceae; s__uncultured_bacterium_g__Muribaculaceae
230	10.0	4.0	6.0	1.0	7.0	2.0	0.0	2.0	6.0	5.0	2.0	6.0	k__Bacteria; p__Bacteroidota; c__Bacteroidia; o__Bacteroidales; f__Muribaculaceae; g__Muribaculum
231	25.0	10.0	8.0	19.0	8.0	0.0	1.0	0.0	0.0	0.0	0.0	0.0	k__Bacteria; p__Bacteroidota; c__Bacteroidia; o__Bacteroidales
232	3.0	0.0	2.0	1.0	0.0	0.0	0.0	0.0	0.0	2.0	0.0	1.0	k__Bacteria; p__Bacteroidota; c__Bacteroidia; o__Bacteroidales; f__Muribaculaceae; g__Muribaculaceae
233	8.0	3.0	1.0	1.0	5.0	0.0	0.0	0.0	0.0	0.0	0.0	0.0	k__Bacteria; p__Bacteroidota; c__Bacteroidia; o__Bacteroidales; f__Muribaculaceae
234	1.0	12.0	0.0	8.0	2.0	2.0	0.0	3.0	0.0	2.0	5.0	0.0	k__Bacteria; p__Bacteroidota; c__Bacteroidia; o__Bacteroidales; f__Bacteroidaceae; g__Bacteroides
235	18.0	17.0	13.0	9.0	3.0	6.0	8.0	44.0	19.0	15.0	18.0	12.0	k__Bacteria; p__Bacteroidota; c__Bacteroidia; o__Bacteroidales; f__Bacteroidaceae; g__Bacteroides; s__Bacteroides_stercoris_g__Bacteroides
236	10.0	13.0	9.0	7.0	11.0	1.0	9.0	25.0	8.0	13.0	15.0	10.0	k__Bacteria; p__Firmicutes; c__Clostridia; o__Peptostreptococcales-Tissierellales; f__Anaerovoracaceae; g__Family_XIII_AD3011_group; s__uncultured_bacterium_g__Family_XIII_AD3011_group
237	4.0	9.0	8.0	3.0	2.0	519.0	2.0	3.0	15.0	4556.0	5.0	2.0	k__Bacteria; p__Bacteroidota; c__Bacteroidia; o__Bacteroidales; f__Prevotellaceae; g__Prevotellaceae_NK3B31_group; s__uncultured_bacterium_g__Prevotellaceae_NK3B31_group
238	7.0	0.0	2.0	4.0	5.0	0.0	0.0	1.0	0.0	0.0	0.0	0.0	k__Bacteria; p__Bacteroidota; c__Bacteroidia; o__Bacteroidales; f__Muribaculaceae; g__Muribaculaceae; s__uncultured_bacterium_g__Muribaculaceae
239	7.0	19.0	402.0	31.0	4.0	694.0	145.0	1653.0	0.0	339.0	3.0	1.0	k__Bacteria; p__Firmicutes; c__Clostridia; o__Lachnospirales; f__Lachnospiraceae; g__Lachnospiraceae_NK4A136_group
240	48.0	19.0	30.0	15.0	5.0	2.0	4.0	9.0	2.0	6.0	29.0	17.0	k__Bacteria; p__Bacteroidota; c__Bacteroidia; o__Bacteroidales; f__Marinifilaceae; g__Odoribacter; s__uncultured_bacterium_g__Odoribacter
241	2.0	5.0	2.0	3.0	9.0	13.0	5.0	2.0	1.0	1.0	3.0	4.0	k__Bacteria; p__Bacteroidota; c__Bacteroidia; o__Bacteroidales; f__Muribaculaceae; g__Muribaculaceae; s__uncultured_bacterium_g__Muribaculaceae
242	36.0	24.0	30.0	13.0	21.0	28.0	1.0	18.0	14.0	16.0	32.0	5.0	k__Bacteria; p__Bacteroidota; c__Bacteroidia; o__Bacteroidales; f__Muribaculaceae; g__Muribaculaceae; s__uncultured_bacterium_g__Muribaculaceae
243	69.0	161.0	44.0	78.0	59.0	166.0	509.0	94.0	31.0	67.0	103.0	106.0	k__Bacteria; p__Bacteroidota; c__Bacteroidia; o__Bacteroidales; f__Muribaculaceae; g__Muribaculaceae; s__uncultured_bacterium_g__Muribaculaceae
244	8.0	80.0	9.0	50.0	113.0	3.0	19.0	6.0	7.0	21.0	17.0	0.0	k__Bacteria; p__Firmicutes; c__Clostridia; o__Clostridia_UCG-014; f__Clostridia_UCG-014; g__Clostridia_UCG-014
245	3.0	4.0	2.0	4.0	5.0	2.0	1.0	0.0	4.0	0.0	4.0	2.0	k__Bacteria; p__Bacteroidota; c__Bacteroidia; o__Bacteroidales
246	90.0	80.0	69.0	1.0	6.0	4.0	2.0	174.0	24.0	42.0	1.0	1.0	k__Bacteria; p__Firmicutes; c__Clostridia; o__Lachnospirales; f__Lachnospiraceae; g__Lachnospiraceae_NK4A136_group; s__uncultured_bacterium_g__Lachnospiraceae_NK4A136_group
247	55.0	59.0	138.0	34.0	259.0	56.0	125.0	40.0	35.0	63.0	65.0	38.0	k__Bacteria; p__Bacteroidota; c__Bacteroidia; o__Bacteroidales; f__Muribaculaceae; g__Muribaculaceae; s__uncultured_bacterium_g__Muribaculaceae
248	4.0	6.0	8.0	3.0	6.0	4.0	5.0	3.0	0.0	4.0	3.0	0.0	k__Bacteria; p__Spirochaetota; c__Spirochaetia; o__Spirochaetales; f__Spirochaetaceae; g__Treponema; s__uncultured_bacterium_g__Treponema
249	2.0	0.0	1.0	1.0	3.0	0.0	0.0	4.0	5.0	2.0	4.0	7.0	k__Bacteria; p__Bacteroidota; c__Bacteroidia; o__Bacteroidales; f__Muribaculaceae; g__Muribaculaceae; s__uncultured_bacterium_g__Muribaculaceae
250	23.0	19.0	5.0	17.0	5.0	45.0	3.0	36.0	25.0	15.0	43.0	31.0	k__Bacteria; p__Bacteroidota; c__Bacteroidia; o__Bacteroidales; f__Muribaculaceae; g__Muribaculaceae; s__uncultured_bacterium_g__Muribaculaceae
251	2.0	0.0	3.0	0.0	0.0	6.0	1.0	1.0	1.0	0.0	0.0	0.0	k__Bacteria; p__Desulfobacterota; c__Desulfovibrionia; o__Desulfovibrionales; f__Desulfovibrionaceae; g__uncultured; s__uncultured_bacterium_g__uncultured
252	21.0	14.0	3.0	0.0	0.0	1.0	13.0	0.0	4.0	8.0	1.0	0.0	k__Bacteria; p__Firmicutes; c__Clostridia; o__Oscillospirales; f__Butyricicoccaceae; g__UCG-009; s__uncultured_bacterium_g__UCG-009
253	94.0	49.0	162.0	14.0	143.0	9.0	1.0	4.0	2.0	0.0	0.0	0.0	k__Bacteria; p__Firmicutes; c__Clostridia; o__Lachnospirales; f__Lachnospiraceae; g__Lachnospiraceae_UCG-001; s__unidentified_g__Lachnospiraceae_UCG-001
254	9.0	0.0	0.0	1.0	0.0	0.0	0.0	0.0	0.0	0.0	0.0	0.0	k__Bacteria; p__Firmicutes; c__Clostridia; o__Oscillospirales; f__Ruminococcaceae; g__UBA1819; s__uncultured_bacterium_g__UBA1819
255	28.0	13.0	25.0	19.0	21.0	0.0	7.0	1.0	0.0	1.0	2.0	0.0	k__Bacteria; p__Bacteroidota; c__Bacteroidia; o__Bacteroidales; f__Muribaculaceae; g__Muribaculaceae
256	24.0	1.0	0.0	0.0	0.0	0.0	0.0	0.0	0.0	0.0	0.0	0.0	k__Bacteria; p__Firmicutes; c__Clostridia; o__Lachnospirales; f__Lachnospiraceae
257	8.0	17.0	11.0	25.0	7.0	15.0	16.0	16.0	55.0	38.0	34.0	24.0	k__Bacteria; p__Bacteroidota; c__Bacteroidia; o__Bacteroidales; f__Muribaculaceae; g__Muribaculaceae; s__uncultured_bacterium_g__Muribaculaceae
258	22.0	74.0	12.0	1.0	14.0	9.0	6.0	30.0	9.0	43.0	14.0	6.0	k__Bacteria; p__Firmicutes; c__Clostridia; o__Oscillospirales; f__Oscillospiraceae; g__uncultured
259	3.0	8.0	5.0	5.0	2.0	1.0	0.0	7.0	1.0	3.0	10.0	11.0	k__Bacteria; p__Bacteroidota; c__Bacteroidia; o__Bacteroidales; f__Muribaculaceae; g__Muribaculaceae; s__uncultured_bacterium_g__Muribaculaceae
260	13.0	9.0	2.0	4.0	3.0	0.0	0.0	1.0	1.0	5.0	5.0	24.0	k__Bacteria; p__Firmicutes; c__Clostridia; o__Oscillospirales; f__Ruminococcaceae; g__Anaerofilum; s__uncultured_bacterium_g__Anaerofilum
261	47.0	30.0	38.0	11.0	22.0	1.0	0.0	28.0	34.0	6.0	9.0	7.0	k__Bacteria; p__Bacteroidota; c__Bacteroidia; o__Bacteroidales; f__Muribaculaceae; g__Muribaculaceae; s__uncultured_bacterium_g__Muribaculaceae
262	3.0	0.0	0.0	0.0	0.0	0.0	1.0	0.0	0.0	0.0	0.0	0.0	k__Bacteria; p__Bacteroidota; c__Bacteroidia; o__Bacteroidales; f__Muribaculaceae; g__Muribaculaceae; s__uncultured_bacterium_g__Muribaculaceae
263	1.0	0.0	2.0	0.0	0.0	0.0	0.0	0.0	0.0	0.0	0.0	0.0	k__Bacteria; p__Bacteroidota; c__Bacteroidia; o__Bacteroidales
264	68.0	29.0	56.0	18.0	30.0	33.0	4.0	18.0	14.0	7.0	16.0	13.0	k__Bacteria; p__Bacteroidota; c__Bacteroidia; o__Bacteroidales; f__Muribaculaceae
265	7.0	18.0	10.0	6.0	21.0	0.0	0.0	2.0	0.0	14.0	1.0	93.0	k__Bacteria; p__Bacteroidota; c__Bacteroidia; o__Bacteroidales; f__Muribaculaceae; g__Muribaculaceae
266	12.0	1.0	12.0	17.0	22.0	124.0	235.0	13.0	0.0	8.0	14.0	1.0	k__Bacteria; p__Bacteroidota; c__Bacteroidia; o__Bacteroidales; f__Muribaculaceae; g__Muribaculaceae; s__uncultured_bacterium_g__Muribaculaceae
267	32.0	48.0	12.0	26.0	68.0	31.0	37.0	6.0	52.0	74.0	58.0	1.0	k__Bacteria; p__Firmicutes; c__Clostridia; o__Peptostreptococcales-Tissierellales; f__Anaerovoracaceae; g__Anaerovorax; s__uncultured_bacterium_g__Anaerovorax
268	117.0	151.0	116.0	97.0	80.0	91.0	102.0	90.0	149.0	158.0	145.0	118.0	k__Bacteria; p__Bacteroidota; c__Bacteroidia; o__Bacteroidales; f__Prevotellaceae; g__Prevotella; s__uncultured_bacterium_g__Prevotella
269	110.0	58.0	117.0	36.0	139.0	15.0	10.0	127.0	137.0	121.0	97.0	131.0	k__Bacteria; p__Bacteroidota; c__Bacteroidia; o__Bacteroidales; f__Muribaculaceae; g__Muribaculaceae; s__uncultured_bacterium_g__Muribaculaceae
270	17.0	9.0	8.0	20.0	11.0	30.0	1.0	23.0	24.0	8.0	11.0	6.0	k__Bacteria; p__Bacteroidota; c__Bacteroidia; o__Bacteroidales; f__Muribaculaceae; g__Muribaculaceae; s__uncultured_bacterium_g__Muribaculaceae
271	2.0	3.0	3.0	2.0	2.0	1.0	0.0	2.0	5.0	0.0	2.0	0.0	k__Bacteria
272	32.0	19.0	43.0	84.0	30.0	47.0	81.0	12.0	25.0	21.0	20.0	13.0	k__Bacteria; p__Firmicutes; c__Bacilli; o__Lactobacillales; f__Lactobacillaceae; g__Lactobacillus; s__Lactobacillus_reuteri_g__Lactobacillus
273	59.0	71.0	130.0	307.0	268.0	38.0	53.0	213.0	91.0	210.0	133.0	160.0	k__Bacteria; p__Firmicutes; c__Clostridia; o__Lachnospirales; f__Lachnospiraceae; g__Lachnoclostridium
274	5.0	1.0	0.0	0.0	0.0	0.0	0.0	0.0	0.0	0.0	0.0	0.0	k__Bacteria; p__Firmicutes; c__Bacilli; o__RF39; f__RF39; g__RF39; s__uncultured_bacterium_g__RF39
275	4.0	13.0	3.0	12.0	18.0	0.0	1.0	0.0	16.0	3.0	3.0	16.0	k__Bacteria; p__Firmicutes; c__Clostridia; o__Christensenellales; f__Christensenellaceae; g__Christensenellaceae_R-7_group; s__uncultured_prokaryote_g__Christensenellaceae_R-7_group
276	3.0	3.0	2.0	0.0	5.0	14.0	15.0	2.0	0.0	2.0	3.0	7.0	k__Bacteria; p__Bacteroidota; c__Bacteroidia; o__Bacteroidales; f__Muribaculaceae; g__Muribaculaceae; s__uncultured_bacterium_g__Muribaculaceae
277	11.0	2.0	3.0	3.0	0.0	1.0	17.0	0.0	0.0	4.0	2.0	1.0	k__Bacteria; p__Bacteroidota; c__Bacteroidia; o__Bacteroidales
278	4.0	1.0	3.0	5.0	2.0	2.0	2.0	0.0	0.0	1.0	1.0	0.0	k__Bacteria; p__Bacteroidota; c__Bacteroidia; o__Bacteroidales; f__Muribaculaceae; g__Muribaculaceae; s__uncultured_bacterium_g__Muribaculaceae
279	28.0	19.0	6.0	0.0	0.0	0.0	0.0	3.0	0.0	20.0	1.0	0.0	k__Bacteria; p__Firmicutes; c__Clostridia; o__Lachnospirales; f__Lachnospiraceae
280	50.0	29.0	36.0	51.0	40.0	66.0	4.0	42.0	45.0	21.0	36.0	13.0	k__Bacteria; p__Bacteroidota; c__Bacteroidia; o__Bacteroidales; f__Muribaculaceae; g__Muribaculaceae; s__uncultured_bacterium_g__Muribaculaceae
281	21.0	25.0	43.0	62.0	60.0	28.0	12.0	52.0	31.0	30.0	17.0	150.0	k__Bacteria; p__Firmicutes; c__Clostridia; o__Lachnospirales; f__Lachnospiraceae
282	44.0	8.0	8.0	38.0	62.0	50.0	26.0	38.0	13.0	15.0	24.0	93.0	k__Bacteria; p__Bacteroidota; c__Bacteroidia; o__Bacteroidales; f__Tannerellaceae; g__Parabacteroides
283	3.0	0.0	2.0	2.0	1.0	0.0	1.0	0.0	0.0	0.0	0.0	1.0	k__Bacteria; p__Bacteroidota; c__Bacteroidia; o__Bacteroidales; f__Rikenellaceae; g__Rikenella; s__uncultured_bacterium_g__Rikenella
284	1.0	0.0	0.0	0.0	0.0	0.0	0.0	1.0	0.0	0.0	1.0	1.0	k__Bacteria; p__Desulfobacterota; c__Desulfovibrionia; o__Desulfovibrionales; f__Desulfovibrionaceae; g__uncultured; s__uncultured_Desulfovibrionaceae_g__uncultured
285	14.0	14.0	8.0	4.0	9.0	14.0	10.0	8.0	27.0	17.0	14.0	13.0	k__Bacteria; p__Bacteroidota; c__Bacteroidia; o__Bacteroidales; f__Muribaculaceae; g__Muribaculaceae; s__uncultured_bacterium_g__Muribaculaceae
286	18.0	12.0	7.0	15.0	16.0	10.0	15.0	5.0	9.0	3.0	12.0	8.0	k__Bacteria; p__Bacteroidota; c__Bacteroidia; o__Bacteroidales; f__Muribaculaceae; g__Muribaculaceae; s__uncultured_bacterium_g__Muribaculaceae
287	72.0	5.0	415.0	0.0	8.0	1.0	7.0	0.0	0.0	0.0	2.0	0.0	k__Bacteria; p__Firmicutes; c__Clostridia; o__Lachnospirales; f__Lachnospiraceae; g__Lachnospiraceae_UCG-001; s__unidentified_g__Lachnospiraceae_UCG-001
288	5.0	1.0	1.0	1.0	0.0	9.0	17.0	4.0	0.0	5.0	2.0	2.0	k__Bacteria; p__Bacteroidota; c__Bacteroidia; o__Bacteroidales; f__Muribaculaceae; g__Muribaculaceae; s__uncultured_bacterium_g__Muribaculaceae
289	27.0	7.0	30.0	15.0	78.0	49.0	40.0	42.0	28.0	24.0	48.0	52.0	k__Bacteria; p__Bacteroidota; c__Bacteroidia; o__Bacteroidales; f__Muribaculaceae; g__Muribaculaceae; s__uncultured_bacterium_g__Muribaculaceae
290	13.0	44.0	3.0	8.0	8.0	0.0	0.0	6.0	32.0	31.0	27.0	16.0	k__Bacteria; p__Bacteroidota; c__Bacteroidia; o__Bacteroidales; f__Muribaculaceae; g__Muribaculaceae; s__uncultured_bacterium_g__Muribaculaceae
291	7.0	11.0	11.0	7.0	7.0	4.0	7.0	6.0	11.0	3.0	3.0	6.0	k__Bacteria; p__Bacteroidota; c__Bacteroidia; o__Bacteroidales; f__Tannerellaceae; g__Parabacteroides; s__Parabacteroides_merdae_g__Parabacteroides
292	55.0	48.0	30.0	29.0	43.0	28.0	38.0	133.0	19.0	79.0	79.0	189.0	k__Bacteria; p__Bacteroidota; c__Bacteroidia; o__Bacteroidales; f__Muribaculaceae; g__Muribaculaceae; s__uncultured_bacterium_g__Muribaculaceae
293	5.0	0.0	4.0	5.0	4.0	14.0	116.0	2.0	0.0	4.0	4.0	2.0	k__Bacteria; p__Bacteroidota; c__Bacteroidia; o__Bacteroidales; f__Muribaculaceae; g__Muribaculaceae; s__uncultured_bacterium_g__Muribaculaceae
294	31.0	25.0	3.0	21.0	20.0	78.0	89.0	29.0	4.0	16.0	29.0	29.0	k__Bacteria; p__Bacteroidota; c__Bacteroidia; o__Bacteroidales; f__Muribaculaceae; g__Muribaculaceae; s__uncultured_bacterium_g__Muribaculaceae
295	54.0	29.0	22.0	29.0	26.0	4.0	91.0	1.0	0.0	0.0	0.0	0.0	k__Bacteria; p__Bacteroidota; c__Bacteroidia; o__Bacteroidales; f__Prevotellaceae; g__Alloprevotella
296	8.0	19.0	1.0	8.0	20.0	19.0	0.0	3.0	2.0	1.0	3.0	0.0	k__Bacteria; p__Firmicutes; c__Clostridia; o__Lachnospirales; f__Lachnospiraceae
297	24.0	115.0	4.0	25.0	64.0	340.0	209.0	5.0	817.0	816.0	374.0	78.0	k__Bacteria; p__Firmicutes; c__Clostridia; o__Oscillospirales; f__[Eubacterium]_coprostanoligenes_group; g__[Eubacterium]_coprostanoligenes_group
298	74.0	45.0	39.0	62.0	31.0	116.0	1.0	47.0	18.0	1.0	35.0	5.0	k__Bacteria; p__Bacteroidota; c__Bacteroidia; o__Bacteroidales; f__Muribaculaceae; g__Muribaculaceae; s__uncultured_bacterium_g__Muribaculaceae
299	76.0	23.0	31.0	0.0	439.0	637.0	40.0	2.0	0.0	0.0	0.0	0.0	k__Bacteria; p__Firmicutes; c__Clostridia; o__Lachnospirales; f__Lachnospiraceae; g__uncultured
300	4.0	1.0	2.0	0.0	2.0	10.0	15.0	4.0	4.0	4.0	2.0	4.0	k__Bacteria; p__Bacteroidota; c__Bacteroidia; o__Bacteroidales; f__Muribaculaceae; g__Muribaculaceae; s__uncultured_bacterium_g__Muribaculaceae
301	28.0	31.0	20.0	28.0	32.0	139.0	70.0	29.0	51.0	110.0	24.0	5.0	k__Bacteria; p__Bacteroidota; c__Bacteroidia; o__Bacteroidales; f__Muribaculaceae; g__Muribaculaceae; s__uncultured_Bacteroidales_g__Muribaculaceae
302	56.0	13.0	10.0	9.0	8.0	5.0	5.0	12.0	40.0	11.0	0.0	12.0	k__Bacteria; p__Firmicutes; c__Clostridia; o__Oscillospirales; f__Oscillospiraceae; g__uncultured; s__uncultured_bacterium_g__uncultured
303	36.0	44.0	11.0	25.0	16.0	23.0	1.0	43.0	40.0	24.0	14.0	25.0	k__Bacteria; p__Bacteroidota; c__Bacteroidia; o__Bacteroidales; f__Muribaculaceae; g__Muribaculaceae
304	10.0	31.0	3.0	21.0	5.0	9.0	0.0	11.0	18.0	16.0	34.0	30.0	k__Bacteria; p__Bacteroidota; c__Bacteroidia; o__Bacteroidales
305	8.0	5.0	1.0	3.0	6.0	2.0	1.0	5.0	3.0	3.0	5.0	3.0	k__Bacteria; p__Bacteroidota; c__Bacteroidia; o__Bacteroidales; f__Muribaculaceae; g__Muribaculaceae; s__uncultured_bacterium_g__Muribaculaceae
306	44.0	34.0	44.0	55.0	8.0	36.0	4.0	12.0	15.0	13.0	16.0	0.0	k__Bacteria; p__Bacteroidota; c__Bacteroidia; o__Bacteroidales; f__Muribaculaceae; g__Muribaculaceae; s__uncultured_bacterium_g__Muribaculaceae
307	3.0	0.0	0.0	0.0	0.0	0.0	0.0	0.0	0.0	0.0	0.0	0.0	k__Bacteria; p__Bacteroidota; c__Bacteroidia; o__Bacteroidales; f__Prevotellaceae
308	7.0	16.0	20.0	30.0	10.0	11.0	19.0	4.0	4.0	6.0	18.0	7.0	k__Bacteria; p__Proteobacteria; c__Gammaproteobacteria; o__Burkholderiales; f__Burkholderiaceae; g__Ralstonia; s__Ralstonia_insidiosa_g__Ralstonia
309	9.0	1.0	19.0	0.0	33.0	0.0	0.0	14.0	17.0	20.0	17.0	9.0	k__Bacteria; p__Bacteroidota; c__Bacteroidia; o__Bacteroidales; f__Muribaculaceae; g__Muribaculaceae; s__uncultured_organism_g__Muribaculaceae
310	2.0	0.0	0.0	0.0	0.0	0.0	0.0	0.0	0.0	0.0	0.0	0.0	k__Bacteria; p__Bacteroidota; c__Bacteroidia; o__Bacteroidales; f__Muribaculaceae; g__Muribaculaceae; s__unidentified_g__Muribaculaceae
311	3.0	1.0	8.0	1.0	14.0	4.0	0.0	1.0	0.0	2.0	0.0	2.0	k__Bacteria; p__Bacteroidota; c__Bacteroidia; o__Bacteroidales; f__Rikenellaceae; g__Rikenellaceae_RC9_gut_group
312	1.0	1.0	0.0	1.0	1.0	1.0	1.0	0.0	2.0	2.0	0.0	1.0	k__Bacteria; p__Bacteroidota; c__Bacteroidia; o__Bacteroidales; f__Muribaculaceae; g__Muribaculaceae; s__uncultured_bacterium_g__Muribaculaceae
313	16.0	13.0	2.0	21.0	19.0	1.0	0.0	7.0	14.0	10.0	41.0	20.0	k__Bacteria; p__Bacteroidota; c__Bacteroidia; o__Bacteroidales; f__Bacteroidaceae; g__Bacteroides
314	55.0	75.0	0.0	1.0	64.0	0.0	1.0	1.0	16.0	7.0	0.0	0.0	k__Bacteria; p__Firmicutes; c__Clostridia; o__Lachnospirales; f__Lachnospiraceae; g__Lachnospiraceae_NK4A136_group
315	64.0	58.0	73.0	77.0	58.0	124.0	256.0	63.0	90.0	155.0	110.0	66.0	k__Bacteria; p__Bacteroidota; c__Bacteroidia; o__Bacteroidales; f__Muribaculaceae; g__Muribaculaceae; s__uncultured_bacterium_g__Muribaculaceae
316	30.0	16.0	20.0	28.0	14.0	3.0	1.0	0.0	1.0	0.0	3.0	1.0	k__Bacteria; p__Bacteroidota; c__Bacteroidia; o__Bacteroidales; f__Muribaculaceae; g__Muribaculaceae
317	12.0	1.0	9.0	42.0	6.0	95.0	1.0	13.0	2.0	19.0	11.0	2.0	k__Bacteria; p__Bacteroidota; c__Bacteroidia; o__Bacteroidales; f__Muribaculaceae; g__Muribaculaceae; s__uncultured_bacterium_g__Muribaculaceae
318	2.0	1.0	5.0	4.0	2.0	0.0	2.0	1.0	5.0	1.0	1.0	1.0	k__Bacteria; p__Bacteroidota; c__Bacteroidia; o__Bacteroidales; f__Muribaculaceae
319	10.0	3.0	1.0	0.0	4.0	5.0	0.0	3.0	2.0	1.0	1.0	0.0	k__Bacteria; p__Bacteroidota; c__Bacteroidia; o__Bacteroidales; f__Muribaculaceae; g__Muribaculaceae; s__uncultured_bacterium_g__Muribaculaceae
320	50.0	64.0	14.0	25.0	19.0	28.0	0.0	38.0	41.0	36.0	16.0	17.0	k__Bacteria; p__Bacteroidota; c__Bacteroidia; o__Bacteroidales; f__Muribaculaceae; g__Muribaculaceae; s__uncultured_bacterium_g__Muribaculaceae
321	22.0	8.0	38.0	1.0	45.0	1.0	1.0	1.0	1.0	16.0	2.0	2.0	k__Bacteria; p__Firmicutes; c__Clostridia; o__Lachnospirales; f__Lachnospiraceae; g__uncultured; s__uncultured_bacterium_g__uncultured
322	51.0	39.0	33.0	55.0	32.0	16.0	0.0	22.0	7.0	16.0	25.0	29.0	k__Bacteria; p__Bacteroidota; c__Bacteroidia; o__Bacteroidales; f__Muribaculaceae; g__Muribaculaceae; s__uncultured_bacterium_g__Muribaculaceae
323	2.0	17.0	0.0	230.0	19.0	0.0	0.0	2.0	0.0	0.0	0.0	5.0	k__Bacteria; p__Firmicutes; c__Clostridia; o__Lachnospirales; f__Lachnospiraceae
324	3.0	0.0	0.0	0.0	0.0	0.0	0.0	0.0	0.0	0.0	0.0	0.0	k__Bacteria; p__Firmicutes; c__Clostridia; o__Lachnospirales; f__Lachnospiraceae; g__Roseburia; s__mouse_gut_g__Roseburia
325	2.0	0.0	0.0	0.0	19.0	1.0	0.0	8.0	9.0	4.0	5.0	9.0	k__Bacteria; p__Bacteroidota; c__Bacteroidia; o__Bacteroidales; f__Muribaculaceae; g__Muribaculaceae; s__uncultured_bacterium_g__Muribaculaceae
326	2.0	2.0	1.0	12.0	1.0	2.0	0.0	2.0	16.0	2.0	8.0	2.0	k__Bacteria; p__Bacteroidota; c__Bacteroidia; o__Bacteroidales; f__Muribaculaceae; g__Muribaculaceae; s__uncultured_bacterium_g__Muribaculaceae
327	10.0	2.0	2.0	0.0	5.0	44.0	23.0	3.0	27.0	20.0	38.0	0.0	k__Bacteria; p__Firmicutes; c__Bacilli; o__RF39; f__RF39; g__RF39
328	5.0	13.0	0.0	8.0	5.0	10.0	11.0	4.0	45.0	28.0	45.0	13.0	k__Bacteria; p__Campilobacterota; c__Campylobacteria; o__Campylobacterales; f__Helicobacteraceae; g__Helicobacter; s__Helicobacter_hepaticus_g__Helicobacter
329	25.0	44.0	34.0	0.0	1.0	5.0	0.0	0.0	4.0	1.0	0.0	0.0	k__Bacteria; p__Firmicutes; c__Clostridia; o__Lachnospirales; f__Lachnospiraceae
330	3.0	2.0	5.0	2.0	4.0	2.0	3.0	3.0	0.0	2.0	1.0	1.0	k__Bacteria; p__Bacteroidota; c__Bacteroidia; o__Bacteroidales; f__Muribaculaceae; g__Muribaculaceae; s__uncultured_bacterium_g__Muribaculaceae
331	5.0	18.0	14.0	8.0	9.0	15.0	103.0	9.0	2.0	30.0	2.0	1.0	k__Bacteria; p__Bacteroidota; c__Bacteroidia; o__Bacteroidales; f__Muribaculaceae; g__Muribaculaceae; s__uncultured_bacterium_g__Muribaculaceae
332	6.0	4.0	2.0	5.0	1.0	6.0	0.0	7.0	9.0	3.0	8.0	2.0	k__Bacteria; p__Bacteroidota; c__Bacteroidia; o__Bacteroidales; f__Muribaculaceae; g__Muribaculaceae; s__uncultured_bacterium_g__Muribaculaceae
333	3.0	0.0	0.0	1.0	0.0	1.0	22.0	0.0	0.0	3.0	1.0	0.0	k__Bacteria; p__Bacteroidota; c__Bacteroidia; o__Bacteroidales; f__Muribaculaceae; g__Muribaculaceae; s__uncultured_bacterium_g__Muribaculaceae
334	16.0	36.0	16.0	20.0	8.0	36.0	20.0	24.0	3.0	7.0	12.0	6.0	k__Bacteria; p__Bacteroidota; c__Bacteroidia; o__Bacteroidales; f__Muribaculaceae; g__Muribaculaceae; s__uncultured_bacterium_g__Muribaculaceae
335	1.0	0.0	2.0	3.0	0.0	27.0	11.0	1.0	3.0	3.0	3.0	0.0	k__Bacteria; p__Bacteroidota; c__Bacteroidia; o__Bacteroidales; f__Prevotellaceae; g__Prevotellaceae_UCG-001; s__uncultured_bacterium_g__Prevotellaceae_UCG-001
336	7.0	5.0	6.0	3.0	5.0	10.0	6.0	9.0	20.0	36.0	16.0	8.0	k__Bacteria; p__Proteobacteria; c__Gammaproteobacteria; o__Enterobacterales; f__Enterobacteriaceae; g__Escherichia-Shigella; s__Escherichia_coli_g__Escherichia-Shigella
337	45.0	77.0	60.0	45.0	50.0	9.0	177.0	45.0	12.0	8.0	6.0	2.0	k__Bacteria; p__Bacteroidota; c__Bacteroidia; o__Bacteroidales; f__Muribaculaceae; g__Muribaculaceae; s__uncultured_bacterium_g__Muribaculaceae
338	2.0	0.0	2.0	1.0	0.0	0.0	0.0	0.0	0.0	1.0	0.0	1.0	k__Bacteria; p__Firmicutes; c__Clostridia; o__Oscillospirales; f__Oscillospiraceae
339	29.0	28.0	31.0	10.0	19.0	4.0	2.0	7.0	7.0	19.0	11.0	26.0	k__Bacteria; p__Bacteroidota; c__Bacteroidia; o__Bacteroidales; f__Muribaculaceae; g__Muribaculaceae; s__uncultured_Bacteroidales_g__Muribaculaceae
340	42.0	77.0	12.0	26.0	29.0	42.0	164.0	7.0	7.0	54.0	7.0	4.0	k__Bacteria; p__Bacteroidota; c__Bacteroidia; o__Bacteroidales; f__Rikenellaceae; g__Alistipes; s__Alistipes_inops_g__Alistipes
341	4.0	0.0	1.0	38.0	3.0	0.0	0.0	0.0	0.0	0.0	0.0	1.0	k__Bacteria; p__Bacteroidota; c__Bacteroidia; o__Bacteroidales; f__Muribaculaceae; g__Muribaculaceae; s__uncultured_bacterium_g__Muribaculaceae
342	10.0	3.0	5.0	7.0	4.0	3.0	6.0	8.0	12.0	3.0	6.0	5.0	k__Bacteria; p__Firmicutes; c__Bacilli; o__Erysipelotrichales; f__Erysipelotrichaceae; g__Faecalibaculum; s__uncultured_bacterium_g__Faecalibaculum
343	47.0	27.0	52.0	0.0	2.0	1.0	0.0	1.0	1.0	4.0	6.0	0.0	k__Bacteria; p__Firmicutes; c__Clostridia; o__Lachnospirales; f__Lachnospiraceae; g__Roseburia
344	5.0	0.0	22.0	0.0	0.0	0.0	0.0	1.0	0.0	1.0	0.0	0.0	k__Bacteria; p__Firmicutes; c__Clostridia; o__Lachnospirales; f__Lachnospiraceae
345	9.0	6.0	6.0	0.0	5.0	3.0	7.0	0.0	18.0	5.0	0.0	6.0	k__Bacteria; p__Firmicutes; c__Clostridia; o__Oscillospirales; f__Oscillospiraceae
346	100.0	2.0	222.0	51.0	460.0	1.0	1.0	273.0	335.0	156.0	300.0	374.0	k__Bacteria; p__Bacteroidota; c__Bacteroidia; o__Bacteroidales; f__Muribaculaceae; g__Muribaculaceae
347	111.0	68.0	49.0	86.0	85.0	73.0	0.0	126.0	61.0	46.0	110.0	63.0	k__Bacteria; p__Bacteroidota; c__Bacteroidia; o__Bacteroidales; f__Muribaculaceae; g__Muribaculaceae; s__uncultured_bacterium_g__Muribaculaceae
348	11.0	8.0	5.0	13.0	7.0	4.0	13.0	20.0	3.0	0.0	0.0	21.0	k__Bacteria; p__Bacteroidota; c__Bacteroidia; o__Bacteroidales; f__Muribaculaceae; g__Muribaculaceae; s__uncultured_bacterium_g__Muribaculaceae
349	1.0	6.0	0.0	6.0	6.0	11.0	1.0	5.0	7.0	3.0	11.0	5.0	k__Bacteria; p__Bacteroidota; c__Bacteroidia; o__Bacteroidales; f__Prevotellaceae; g__Prevotellaceae_UCG-001; s__uncultured_bacterium_g__Prevotellaceae_UCG-001
350	92.0	105.0	33.0	42.0	77.0	42.0	12.0	111.0	114.0	87.0	37.0	102.0	k__Bacteria; p__Bacteroidota; c__Bacteroidia; o__Bacteroidales; f__Muribaculaceae; g__Muribaculaceae; s__uncultured_bacterium_g__Muribaculaceae
351	24.0	0.0	79.0	6.0	103.0	0.0	2.0	52.0	114.0	52.0	85.0	63.0	k__Bacteria; p__Bacteroidota; c__Bacteroidia; o__Bacteroidales; f__Muribaculaceae; g__Muribaculaceae; s__uncultured_bacterium_g__Muribaculaceae
352	11.0	18.0	10.0	7.0	23.0	2.0	0.0	16.0	9.0	13.0	11.0	21.0	k__Bacteria; p__Bacteroidota; c__Bacteroidia; o__Bacteroidales
353	8.0	74.0	31.0	7.0	3.0	177.0	134.0	98.0	61.0	130.0	56.0	100.0	k__Bacteria; p__Bacteroidota; c__Bacteroidia; o__Bacteroidales; f__Muribaculaceae; g__Muribaculaceae; s__uncultured_Muribaculaceae_g__Muribaculaceae
354	10.0	4.0	3.0	3.0	22.0	14.0	1.0	4.0	9.0	8.0	15.0	26.0	k__Bacteria; p__Bacteroidota; c__Bacteroidia; o__Bacteroidales; f__Muribaculaceae; g__Muribaculaceae; s__uncultured_bacterium_g__Muribaculaceae
355	147.0	55.0	125.0	94.0	141.0	205.0	10.0	270.0	106.0	66.0	131.0	111.0	k__Bacteria; p__Bacteroidota; c__Bacteroidia; o__Bacteroidales; f__Muribaculaceae; g__Muribaculaceae; s__uncultured_bacterium_g__Muribaculaceae
356	5.0	9.0	5.0	7.0	5.0	16.0	0.0	2.0	2.0	0.0	1.0	2.0	k__Bacteria; p__Bacteroidota; c__Bacteroidia; o__Bacteroidales; f__Muribaculaceae; g__Muribaculaceae; s__uncultured_Bacteroidales_g__Muribaculaceae
357	1.0	5.0	3.0	3.0	8.0	7.0	3.0	1.0	3.0	0.0	0.0	3.0	k__Bacteria; p__Bacteroidota; c__Bacteroidia; o__Bacteroidales; f__Muribaculaceae; g__Muribaculaceae; s__uncultured_bacterium_g__Muribaculaceae
358	60.0	42.0	62.0	67.0	64.0	54.0	325.0	20.0	21.0	20.0	28.0	3.0	k__Bacteria; p__Bacteroidota; c__Bacteroidia; o__Bacteroidales; f__Muribaculaceae; g__Muribaculaceae; s__uncultured_bacterium_g__Muribaculaceae
359	54.0	52.0	92.0	112.0	21.0	76.0	3.0	125.0	24.0	27.0	27.0	47.0	k__Bacteria; p__Firmicutes; c__Clostridia; o__Oscillospirales; f__Oscillospiraceae; g__uncultured; s__uncultured_bacterium_g__uncultured
360	39.0	18.0	30.0	47.0	68.0	242.0	35.0	44.0	89.0	156.0	80.0	59.0	k__Bacteria; p__Proteobacteria; c__Gammaproteobacteria; o__Burkholderiales; f__Sutterellaceae; g__Parasutterella; s__uncultured_organism_g__Parasutterella
361	24.0	31.0	34.0	43.0	31.0	58.0	1.0	30.0	26.0	4.0	23.0	12.0	k__Bacteria; p__Bacteroidota; c__Bacteroidia; o__Bacteroidales; f__Muribaculaceae; g__Muribaculaceae; s__uncultured_bacterium_g__Muribaculaceae
362	14.0	8.0	16.0	1.0	11.0	1.0	1.0	0.0	0.0	0.0	0.0	0.0	k__Bacteria; p__Bacteroidota; c__Bacteroidia; o__Bacteroidales; f__Muribaculaceae; g__Muribaculaceae; s__uncultured_bacterium_g__Muribaculaceae
363	27.0	1.0	80.0	28.0	63.0	0.0	0.0	98.0	74.0	29.0	95.0	34.0	k__Bacteria; p__Bacteroidota; c__Bacteroidia; o__Bacteroidales; f__Muribaculaceae; g__Muribaculaceae
364	48.0	12.0	68.0	2.0	6.0	24.0	11.0	6.0	0.0	12.0	2.0	0.0	k__Bacteria; p__Firmicutes; c__Clostridia; o__Lachnospirales; f__Lachnospiraceae; g__Lachnospiraceae_NK4A136_group; s__uncultured_bacterium_g__Lachnospiraceae_NK4A136_group
365	11.0	3.0	29.0	40.0	24.0	50.0	0.0	8.0	9.0	20.0	15.0	10.0	k__Bacteria; p__Bacteroidota; c__Bacteroidia; o__Bacteroidales; f__Muribaculaceae; g__Muribaculaceae; s__uncultured_bacterium_g__Muribaculaceae
366	23.0	18.0	14.0	18.0	16.0	22.0	1.0	7.0	4.0	2.0	12.0	10.0	k__Bacteria; p__Bacteroidota; c__Bacteroidia; o__Bacteroidales; f__Muribaculaceae; g__Muribaculaceae; s__uncultured_bacterium_g__Muribaculaceae
367	41.0	71.0	29.0	11.0	42.0	6.0	2.0	35.0	73.0	54.0	20.0	36.0	k__Bacteria; p__Bacteroidota; c__Bacteroidia; o__Bacteroidales; f__Muribaculaceae; g__Muribaculaceae; s__uncultured_bacterium_g__Muribaculaceae
368	328.0	7.0	422.0	1.0	1.0	1.0	52.0	2.0	1.0	0.0	0.0	0.0	k__Bacteria; p__Firmicutes; c__Clostridia; o__Lachnospirales; f__Lachnospiraceae; g__Lachnospiraceae_NK4A136_group; s__uncultured_bacterium_g__Lachnospiraceae_NK4A136_group
369	11.0	13.0	3.0	18.0	0.0	4.0	3.0	3.0	6.0	7.0	11.0	1.0	k__Bacteria; p__Bacteroidota; c__Bacteroidia; o__Bacteroidales; f__Prevotellaceae
370	16.0	11.0	170.0	66.0	5.0	10.0	5.0	33.0	2.0	0.0	1.0	0.0	k__Bacteria; p__Firmicutes; c__Clostridia; o__Lachnospirales; f__Lachnospiraceae; g__Lachnospiraceae_NK4A136_group
371	83.0	498.0	40.0	335.0	92.0	7.0	2.0	49.0	14.0	62.0	11.0	15.0	k__Bacteria; p__Bacteroidota; c__Bacteroidia; o__Bacteroidales; f__Bacteroidaceae; g__Bacteroides; s__Bacteroides_acidifaciens_g__Bacteroides
372	23.0	11.0	8.0	23.0	11.0	14.0	46.0	5.0	9.0	28.0	24.0	22.0	k__Bacteria; p__Bacteroidota; c__Bacteroidia; o__Bacteroidales; f__Rikenellaceae; g__Alistipes
373	24.0	333.0	24.0	192.0	3.0	44.0	15.0	60.0	291.0	97.0	262.0	49.0	k__Bacteria; p__Bacteroidota; c__Bacteroidia; o__Bacteroidales; f__Prevotellaceae
374	22.0	19.0	10.0	20.0	10.0	69.0	25.0	360.0	88.0	128.0	73.0	330.0	k__Bacteria; p__Desulfobacterota; c__Desulfovibrionia; o__Desulfovibrionales; f__Desulfovibrionaceae; g__uncultured; s__uncultured_bacterium_g__uncultured
375	6.0	12.0	24.0	48.0	1.0	23.0	0.0	36.0	16.0	3.0	21.0	54.0	k__Bacteria; p__Firmicutes; c__Clostridia; o__Lachnospirales; f__Lachnospiraceae; g__A2; s__uncultured_bacterium_g__A2
376	3.0	0.0	0.0	1.0	5.0	0.0	0.0	0.0	0.0	4.0	2.0	2.0	k__Bacteria; p__Bacteroidota; c__Bacteroidia; o__Bacteroidales; f__Muribaculaceae; g__Muribaculaceae; s__uncultured_bacterium_g__Muribaculaceae
377	3.0	1.0	0.0	0.0	1.0	0.0	0.0	2.0	2.0	3.0	7.0	2.0	k__Bacteria; p__Bacteroidota; c__Bacteroidia; o__Bacteroidales; f__Muribaculaceae
378	32.0	35.0	25.0	49.0	59.0	25.0	23.0	56.0	14.0	18.0	13.0	76.0	k__Bacteria; p__Bacteroidota; c__Bacteroidia; o__Bacteroidales; f__Muribaculaceae; g__Muribaculaceae; s__uncultured_bacterium_g__Muribaculaceae
379	10.0	5.0	6.0	7.0	5.0	8.0	1.0	11.0	3.0	2.0	5.0	15.0	k__Bacteria; p__Firmicutes; c__Clostridia; o__Oscillospirales; f__Ruminococcaceae; g__Harryflintia; s__uncultured_bacterium_g__Harryflintia
380	9.0	8.0	10.0	5.0	7.0	7.0	2.0	3.0	16.0	15.0	6.0	6.0	k__Bacteria; p__Bacteroidota; c__Bacteroidia; o__Bacteroidales; f__Muribaculaceae; g__Muribaculaceae; s__uncultured_bacterium_g__Muribaculaceae
381	26.0	18.0	20.0	8.0	46.0	6.0	0.0	22.0	18.0	23.0	33.0	34.0	k__Bacteria; p__Bacteroidota; c__Bacteroidia; o__Bacteroidales; f__Muribaculaceae; g__Muribaculaceae; s__uncultured_bacterium_g__Muribaculaceae
382	12.0	14.0	13.0	4.0	13.0	7.0	2.0	14.0	12.0	14.0	3.0	12.0	k__Bacteria; p__Bacteroidota; c__Bacteroidia; o__Bacteroidales; f__Muribaculaceae; g__Muribaculaceae
383	27.0	55.0	17.0	30.0	13.0	20.0	54.0	22.0	88.0	82.0	80.0	52.0	k__Bacteria; p__Bacteroidota; c__Bacteroidia; o__Bacteroidales; f__Bacteroidaceae; g__Bacteroides; s__Bacteroides_thetaiotaomicron_g__Bacteroides
384	61.0	53.0	119.0	67.0	7.0	24.0	8.0	31.0	1.0	4.0	0.0	23.0	k__Bacteria; p__Firmicutes; c__Clostridia; o__Lachnospirales; f__Lachnospiraceae; g__Lachnospiraceae_NK4A136_group; s__uncultured_bacterium_g__Lachnospiraceae_NK4A136_group
385	6.0	2.0	1.0	0.0	0.0	0.0	0.0	0.0	0.0	0.0	0.0	4.0	k__Bacteria; p__Firmicutes; c__Clostridia; o__Oscillospirales; f__Ruminococcaceae; g__uncultured; s__uncultured_bacterium_g__uncultured
386	14.0	20.0	7.0	0.0	13.0	7.0	3.0	2.0	2.0	15.0	4.0	13.0	k__Bacteria; p__Bacteroidota; c__Bacteroidia; o__Bacteroidales; f__Muribaculaceae; g__Muribaculaceae
387	45.0	33.0	32.0	20.0	47.0	1.0	3.0	13.0	27.0	35.0	19.0	4.0	k__Bacteria; p__Bacteroidota; c__Bacteroidia; o__Bacteroidales; f__Muribaculaceae; g__Muribaculaceae; s__uncultured_bacterium_g__Muribaculaceae
388	3.0	3.0	7.0	27.0	10.0	12.0	3.0	1.0	13.0	3.0	0.0	1.0	k__Bacteria; p__Firmicutes; c__Clostridia; o__Lachnospirales; f__Lachnospiraceae
389	50.0	146.0	38.0	83.0	43.0	40.0	82.0	71.0	131.0	91.0	165.0	90.0	k__Bacteria; p__Bacteroidota; c__Bacteroidia; o__Bacteroidales; f__Muribaculaceae; g__Muribaculaceae; s__uncultured_bacterium_g__Muribaculaceae
390	9.0	2.0	1.0	3.0	14.0	19.0	9.0	10.0	1.0	8.0	2.0	17.0	k__Bacteria; p__Bacteroidota; c__Bacteroidia; o__Bacteroidales; f__Tannerellaceae; g__Parabacteroides
391	6.0	1.0	2.0	7.0	1.0	1.0	0.0	3.0	3.0	3.0	1.0	4.0	k__Bacteria; p__Bacteroidota; c__Bacteroidia; o__Bacteroidales; f__Muribaculaceae; g__Muribaculaceae; s__uncultured_bacterium_g__Muribaculaceae
392	32.0	27.0	106.0	0.0	30.0	0.0	0.0	0.0	1.0	1.0	0.0	0.0	k__Bacteria; p__Firmicutes; c__Clostridia; o__Lachnospirales; f__Lachnospiraceae
393	2.0	0.0	0.0	0.0	0.0	0.0	0.0	0.0	0.0	0.0	0.0	1.0	k__Bacteria; p__Campilobacterota; c__Campylobacteria; o__Campylobacterales; f__Helicobacteraceae; g__Helicobacter; s__Helicobacter_mastomyrinus_g__Helicobacter
394	5.0	4.0	1.0	1.0	0.0	0.0	0.0	0.0	0.0	1.0	4.0	1.0	k__Bacteria; p__Bacteroidota; c__Bacteroidia; o__Bacteroidales; f__Muribaculaceae; g__Muribaculaceae; s__uncultured_bacterium_g__Muribaculaceae
395	7.0	2.0	2.0	3.0	1.0	1.0	0.0	5.0	1.0	0.0	7.0	0.0	k__Bacteria; p__Bacteroidota; c__Bacteroidia; o__Bacteroidales; f__Muribaculaceae; g__Muribaculaceae; s__uncultured_bacterium_g__Muribaculaceae
396	4.0	0.0	0.0	0.0	0.0	0.0	0.0	1.0	0.0	0.0	0.0	0.0	k__Bacteria; p__Firmicutes; c__Clostridia; o__Lachnospirales; f__Lachnospiraceae; g__A2; s__Lachnospiraceae_bacterium_g__A2
397	13.0	15.0	10.0	6.0	12.0	0.0	0.0	4.0	12.0	35.0	16.0	5.0	k__Bacteria; p__Bacteroidota; c__Bacteroidia; o__Bacteroidales; f__Muribaculaceae; g__Muribaculaceae
398	9.0	8.0	5.0	0.0	1.0	0.0	0.0	0.0	0.0	0.0	0.0	1.0	k__Bacteria; p__Bacteroidota; c__Bacteroidia; o__Bacteroidales; f__Muribaculaceae; g__Muribaculaceae; s__uncultured_Bacteroidales_g__Muribaculaceae
399	6.0	6.0	2.0	3.0	1.0	0.0	0.0	0.0	1.0	2.0	3.0	1.0	k__Bacteria; p__Bacteroidota; c__Bacteroidia; o__Bacteroidales; f__Marinifilaceae; g__Odoribacter
400	29.0	24.0	27.0	8.0	24.0	4.0	7.0	9.0	17.0	30.0	28.0	11.0	k__Bacteria; p__Bacteroidota; c__Bacteroidia; o__Bacteroidales; f__Muribaculaceae; g__Muribaculaceae; s__uncultured_bacterium_g__Muribaculaceae
401	3.0	1.0	1.0	11.0	1.0	0.0	0.0	9.0	48.0	18.0	28.0	6.0	k__Bacteria; p__Bacteroidota; c__Bacteroidia; o__Bacteroidales
402	13.0	2.0	0.0	0.0	0.0	1.0	0.0	0.0	0.0	0.0	0.0	1.0	k__Bacteria; p__Firmicutes; c__Clostridia; o__Lachnospirales; f__Lachnospiraceae
403	3.0	0.0	0.0	1.0	0.0	0.0	0.0	0.0	0.0	0.0	0.0	0.0	k__Bacteria; p__Bacteroidota; c__Bacteroidia; o__Bacteroidales; f__Muribaculaceae; g__Muribaculaceae; s__uncultured_bacterium_g__Muribaculaceae
404	3.0	1.0	0.0	1.0	2.0	5.0	6.0	8.0	0.0	1.0	2.0	4.0	k__Bacteria; p__Bacteroidota; c__Bacteroidia; o__Bacteroidales; f__Muribaculaceae; g__Muribaculaceae; s__uncultured_bacterium_g__Muribaculaceae
405	126.0	74.0	74.0	46.0	157.0	117.0	240.0	34.0	42.0	77.0	122.0	74.0	k__Bacteria; p__Bacteroidota; c__Bacteroidia; o__Bacteroidales; f__Muribaculaceae; g__Muribaculaceae; s__uncultured_bacterium_g__Muribaculaceae
406	2.0	0.0	1.0	0.0	0.0	0.0	0.0	0.0	0.0	0.0	0.0	0.0	k__Bacteria; p__Firmicutes; c__Clostridia; o__Oscillospirales; f__Ruminococcaceae
407	9.0	10.0	19.0	23.0	6.0	5.0	0.0	8.0	5.0	15.0	11.0	6.0	k__Bacteria; p__Bacteroidota; c__Bacteroidia; o__Bacteroidales; f__Muribaculaceae; g__Muribaculaceae; s__uncultured_Bacteroidales_g__Muribaculaceae
408	6.0	5.0	5.0	0.0	18.0	9.0	1.0	16.0	3.0	5.0	16.0	35.0	k__Bacteria; p__Bacteroidota; c__Bacteroidia; o__Bacteroidales; f__Tannerellaceae; g__Parabacteroides
409	5.0	9.0	14.0	0.0	6.0	9.0	4.0	3.0	32.0	20.0	4.0	2.0	k__Bacteria; p__Firmicutes; c__Clostridia; o__Monoglobales; f__Monoglobaceae; g__Monoglobus
410	24.0	16.0	48.0	132.0	88.0	11.0	18.0	97.0	32.0	50.0	37.0	55.0	k__Bacteria; p__Firmicutes; c__Clostridia; o__Lachnospirales; f__Lachnospiraceae; g__Lachnoclostridium; s__uncultured_bacterium_g__Lachnoclostridium
411	61.0	61.0	58.0	35.0	55.0	75.0	70.0	58.0	29.0	43.0	31.0	29.0	k__Bacteria; p__Bacteroidota; c__Bacteroidia; o__Bacteroidales; f__Muribaculaceae; g__Muribaculaceae; s__uncultured_bacterium_g__Muribaculaceae
412	2.0	0.0	1.0	4.0	6.0	0.0	0.0	2.0	3.0	9.0	1.0	6.0	k__Bacteria; p__Bacteroidota; c__Bacteroidia; o__Bacteroidales
413	14.0	0.0	27.0	0.0	0.0	0.0	1.0	0.0	0.0	0.0	0.0	0.0	k__Bacteria; p__Firmicutes; c__Clostridia; o__Lachnospirales; f__Lachnospiraceae
414	8.0	0.0	4.0	3.0	18.0	0.0	0.0	0.0	0.0	2.0	0.0	0.0	k__Bacteria; p__Bacteroidota; c__Bacteroidia; o__Bacteroidales; f__Muribaculaceae; g__Muribaculaceae; s__uncultured_bacterium_g__Muribaculaceae
415	50.0	38.0	27.0	32.0	27.0	24.0	32.0	112.0	22.0	55.0	58.0	134.0	k__Bacteria; p__Bacteroidota; c__Bacteroidia; o__Bacteroidales; f__Muribaculaceae; g__Muribaculaceae; s__uncultured_bacterium_g__Muribaculaceae
416	7.0	6.0	6.0	2.0	3.0	15.0	0.0	4.0	3.0	7.0	3.0	3.0	k__Bacteria; p__Bacteroidota; c__Bacteroidia; o__Bacteroidales; f__Muribaculaceae; g__Muribaculaceae; s__uncultured_bacterium_g__Muribaculaceae
417	4.0	11.0	11.0	9.0	3.0	3.0	1.0	1.0	0.0	3.0	3.0	4.0	k__Bacteria; p__Bacteroidota; c__Bacteroidia; o__Bacteroidales; f__Muribaculaceae; g__Muribaculaceae; s__uncultured_bacterium_g__Muribaculaceae
418	7.0	1.0	7.0	2.0	0.0	0.0	0.0	2.0	1.0	2.0	0.0	0.0	k__Bacteria; p__Bacteroidota; c__Bacteroidia; o__Bacteroidales; f__Muribaculaceae
419	62.0	34.0	36.0	29.0	43.0	15.0	1.0	44.0	23.0	44.0	47.0	19.0	k__Bacteria; p__Bacteroidota; c__Bacteroidia; o__Bacteroidales; f__Muribaculaceae; g__Muribaculaceae; s__uncultured_bacterium_g__Muribaculaceae
420	2.0	0.0	0.0	0.0	0.0	0.0	0.0	0.0	0.0	0.0	0.0	0.0	k__Bacteria; p__Bacteroidota; c__Bacteroidia; o__Bacteroidales; f__Bacteroidaceae; g__Bacteroides
421	10.0	5.0	2.0	12.0	95.0	3.0	0.0	20.0	15.0	9.0	5.0	4.0	k__Bacteria; p__Firmicutes; c__Bacilli; o__Erysipelotrichales; f__Erysipelatoclostridiaceae; g__Candidatus_Stoquefichus; s__uncultured_bacterium_g__Candidatus_Stoquefichus
422	30.0	6.0	8.0	53.0	37.0	0.0	5.0	62.0	23.0	136.0	43.0	99.0	k__Bacteria; p__Bacteroidota; c__Bacteroidia; o__Bacteroidales; f__Rikenellaceae; g__Alistipes; s__uncultured_bacterium_g__Alistipes
423	21.0	11.0	15.0	1.0	8.0	52.0	18.0	0.0	0.0	0.0	0.0	0.0	k__Bacteria; p__Firmicutes; c__Clostridia
424	16.0	32.0	16.0	11.0	11.0	5.0	2.0	40.0	21.0	38.0	26.0	39.0	k__Bacteria; p__Bacteroidota; c__Bacteroidia; o__Bacteroidales; f__Muribaculaceae; g__Muribaculaceae; s__uncultured_Bacteroidales_g__Muribaculaceae
425	2.0	0.0	0.0	0.0	3.0	0.0	0.0	4.0	0.0	3.0	0.0	4.0	k__Bacteria; p__Bacteroidota; c__Bacteroidia; o__Bacteroidales; f__Muribaculaceae; g__Muribaculaceae
426	39.0	27.0	42.0	153.0	99.0	30.0	11.0	24.0	7.0	28.0	36.0	135.0	k__Bacteria; p__Firmicutes; c__Clostridia; o__Lachnospirales; f__Lachnospiraceae
427	13.0	21.0	26.0	19.0	15.0	0.0	0.0	7.0	15.0	9.0	7.0	0.0	k__Bacteria; p__Bacteroidota; c__Bacteroidia; o__Bacteroidales; f__Muribaculaceae; g__Muribaculaceae; s__uncultured_bacterium_g__Muribaculaceae
428	15.0	9.0	7.0	22.0	40.0	34.0	83.0	56.0	31.0	27.0	7.0	27.0	k__Bacteria; p__Firmicutes; c__Clostridia; o__Oscillospirales; f__UCG-010; g__UCG-010; s__unidentified_g__UCG-010
429	1.0	2.0	0.0	1.0	0.0	0.0	0.0	0.0	0.0	0.0	0.0	0.0	k__Bacteria; p__Firmicutes; c__Clostridia; o__Oscillospirales; f__[Clostridium]_methylpentosum_group; g__[Clostridium]_methylpentosum_group
430	9.0	9.0	12.0	4.0	2.0	0.0	0.0	0.0	0.0	0.0	0.0	0.0	k__Bacteria; p__Bacteroidota; c__Bacteroidia; o__Bacteroidales; f__Prevotellaceae; g__Alloprevotella; s__uncultured_Bacteroidales_g__Alloprevotella
431	2.0	0.0	0.0	0.0	0.0	0.0	0.0	0.0	0.0	0.0	0.0	0.0	k__Bacteria; p__Proteobacteria; c__Gammaproteobacteria; o__Burkholderiales; f__Sutterellaceae; g__Parasutterella
432	4.0	0.0	0.0	0.0	0.0	0.0	0.0	0.0	0.0	0.0	0.0	0.0	k__Bacteria; p__Firmicutes; c__Clostridia; o__Lachnospirales; f__Lachnospiraceae
433	4.0	1.0	4.0	4.0	4.0	0.0	0.0	1.0	4.0	0.0	6.0	3.0	k__Bacteria; p__Firmicutes; c__Bacilli; o__Erysipelotrichales; f__Erysipelotrichaceae; g__Dubosiella; s__uncultured_bacterium_g__Dubosiella
434	2.0	1.0	0.0	1.0	2.0	0.0	0.0	2.0	0.0	0.0	1.0	1.0	k__Bacteria; p__Bacteroidota; c__Bacteroidia; o__Bacteroidales; f__Muribaculaceae; g__Muribaculaceae; s__uncultured_bacterium_g__Muribaculaceae
435	7.0	9.0	4.0	1.0	6.0	1.0	1.0	2.0	0.0	0.0	0.0	0.0	k__Bacteria; p__Bacteroidota; c__Bacteroidia; o__Bacteroidales; f__Muribaculaceae; g__Muribaculaceae; s__uncultured_bacterium_g__Muribaculaceae
436	5.0	8.0	8.0	10.0	2.0	6.0	0.0	0.0	9.0	21.0	4.0	25.0	k__Bacteria; p__Firmicutes; c__Clostridia; o__Oscillospirales; f__Ruminococcaceae; g__uncultured; s__uncultured_bacterium_g__uncultured
437	17.0	2.0	22.0	17.0	14.0	0.0	1.0	1.0	0.0	0.0	0.0	1.0	k__Bacteria; p__Bacteroidota; c__Bacteroidia; o__Bacteroidales; f__Muribaculaceae; g__Muribaculaceae; s__unidentified_g__Muribaculaceae
438	26.0	10.0	34.0	11.0	71.0	9.0	23.0	13.0	12.0	10.0	8.0	15.0	k__Bacteria; p__Bacteroidota; c__Bacteroidia; o__Bacteroidales; f__Muribaculaceae; g__Muribaculaceae; s__uncultured_bacterium_g__Muribaculaceae
439	3.0	0.0	0.0	0.0	0.0	2.0	0.0	0.0	0.0	0.0	1.0	0.0	k__Bacteria; p__Bacteroidota; c__Bacteroidia; o__Bacteroidales; f__Muribaculaceae; g__Muribaculaceae
440	6.0	24.0	1.0	9.0	3.0	21.0	3.0	4.0	11.0	7.0	17.0	14.0	k__Bacteria; p__Bacteroidota; c__Bacteroidia; o__Bacteroidales; f__Prevotellaceae
441	2.0	2.0	3.0	1.0	0.0	1.0	1.0	3.0	0.0	1.0	0.0	0.0	k__Bacteria; p__Bacteroidota; c__Bacteroidia; o__Bacteroidales; f__Muribaculaceae; g__Muribaculaceae; s__uncultured_bacterium_g__Muribaculaceae
442	8.0	2.0	5.0	0.0	0.0	0.0	2.0	0.0	0.0	0.0	0.0	0.0	k__Bacteria; p__Firmicutes; c__Clostridia; o__Lachnospirales; f__Lachnospiraceae
443	12.0	5.0	18.0	14.0	9.0	13.0	1.0	8.0	3.0	14.0	18.0	8.0	k__Bacteria; p__Bacteroidota; c__Bacteroidia; o__Bacteroidales; f__Muribaculaceae; g__Muribaculaceae; s__uncultured_bacterium_g__Muribaculaceae
444	6.0	1.0	1.0	5.0	7.0	0.0	0.0	0.0	0.0	0.0	0.0	0.0	k__Bacteria; p__Firmicutes; c__Clostridia; o__Clostridia_vadinBB60_group; f__Clostridia_vadinBB60_group; g__Clostridia_vadinBB60_group; s__uncultured_bacterium_g__Clostridia_vadinBB60_group
445	5.0	1.0	0.0	0.0	6.0	0.0	0.0	0.0	0.0	0.0	0.0	0.0	k__Bacteria; p__Bacteroidota; c__Bacteroidia; o__Bacteroidales; f__Muribaculaceae; g__Muribaculaceae
446	40.0	16.0	3.0	14.0	128.0	33.0	31.0	8.0	22.0	17.0	11.0	118.0	k__Bacteria; p__Firmicutes; c__Clostridia; o__Peptostreptococcales-Tissierellales; f__Anaerovoracaceae; g__[Eubacterium]_nodatum_group
447	6.0	7.0	10.0	16.0	12.0	8.0	0.0	11.0	4.0	10.0	13.0	18.0	k__Bacteria; p__Bacteroidota; c__Bacteroidia; o__Bacteroidales; f__Muribaculaceae; g__Muribaculaceae; s__uncultured_bacterium_g__Muribaculaceae
448	1.0	0.0	1.0	9.0	1.0	6.0	2.0	1.0	4.0	4.0	6.0	10.0	k__Bacteria; p__Bacteroidota; c__Bacteroidia; o__Bacteroidales; f__Prevotellaceae; g__Prevotellaceae_UCG-001; s__uncultured_bacterium_g__Prevotellaceae_UCG-001
449	58.0	21.0	56.0	14.0	74.0	0.0	0.0	0.0	0.0	0.0	0.0	0.0	k__Bacteria; p__Bacteroidota; c__Bacteroidia; o__Bacteroidales; f__Muribaculaceae; g__Muribaculaceae; s__uncultured_bacterium_g__Muribaculaceae
450	5.0	9.0	10.0	8.0	17.0	0.0	0.0	10.0	4.0	23.0	8.0	11.0	k__Bacteria; p__Bacteroidota; c__Bacteroidia; o__Bacteroidales; f__Muribaculaceae; g__Muribaculaceae; s__uncultured_Bacteroidales_g__Muribaculaceae
451	26.0	3.0	9.0	2.0	0.0	0.0	1.0	1.0	1.0	2.0	5.0	0.0	k__Bacteria; p__Bacteroidota; c__Bacteroidia; o__Bacteroidales
452	4.0	2.0	0.0	0.0	0.0	0.0	0.0	0.0	0.0	0.0	0.0	0.0	k__Bacteria; p__Bacteroidota; c__Bacteroidia; o__Bacteroidales; f__Muribaculaceae
453	16.0	15.0	19.0	13.0	10.0	4.0	15.0	732.0	2086.0	1664.0	2247.0	745.0	k__Bacteria; p__Bacteroidota; c__Bacteroidia; o__Bacteroidales; f__Prevotellaceae; g__Alloprevotella; s__gut_metagenome_g__Alloprevotella
454	10.0	65.0	18.0	105.0	1.0	0.0	2.0	22.0	66.0	6.0	69.0	4.0	k__Bacteria; p__Bacteroidota; c__Bacteroidia; o__Bacteroidales
455	5.0	1.0	3.0	9.0	1.0	3.0	6.0	4.0	2.0	3.0	0.0	1.0	k__Bacteria; p__Bacteroidota; c__Bacteroidia; o__Bacteroidales; f__Muribaculaceae; g__Muribaculaceae; s__uncultured_bacterium_g__Muribaculaceae
456	5.0	1.0	22.0	9.0	31.0	1.0	3.0	8.0	11.0	6.0	16.0	20.0	k__Bacteria; p__Bacteroidota; c__Bacteroidia; o__Bacteroidales; f__Muribaculaceae; g__Muribaculaceae; s__uncultured_bacterium_g__Muribaculaceae
457	11.0	20.0	10.0	24.0	1.0	0.0	31.0	27.0	71.0	3.0	43.0	10.0	k__Bacteria; p__Bacteroidota; c__Bacteroidia; o__Bacteroidales
458	2.0	0.0	0.0	0.0	0.0	0.0	0.0	0.0	0.0	0.0	0.0	0.0	k__Bacteria; p__Bacteroidota; c__Bacteroidia; o__Bacteroidales; f__Bacteroidaceae; g__Bacteroides
459	43.0	31.0	27.0	77.0	17.0	20.0	1.0	10.0	8.0	9.0	16.0	1.0	k__Bacteria; p__Bacteroidota; c__Bacteroidia; o__Bacteroidales; f__Muribaculaceae; g__Muribaculaceae; s__uncultured_bacterium_g__Muribaculaceae
460	8.0	4.0	10.0	17.0	5.0	2.0	4.0	13.0	14.0	17.0	3.0	37.0	k__Bacteria; p__Firmicutes; c__Clostridia; o__Oscillospirales; f__Ruminococcaceae; g__Incertae_Sedis
461	12.0	5.0	9.0	18.0	2.0	11.0	0.0	5.0	0.0	7.0	9.0	50.0	k__Bacteria; p__Firmicutes; c__Clostridia; o__Clostridia_vadinBB60_group; f__Clostridia_vadinBB60_group; g__Clostridia_vadinBB60_group; s__uncultured_bacterium_g__Clostridia_vadinBB60_group
462	31.0	6.0	15.0	4.0	20.0	0.0	1.0	0.0	2.0	0.0	0.0	0.0	k__Bacteria; p__Bacteroidota; c__Bacteroidia; o__Bacteroidales; f__Muribaculaceae; g__Muribaculaceae
463	7.0	22.0	21.0	10.0	26.0	48.0	7.0	34.0	30.0	38.0	4.0	23.0	k__Bacteria; p__Firmicutes; c__Clostridia; o__Oscillospirales; f__Oscillospiraceae; g__uncultured; s__uncultured_bacterium_g__uncultured
464	2.0	0.0	0.0	0.0	0.0	0.0	0.0	0.0	0.0	0.0	0.0	0.0	k__Bacteria; p__Firmicutes; c__Clostridia
465	1.0	0.0	7.0	16.0	3.0	6.0	0.0	16.0	14.0	0.0	4.0	27.0	k__Bacteria; p__Firmicutes; c__Clostridia; o__Oscillospirales; f__Ruminococcaceae; g__uncultured
466	44.0	138.0	21.0	58.0	66.0	137.0	39.0	75.0	77.0	71.0	167.0	151.0	k__Bacteria; p__Bacteroidota; c__Bacteroidia; o__Bacteroidales; f__Prevotellaceae; g__Prevotellaceae_UCG-001; s__uncultured_bacterium_g__Prevotellaceae_UCG-001
467	27.0	31.0	14.0	27.0	35.0	19.0	34.0	24.0	28.0	31.0	24.0	26.0	k__Bacteria; p__Firmicutes; c__Clostridia; o__Oscillospirales; f__[Eubacterium]_coprostanoligenes_group; g__[Eubacterium]_coprostanoligenes_group; s__uncultured_bacterium_g__[Eubacterium]_coprostanoligenes_group
468	6.0	56.0	13.0	6.0	23.0	0.0	0.0	25.0	54.0	23.0	49.0	27.0	k__Bacteria; p__Bacteroidota; c__Bacteroidia; o__Bacteroidales; f__Prevotellaceae; g__Prevotellaceae_UCG-001; s__uncultured_bacterium_g__Prevotellaceae_UCG-001
469	6.0	6.0	7.0	5.0	9.0	0.0	4.0	5.0	4.0	9.0	1.0	6.0	k__Bacteria; p__Firmicutes; c__Clostridia; o__Oscillospirales; f__Ruminococcaceae
470	16.0	0.0	57.0	2.0	0.0	1.0	1.0	2.0	0.0	0.0	0.0	0.0	k__Bacteria; p__Firmicutes; c__Clostridia; o__Lachnospirales; f__Lachnospiraceae
471	1.0	1.0	1.0	0.0	1.0	0.0	0.0	0.0	0.0	1.0	0.0	1.0	k__Bacteria; p__Bacteroidota; c__Bacteroidia; o__Bacteroidales; f__Muribaculaceae; g__Muribaculaceae; s__uncultured_bacterium_g__Muribaculaceae
472	5.0	1.0	1.0	0.0	0.0	0.0	0.0	6.0	0.0	1.0	2.0	1.0	k__Bacteria; p__Firmicutes; c__Clostridia; o__Oscillospirales; f__Oscillospiraceae; g__Oscillospira
473	59.0	19.0	64.0	1.0	7.0	329.0	10.0	1.0	20.0	41.0	12.0	0.0	k__Bacteria; p__Firmicutes; c__Clostridia; o__Lachnospirales; f__Lachnospiraceae; g__uncultured; s__unidentified_g__uncultured
474	12.0	12.0	29.0	9.0	3.0	4.0	12.0	32.0	9.0	1.0	4.0	17.0	k__Bacteria; p__Firmicutes; c__Clostridia; o__Lachnospirales; f__Lachnospiraceae; g__uncultured; s__uncultured_bacterium_g__uncultured
475	6.0	10.0	9.0	2.0	5.0	9.0	6.0	7.0	36.0	33.0	23.0	10.0	k__Bacteria; p__Bacteroidota; c__Bacteroidia; o__Bacteroidales; f__Prevotellaceae; g__Prevotellaceae_Ga6A1_group; s__uncultured_bacterium_g__Prevotellaceae_Ga6A1_group
476	93.0	106.0	79.0	61.0	87.0	109.0	120.0	107.0	95.0	92.0	96.0	60.0	k__Bacteria; p__Bacteroidota; c__Bacteroidia; o__Chitinophagales; f__Chitinophagaceae; g__Chitinophaga; s__Flexibacter_sp._g__Chitinophaga
477	7.0	0.0	0.0	0.0	7.0	15.0	1.0	0.0	0.0	0.0	0.0	0.0	k__Bacteria
478	4.0	0.0	0.0	0.0	1.0	0.0	3.0	1.0	1.0	0.0	1.0	0.0	k__Bacteria; p__Bacteroidota; c__Bacteroidia; o__Bacteroidales; f__Muribaculaceae; g__Muribaculaceae; s__uncultured_bacterium_g__Muribaculaceae
479	5.0	2.0	1.0	1.0	8.0	0.0	0.0	0.0	0.0	0.0	0.0	0.0	k__Bacteria; p__Bacteroidota; c__Bacteroidia; o__Bacteroidales
480	3.0	3.0	0.0	0.0	8.0	0.0	0.0	0.0	0.0	2.0	0.0	0.0	k__Bacteria; p__Firmicutes; c__Clostridia; o__Lachnospirales; f__Lachnospiraceae; g__Lachnospiraceae_NK4A136_group
481	3.0	1.0	8.0	5.0	1.0	0.0	6.0	1.0	0.0	0.0	0.0	0.0	k__Bacteria; p__Bacteroidota; c__Bacteroidia; o__Bacteroidales; f__Muribaculaceae; g__Muribaculaceae
482	12.0	30.0	13.0	24.0	23.0	23.0	31.0	58.0	23.0	53.0	113.0	59.0	k__Bacteria; p__Bacteroidota; c__Bacteroidia; o__Bacteroidales; f__Tannerellaceae; g__Parabacteroides; s__Parabacteroides_goldsteinii_g__Parabacteroides
483	3.0	0.0	1.0	2.0	0.0	9.0	2.0	0.0	1.0	0.0	0.0	1.0	k__Bacteria; p__Firmicutes; c__Bacilli; o__Erysipelotrichales; f__Erysipelotrichaceae; g__Turicibacter; s__uncultured_bacterium_g__Turicibacter
484	1.0	3.0	0.0	1.0	2.0	0.0	0.0	2.0	1.0	0.0	0.0	3.0	k__Bacteria; p__Bacteroidota; c__Bacteroidia; o__Bacteroidales; f__Muribaculaceae; g__Muribaculaceae; s__uncultured_Bacteroidales_g__Muribaculaceae
485	3.0	0.0	0.0	0.0	0.0	0.0	0.0	0.0	0.0	0.0	0.0	0.0	k__Bacteria; p__Firmicutes; c__Clostridia; o__Clostridia_vadinBB60_group; f__Clostridia_vadinBB60_group; g__Clostridia_vadinBB60_group
486	16.0	21.0	10.0	15.0	6.0	29.0	2.0	8.0	16.0	3.0	6.0	1.0	k__Bacteria; p__Bacteroidota; c__Bacteroidia; o__Bacteroidales; f__Muribaculaceae; g__Muribaculaceae; s__uncultured_bacterium_g__Muribaculaceae
487	1.0	1.0	0.0	0.0	0.0	0.0	0.0	0.0	0.0	0.0	0.0	0.0	k__Bacteria; p__Bacteroidota; c__Bacteroidia; o__Bacteroidales; f__Rikenellaceae; g__Alistipes; s__uncultured_bacterium_g__Alistipes
488	17.0	30.0	22.0	24.0	174.0	100.0	3.0	81.0	74.0	193.0	32.0	201.0	k__Bacteria; p__Firmicutes; c__Clostridia; o__Lachnospirales; f__Lachnospiraceae
489	3.0	0.0	0.0	0.0	0.0	0.0	0.0	0.0	0.0	0.0	0.0	0.0	k__Bacteria; p__Bacteroidota; c__Bacteroidia; o__Bacteroidales; f__Muribaculaceae; g__Muribaculaceae
490	23.0	54.0	4.0	48.0	54.0	9.0	7.0	28.0	59.0	61.0	93.0	141.0	k__Bacteria; p__Bacteroidota; c__Bacteroidia; o__Bacteroidales; f__Bacteroidaceae; g__Bacteroides
491	2.0	2.0	0.0	0.0	0.0	0.0	0.0	0.0	0.0	0.0	0.0	0.0	k__Bacteria; p__Firmicutes; c__Clostridia; o__Lachnospirales; f__Lachnospiraceae; g__Lachnospiraceae_NK4A136_group; s__uncultured_bacterium_g__Lachnospiraceae_NK4A136_group
492	2.0	0.0	1.0	1.0	2.0	3.0	5.0	0.0	1.0	1.0	4.0	1.0	k__Bacteria; p__Bacteroidota; c__Bacteroidia; o__Bacteroidales; f__Muribaculaceae; g__Muribaculaceae; s__uncultured_bacterium_g__Muribaculaceae
493	2.0	0.0	0.0	1.0	9.0	0.0	0.0	7.0	5.0	3.0	2.0	14.0	k__Bacteria; p__Bacteroidota; c__Bacteroidia; o__Bacteroidales; f__Tannerellaceae; g__Parabacteroides
494	5.0	0.0	0.0	0.0	0.0	1.0	0.0	3.0	1.0	1.0	3.0	9.0	k__Bacteria; p__Bacteroidota; c__Bacteroidia; o__Bacteroidales; f__Tannerellaceae
495	2.0	0.0	0.0	0.0	1.0	0.0	0.0	0.0	0.0	0.0	0.0	0.0	k__Bacteria; p__Firmicutes; c__Bacilli; o__Lactobacillales; f__Lactobacillaceae; g__Lactobacillus
496	77.0	44.0	57.0	4.0	62.0	1.0	0.0	0.0	0.0	1.0	0.0	1.0	k__Bacteria; p__Bacteroidota; c__Bacteroidia; o__Bacteroidales; f__Muribaculaceae; g__Muribaculaceae; s__uncultured_Bacteroidales_g__Muribaculaceae
497	3.0	6.0	1.0	0.0	0.0	5.0	1.0	0.0	0.0	4.0	3.0	2.0	k__Bacteria; p__Bacteroidota; c__Bacteroidia; o__Bacteroidales
498	4.0	1.0	3.0	0.0	0.0	0.0	2.0	0.0	0.0	0.0	0.0	0.0	k__Bacteria; p__Firmicutes; c__Clostridia; o__Lachnospirales; f__Lachnospiraceae; g__Lachnospiraceae_NK4A136_group
499	7.0	1.0	3.0	0.0	0.0	33.0	3.0	0.0	0.0	0.0	0.0	0.0	k__Bacteria; p__Firmicutes; c__Clostridia; o__Lachnospirales; f__Lachnospiraceae
500	2.0	2.0	3.0	6.0	13.0	11.0	15.0	3.0	3.0	12.0	7.0	2.0	k__Bacteria; p__Bacteroidota; c__Bacteroidia; o__Bacteroidales; f__Muribaculaceae; g__Muribaculaceae; s__uncultured_bacterium_g__Muribaculaceae
501	6.0	0.0	0.0	0.0	0.0	3.0	0.0	0.0	0.0	0.0	1.0	0.0	k__Bacteria; p__Bacteroidota; c__Bacteroidia; o__Bacteroidales; f__Muribaculaceae; g__Muribaculaceae; s__uncultured_bacterium_g__Muribaculaceae
502	7.0	16.0	2.0	7.0	7.0	3.0	0.0	5.0	14.0	4.0	1.0	5.0	k__Bacteria; p__Bacteroidota; c__Bacteroidia; o__Bacteroidales; f__Muribaculaceae; g__Muribaculaceae
503	9.0	3.0	3.0	22.0	2.0	0.0	0.0	0.0	0.0	0.0	0.0	1.0	k__Bacteria; p__Firmicutes; c__Clostridia; o__Oscillospirales; f__Ruminococcaceae; g__uncultured
504	27.0	19.0	15.0	17.0	24.0	7.0	15.0	8.0	18.0	17.0	14.0	7.0	k__Bacteria; p__Bacteroidota; c__Bacteroidia; o__Bacteroidales; f__Muribaculaceae; g__Muribaculaceae; s__uncultured_bacterium_g__Muribaculaceae
505	25.0	46.0	14.0	14.0	11.0	13.0	26.0	16.0	21.0	59.0	24.0	19.0	k__Bacteria; p__Firmicutes; c__Bacilli; o__Lactobacillales; f__Streptococcaceae; g__Lactococcus; s__Lactococcus_garvieae_g__Lactococcus
506	16.0	8.0	60.0	21.0	3.0	6.0	3.0	8.0	33.0	11.0	3.0	8.0	k__Bacteria; p__Firmicutes; c__Clostridia; o__Lachnospirales; f__Lachnospiraceae; g__Acetatifactor; s__uncultured_bacterium_g__Acetatifactor
507	5.0	3.0	3.0	0.0	4.0	0.0	0.0	0.0	0.0	0.0	0.0	0.0	k__Bacteria; p__Bacteroidota; c__Bacteroidia; o__Bacteroidales
508	35.0	8.0	9.0	3.0	4.0	0.0	94.0	0.0	23.0	0.0	1.0	0.0	k__Bacteria; p__Firmicutes; c__Clostridia; o__Clostridia_UCG-014; f__Clostridia_UCG-014; g__Clostridia_UCG-014
509	2.0	3.0	53.0	0.0	0.0	72.0	2.0	2.0	11.0	3.0	4.0	6.0	k__Bacteria; p__Firmicutes; c__Clostridia; o__Oscillospirales; f__Ruminococcaceae; g__UBA1819; s__uncultured_bacterium_g__UBA1819
510	3.0	2.0	6.0	51.0	8.0	3.0	7.0	88.0	2.0	5.0	11.0	149.0	k__Bacteria; p__Firmicutes; c__Clostridia; o__Oscillospirales; f__Butyricicoccaceae; g__Butyricicoccus; s__uncultured_bacterium_g__Butyricicoccus
511	11.0	11.0	6.0	2.0	8.0	16.0	9.0	51.0	4.0	18.0	17.0	62.0	k__Bacteria; p__Bacteroidota; c__Bacteroidia; o__Bacteroidales; f__Muribaculaceae; g__Muribaculaceae; s__uncultured_bacterium_g__Muribaculaceae
512	11.0	23.0	4.0	27.0	5.0	0.0	12.0	0.0	0.0	0.0	0.0	0.0	k__Bacteria; p__Bacteroidota; c__Bacteroidia; o__Bacteroidales; f__Prevotellaceae; g__Alloprevotella; s__uncultured_Bacteroidales_g__Alloprevotella
513	13.0	14.0	38.0	15.0	6.0	4.0	0.0	3.0	1.0	0.0	0.0	3.0	k__Bacteria; p__Firmicutes; c__Clostridia; o__Lachnospirales; f__Lachnospiraceae
514	18.0	34.0	12.0	11.0	16.0	55.0	73.0	25.0	7.0	9.0	26.0	22.0	k__Bacteria; p__Bacteroidota; c__Bacteroidia; o__Bacteroidales; f__Muribaculaceae; g__Muribaculaceae; s__uncultured_bacterium_g__Muribaculaceae
515	25.0	44.0	13.0	25.0	39.0	34.0	20.0	13.0	13.0	14.0	23.0	16.0	k__Bacteria; p__Bacteroidota; c__Bacteroidia; o__Bacteroidales; f__Bacteroidaceae; g__Bacteroides
516	6.0	15.0	1.0	11.0	3.0	0.0	0.0	4.0	24.0	25.0	28.0	26.0	k__Bacteria; p__Bacteroidota; c__Bacteroidia; o__Bacteroidales
517	13.0	0.0	16.0	11.0	15.0	0.0	21.0	1.0	1.0	1.0	0.0	2.0	k__Bacteria; p__Bacteroidota; c__Bacteroidia; o__Bacteroidales; f__Muribaculaceae; g__Muribaculaceae; s__uncultured_bacterium_g__Muribaculaceae
518	17.0	38.0	52.0	129.0	39.0	0.0	1.0	0.0	0.0	4.0	15.0	0.0	k__Bacteria; p__Firmicutes; c__Clostridia; o__Lachnospirales; f__Lachnospiraceae
519	8.0	28.0	1.0	13.0	10.0	2.0	20.0	6.0	45.0	30.0	30.0	33.0	k__Bacteria; p__Bacteroidota; c__Bacteroidia; o__Bacteroidales; f__Bacteroidaceae; g__Bacteroides; s__Bacteroides_stercorirosoris_g__Bacteroides
520	11.0	49.0	4.0	19.0	8.0	25.0	0.0	34.0	27.0	9.0	49.0	10.0	k__Bacteria; p__Bacteroidota; c__Bacteroidia; o__Bacteroidales; f__Prevotellaceae; g__Prevotellaceae_UCG-001; s__uncultured_bacterium_g__Prevotellaceae_UCG-001
521	8.0	1.0	1.0	0.0	0.0	0.0	6.0	0.0	0.0	0.0	0.0	0.0	k__Bacteria; p__Bacteroidota; c__Bacteroidia; o__Bacteroidales; f__Prevotellaceae; g__Alloprevotella
522	11.0	37.0	1.0	23.0	10.0	11.0	0.0	4.0	0.0	4.0	0.0	1.0	k__Bacteria; p__Bacteroidota; c__Bacteroidia; o__Bacteroidales
523	2.0	3.0	2.0	1.0	1.0	0.0	0.0	2.0	0.0	6.0	1.0	1.0	k__Bacteria; p__Bacteroidota; c__Bacteroidia; o__Bacteroidales; f__Muribaculaceae; g__Muribaculaceae
524	14.0	4.0	37.0	20.0	7.0	0.0	2.0	3.0	4.0	3.0	2.0	24.0	k__Bacteria; p__Firmicutes; c__Clostridia; o__Lachnospirales; f__Lachnospiraceae; g__Lachnoclostridium
525	1.0	2.0	1.0	2.0	3.0	1.0	2.0	0.0	0.0	0.0	0.0	0.0	k__Bacteria; p__Bacteroidota; c__Bacteroidia; o__Bacteroidales; f__Muribaculaceae; g__Muribaculaceae; s__uncultured_bacterium_g__Muribaculaceae
526	29.0	21.0	13.0	8.0	19.0	0.0	0.0	5.0	4.0	14.0	7.0	15.0	k__Bacteria; p__Bacteroidota; c__Bacteroidia; o__Bacteroidales; f__Muribaculaceae; g__Muribaculaceae
527	6.0	1.0	3.0	2.0	1.0	1.0	0.0	21.0	0.0	1.0	3.0	2.0	k__Bacteria; p__Firmicutes; c__Clostridia; o__Lachnospirales; f__Lachnospiraceae; g__Roseburia; s__uncultured_bacterium_g__Roseburia
528	2.0	10.0	0.0	11.0	3.0	9.0	1.0	4.0	6.0	2.0	5.0	0.0	k__Bacteria; p__Bacteroidota; c__Bacteroidia; o__Bacteroidales; f__Muribaculaceae; g__Muribaculum; s__Muribaculum_intestinale_g__Muribaculum
529	18.0	23.0	11.0	28.0	15.0	14.0	13.0	16.0	151.0	135.0	125.0	78.0	k__Bacteria; p__Bacteroidota; c__Bacteroidia; o__Bacteroidales; f__Bacteroidaceae; g__Bacteroides; s__Bacteroides_uniformis_g__Bacteroides
530	13.0	5.0	15.0	9.0	10.0	24.0	7.0	18.0	5.0	6.0	1.0	21.0	k__Bacteria
531	12.0	20.0	17.0	10.0	5.0	17.0	5.0	82.0	9.0	15.0	0.0	2.0	k__Bacteria; p__Firmicutes; c__Clostridia; o__Oscillospirales; f__Oscillospiraceae
532	5.0	11.0	2.0	10.0	1.0	0.0	0.0	3.0	15.0	0.0	4.0	0.0	k__Bacteria; p__Bacteroidota; c__Bacteroidia; o__Bacteroidales
533	6.0	0.0	3.0	0.0	0.0	0.0	0.0	0.0	1.0	0.0	1.0	2.0	k__Bacteria; p__Bacteroidota; c__Bacteroidia; o__Bacteroidales; f__Marinifilaceae; g__Odoribacter; s__uncultured_bacterium_g__Odoribacter
534	21.0	5.0	16.0	19.0	13.0	26.0	191.0	10.0	8.0	3.0	4.0	1.0	k__Bacteria; p__Bacteroidota; c__Bacteroidia; o__Bacteroidales; f__Muribaculaceae; g__Muribaculaceae; s__uncultured_bacterium_g__Muribaculaceae
535	296.0	259.0	364.0	260.0	321.0	146.0	753.0	124.0	104.0	296.0	213.0	308.0	k__Bacteria; p__Bacteroidota; c__Bacteroidia; o__Bacteroidales; f__Muribaculaceae; g__Muribaculaceae; s__uncultured_bacterium_g__Muribaculaceae
536	7.0	8.0	13.0	7.0	12.0	2.0	7.0	6.0	0.0	5.0	7.0	6.0	k__Bacteria; p__Bacteroidota; c__Bacteroidia; o__Bacteroidales; f__Muribaculaceae
537	24.0	32.0	9.0	0.0	5.0	2.0	4.0	44.0	42.0	254.0	25.0	76.0	k__Bacteria; p__Firmicutes; c__Clostridia; o__Oscillospirales; f__Oscillospiraceae
538	40.0	23.0	44.0	30.0	28.0	79.0	10.0	28.0	20.0	21.0	12.0	29.0	k__Bacteria; p__Firmicutes; c__Clostridia; o__Lachnospirales; f__Lachnospiraceae; g__uncultured
539	14.0	3.0	3.0	0.0	0.0	0.0	0.0	0.0	21.0	5.0	3.0	0.0	k__Bacteria; p__Firmicutes; c__Clostridia; o__Oscillospirales; f__Oscillospiraceae; g__Papillibacter; s__uncultured_bacterium_g__Papillibacter
540	29.0	51.0	17.0	14.0	29.0	35.0	15.0	24.0	45.0	67.0	17.0	19.0	k__Bacteria; p__Bacteroidota; c__Bacteroidia; o__Bacteroidales; f__Muribaculaceae; g__Muribaculaceae; s__uncultured_bacterium_g__Muribaculaceae
541	35.0	2.0	18.0	80.0	30.0	185.0	453.0	32.0	6.0	50.0	26.0	18.0	k__Bacteria; p__Bacteroidota; c__Bacteroidia; o__Bacteroidales; f__Muribaculaceae; g__Muribaculaceae; s__uncultured_bacterium_g__Muribaculaceae
542	1.0	5.0	1.0	1.0	0.0	0.0	0.0	2.0	1.0	1.0	0.0	1.0	k__Bacteria; p__Firmicutes; c__Clostridia; o__Oscillospirales; f__Oscillospiraceae; g__UCG-005; s__uncultured_bacterium_g__UCG-005
543	14.0	8.0	25.0	20.0	7.0	20.0	153.0	5.0	9.0	7.0	5.0	1.0	k__Bacteria; p__Bacteroidota; c__Bacteroidia; o__Bacteroidales; f__Muribaculaceae; g__Muribaculaceae; s__uncultured_bacterium_g__Muribaculaceae
544	25.0	2.0	14.0	64.0	15.0	106.0	1.0	15.0	3.0	18.0	17.0	6.0	k__Bacteria; p__Bacteroidota; c__Bacteroidia; o__Bacteroidales; f__Muribaculaceae; g__Muribaculaceae; s__uncultured_bacterium_g__Muribaculaceae
545	5.0	1.0	1.0	1.0	1.0	2.0	3.0	1.0	5.0	5.0	6.0	4.0	k__Bacteria; p__Bacteroidota; c__Bacteroidia; o__Bacteroidales; f__Muribaculaceae; g__Muribaculaceae; s__uncultured_bacterium_g__Muribaculaceae
546	4.0	0.0	0.0	0.0	2.0	0.0	0.0	0.0	0.0	0.0	0.0	0.0	k__Bacteria; p__Firmicutes; c__Clostridia; o__Oscillospirales; f__Oscillospiraceae; g__NK4A214_group; s__unidentified_g__NK4A214_group
547	3.0	2.0	8.0	6.0	3.0	0.0	0.0	4.0	0.0	4.0	1.0	4.0	k__Bacteria; p__Bacteroidota; c__Bacteroidia; o__Bacteroidales; f__Muribaculaceae; g__Muribaculaceae; s__uncultured_Bacteroidales_g__Muribaculaceae
548	15.0	6.0	5.0	3.0	8.0	33.0	17.0	3.0	0.0	1.0	3.0	3.0	k__Bacteria; p__Bacteroidota; c__Bacteroidia; o__Bacteroidales; f__Muribaculaceae; g__Muribaculaceae; s__uncultured_bacterium_g__Muribaculaceae
549	9.0	0.0	0.0	0.0	0.0	0.0	0.0	1.0	1.0	1.0	1.0	0.0	k__Bacteria; p__Bacteroidota; c__Bacteroidia; o__Bacteroidales; f__Marinifilaceae; g__Odoribacter; s__uncultured_bacterium_g__Odoribacter
550	4.0	1.0	0.0	8.0	1.0	0.0	1.0	0.0	0.0	0.0	0.0	0.0	k__Bacteria; p__Bacteroidota; c__Bacteroidia; o__Bacteroidales
551	4.0	0.0	0.0	15.0	10.0	0.0	2.0	0.0	0.0	1.0	1.0	1.0	k__Bacteria; p__Proteobacteria; c__Alphaproteobacteria; o__Rhodospirillales; f__uncultured; g__uncultured; s__gut_metagenome_g__uncultured
552	3.0	1.0	5.0	1.0	5.0	5.0	43.0	1.0	0.0	1.0	0.0	0.0	k__Bacteria; p__Bacteroidota; c__Bacteroidia; o__Bacteroidales; f__Muribaculaceae; g__Muribaculaceae; s__uncultured_bacterium_g__Muribaculaceae
553	17.0	11.0	9.0	2.0	2.0	3.0	1.0	2.0	0.0	1.0	1.0	0.0	k__Bacteria; p__Firmicutes; c__Clostridia; o__Lachnospirales; f__Lachnospiraceae; g__GCA-900066575; s__uncultured_bacterium_g__GCA-900066575
554	3.0	0.0	0.0	0.0	0.0	0.0	0.0	0.0	0.0	0.0	0.0	0.0	k__Bacteria; p__Bacteroidota; c__Bacteroidia; o__Bacteroidales; f__Muribaculaceae; g__Muribaculaceae; s__uncultured_bacterium_g__Muribaculaceae
555	1.0	0.0	12.0	3.0	32.0	0.0	0.0	24.0	37.0	22.0	10.0	14.0	k__Bacteria; p__Bacteroidota; c__Bacteroidia; o__Bacteroidales; f__Muribaculaceae; g__Muribaculaceae
556	2.0	2.0	3.0	4.0	0.0	0.0	12.0	0.0	3.0	2.0	1.0	0.0	k__Bacteria; p__Bacteroidota; c__Bacteroidia; o__Bacteroidales
557	18.0	0.0	11.0	22.0	13.0	22.0	27.0	6.0	2.0	47.0	5.0	1.0	k__Bacteria; p__Bacteroidota; c__Bacteroidia; o__Bacteroidales; f__Muribaculaceae; g__Muribaculaceae; s__uncultured_bacterium_g__Muribaculaceae
558	2.0	1.0	1.0	0.0	20.0	1.0	54.0	95.0	90.0	2.0	0.0	1.0	k__Bacteria; p__Firmicutes; c__Clostridia; o__Oscillospirales; f__Ruminococcaceae; g__[Eubacterium]_siraeum_group; s__uncultured_bacterium_g__[Eubacterium]_siraeum_group
559	6.0	0.0	0.0	0.0	0.0	1.0	0.0	1.0	1.0	2.0	0.0	0.0	k__Bacteria; p__Bacteroidota; c__Bacteroidia; o__Bacteroidales; f__Muribaculaceae; g__Muribaculaceae; s__uncultured_bacterium_g__Muribaculaceae
560	27.0	22.0	13.0	16.0	11.0	18.0	17.0	47.0	41.0	48.0	33.0	33.0	k__Bacteria; p__Firmicutes; c__Clostridia; o__Oscillospirales; f__Ruminococcaceae; g__Faecalibacterium; s__Faecalibacterium_prausnitzii_g__Faecalibacterium
561	30.0	42.0	32.0	14.0	22.0	6.0	0.0	22.0	26.0	13.0	14.0	2.0	k__Bacteria; p__Bacteroidota; c__Bacteroidia; o__Bacteroidales; f__Muribaculaceae; g__Muribaculaceae
562	4.0	13.0	1.0	4.0	4.0	4.0	1.0	3.0	0.0	3.0	0.0	7.0	k__Bacteria; p__Bacteroidota; c__Bacteroidia; o__Bacteroidales; f__Muribaculaceae; g__Muribaculaceae
563	27.0	12.0	65.0	19.0	5.0	0.0	0.0	0.0	0.0	0.0	0.0	0.0	k__Bacteria; p__Desulfobacterota; c__Desulfovibrionia; o__Desulfovibrionales; f__Desulfovibrionaceae; g__Desulfovibrio
564	8.0	11.0	1.0	2.0	23.0	0.0	0.0	2.0	0.0	0.0	0.0	28.0	k__Bacteria; p__Firmicutes; c__Clostridia; o__Lachnospirales; f__Lachnospiraceae
565	5.0	18.0	2.0	3.0	4.0	1.0	2.0	1.0	0.0	0.0	0.0	0.0	k__Bacteria; p__Bacteroidota; c__Bacteroidia; o__Bacteroidales
566	14.0	4.0	45.0	6.0	59.0	3.0	1.0	30.0	58.0	23.0	26.0	55.0	k__Bacteria; p__Bacteroidota; c__Bacteroidia; o__Bacteroidales; f__Muribaculaceae; g__Muribaculaceae; s__uncultured_organism_g__Muribaculaceae
567	1.0	17.0	3.0	5.0	5.0	2.0	8.0	3.0	1.0	0.0	7.0	6.0	k__Bacteria; p__Bacteroidota; c__Bacteroidia; o__Bacteroidales; f__Muribaculaceae; g__Muribaculaceae; s__uncultured_bacterium_g__Muribaculaceae
568	39.0	51.0	10.0	8.0	34.0	1.0	0.0	22.0	62.0	46.0	9.0	35.0	k__Bacteria; p__Bacteroidota; c__Bacteroidia; o__Bacteroidales; f__Muribaculaceae; g__Muribaculaceae; s__unidentified_g__Muribaculaceae
569	5.0	3.0	16.0	24.0	19.0	2.0	11.0	25.0	61.0	158.0	30.0	17.0	k__Bacteria; p__Bacteroidota; c__Bacteroidia; o__Bacteroidales; f__Muribaculaceae; g__Muribaculaceae; s__uncultured_bacterium_g__Muribaculaceae
570	10.0	5.0	6.0	5.0	18.0	2.0	4.0	13.0	4.0	2.0	6.0	3.0	k__Bacteria; p__Bacteroidota; c__Bacteroidia; o__Bacteroidales; f__Muribaculaceae; g__Muribaculaceae; s__uncultured_bacterium_g__Muribaculaceae
571	1.0	0.0	0.0	0.0	0.0	1.0	1.0	0.0	0.0	0.0	0.0	0.0	k__Bacteria; p__Firmicutes; c__Clostridia; o__Clostridia_UCG-014; f__Clostridia_UCG-014; g__Clostridia_UCG-014
572	2.0	1.0	4.0	0.0	1.0	0.0	6.0	0.0	0.0	0.0	0.0	0.0	k__Bacteria; p__Bacteroidota; c__Bacteroidia; o__Bacteroidales
573	8.0	32.0	1.0	9.0	0.0	0.0	0.0	5.0	44.0	18.0	5.0	3.0	k__Bacteria; p__Bacteroidota; c__Bacteroidia; o__Bacteroidales; f__Prevotellaceae; g__Prevotellaceae_NK3B31_group
574	12.0	10.0	29.0	18.0	33.0	69.0	30.0	23.0	23.0	18.0	18.0	25.0	k__Bacteria; p__Bacteroidota; c__Bacteroidia; o__Bacteroidales; f__Muribaculaceae; g__Muribaculaceae; s__uncultured_bacterium_g__Muribaculaceae
575	2.0	5.0	4.0	1.0	2.0	11.0	0.0	3.0	3.0	1.0	2.0	1.0	k__Bacteria; p__Bacteroidota; c__Bacteroidia; o__Bacteroidales; f__Muribaculaceae; g__Muribaculaceae
576	1.0	0.0	1.0	0.0	0.0	0.0	2.0	1.0	0.0	0.0	1.0	0.0	k__Bacteria; p__Bacteroidota; c__Bacteroidia; o__Bacteroidales; f__Muribaculaceae; g__Muribaculaceae; s__uncultured_bacterium_g__Muribaculaceae
577	23.0	29.0	11.0	14.0	4.0	10.0	0.0	58.0	1.0	15.0	22.0	13.0	k__Bacteria; p__Bacteroidota; c__Bacteroidia; o__Bacteroidales; f__Muribaculaceae; g__Muribaculaceae
578	3.0	0.0	2.0	8.0	1.0	2.0	1.0	0.0	0.0	1.0	2.0	8.0	k__Bacteria; p__Gemmatimonadota; c__Gemmatimonadetes; o__Gemmatimonadales; f__Gemmatimonadaceae; g__Gemmatimonas; s__uncultured_Gemmatimonas_g__Gemmatimonas
579	17.0	2.0	4.0	2.0	1.0	0.0	35.0	0.0	0.0	0.0	0.0	0.0	k__Bacteria; p__Bacteroidota; c__Bacteroidia; o__Bacteroidales; f__Muribaculaceae; g__Muribaculaceae; s__uncultured_bacterium_g__Muribaculaceae
580	5.0	2.0	3.0	4.0	3.0	1.0	77.0	2.0	2.0	2.0	0.0	1.0	k__Bacteria; p__Firmicutes; c__Bacilli; o__Erysipelotrichales; f__Erysipelotrichaceae; g__Ileibacterium; s__Ileibacterium_valens_g__Ileibacterium
581	3.0	0.0	3.0	1.0	1.0	0.0	6.0	4.0	1.0	4.0	3.0	5.0	k__Bacteria; p__Bacteroidota; c__Bacteroidia; o__Bacteroidales
582	9.0	11.0	21.0	25.0	7.0	20.0	0.0	21.0	5.0	10.0	4.0	6.0	k__Bacteria; p__Bacteroidota; c__Bacteroidia; o__Bacteroidales; f__Muribaculaceae; g__Muribaculaceae; s__uncultured_bacterium_g__Muribaculaceae
583	27.0	27.0	18.0	18.0	23.0	7.0	0.0	12.0	11.0	6.0	11.0	5.0	k__Bacteria; p__Bacteroidota; c__Bacteroidia; o__Bacteroidales; f__Muribaculaceae; g__Muribaculaceae; s__uncultured_bacterium_g__Muribaculaceae
584	3.0	3.0	8.0	3.0	10.0	6.0	4.0	3.0	0.0	0.0	0.0	0.0	k__Bacteria; p__Bacteroidota; c__Bacteroidia; o__Bacteroidales; f__Muribaculaceae; g__Muribaculaceae; s__uncultured_bacterium_g__Muribaculaceae
585	46.0	55.0	21.0	23.0	65.0	14.0	7.0	34.0	37.0	43.0	44.0	45.0	k__Bacteria; p__Bacteroidota; c__Bacteroidia; o__Bacteroidales; f__Muribaculaceae; g__Muribaculaceae; s__uncultured_bacterium_g__Muribaculaceae
586	5.0	5.0	5.0	13.0	10.0	4.0	16.0	4.0	2.0	1.0	3.0	11.0	k__Bacteria; p__Bacteroidota; c__Bacteroidia; o__Bacteroidales
587	12.0	9.0	4.0	3.0	14.0	4.0	0.0	0.0	2.0	0.0	2.0	1.0	k__Bacteria; p__Bacteroidota; c__Bacteroidia; o__Bacteroidales; f__Muribaculaceae; g__Muribaculaceae; s__uncultured_bacterium_g__Muribaculaceae
588	3.0	0.0	0.0	2.0	0.0	4.0	0.0	0.0	0.0	0.0	0.0	0.0	k__Bacteria
589	3.0	0.0	2.0	0.0	0.0	0.0	0.0	0.0	1.0	0.0	0.0	0.0	k__Bacteria; p__Bacteroidota; c__Bacteroidia; o__Bacteroidales; f__Muribaculaceae; g__Muribaculaceae; s__uncultured_bacterium_g__Muribaculaceae
590	6.0	0.0	2.0	2.0	3.0	0.0	0.0	0.0	0.0	0.0	0.0	0.0	k__Bacteria; p__Bacteroidota; c__Bacteroidia; o__Bacteroidales; f__Muribaculaceae; g__Muribaculaceae
591	1.0	11.0	0.0	1.0	0.0	0.0	0.0	0.0	2.0	1.0	0.0	0.0	k__Bacteria; p__Bacteroidota; c__Bacteroidia; o__Bacteroidales; f__Prevotellaceae
592	3.0	0.0	0.0	0.0	0.0	0.0	0.0	0.0	0.0	0.0	0.0	0.0	k__Bacteria; p__Bacteroidota; c__Bacteroidia; o__Bacteroidales; f__Muribaculaceae; g__Muribaculaceae; s__uncultured_bacterium_g__Muribaculaceae
593	9.0	6.0	10.0	15.0	23.0	6.0	13.0	15.0	4.0	22.0	14.0	14.0	k__Bacteria; p__Actinobacteriota; c__Coriobacteriia; o__Coriobacteriales; f__Eggerthellaceae; g__Enterorhabdus; s__uncultured_bacterium_g__Enterorhabdus
594	2.0	0.0	1.0	0.0	0.0	0.0	12.0	0.0	0.0	0.0	0.0	0.0	k__Bacteria; p__Desulfobacterota; c__Desulfovibrionia; o__Desulfovibrionales; f__Desulfovibrionaceae; g__Desulfovibrio; s__uncultured_bacterium_g__Desulfovibrio
595	9.0	1.0	15.0	19.0	46.0	53.0	45.0	9.0	5.0	29.0	19.0	36.0	k__Bacteria; p__Bacteroidota; c__Bacteroidia; o__Bacteroidales; f__Muribaculaceae; g__Muribaculaceae; s__uncultured_bacterium_g__Muribaculaceae
596	10.0	6.0	3.0	4.0	6.0	44.0	53.0	8.0	2.0	4.0	2.0	0.0	k__Bacteria; p__Firmicutes; c__Clostridia; o__Clostridiales; f__Clostridiaceae; g__Clostridium_sensu_stricto_1; s__uncultured_bacterium_g__Clostridium_sensu_stricto_1
597	13.0	72.0	36.0	59.0	12.0	4.0	60.0	1.0	11.0	18.0	11.0	13.0	k__Bacteria; p__Bacteroidota; c__Bacteroidia; o__Bacteroidales; f__Rikenellaceae; g__Alistipes; s__uncultured_bacterium_g__Alistipes
598	9.0	13.0	3.0	8.0	4.0	9.0	5.0	3.0	2.0	17.0	13.0	16.0	k__Bacteria; p__Bacteroidota; c__Bacteroidia; o__Bacteroidales; f__Rikenellaceae; g__Alistipes
599	6.0	0.0	4.0	0.0	1.0	0.0	0.0	0.0	0.0	0.0	0.0	0.0	k__Bacteria; p__Firmicutes; c__Clostridia; o__Lachnospirales; f__Lachnospiraceae; g__uncultured; s__uncultured_bacterium_g__uncultured
600	5.0	9.0	14.0	226.0	10.0	31.0	1.0	45.0	6.0	1.0	7.0	51.0	k__Bacteria; p__Firmicutes; c__Clostridia; o__Lachnospirales; f__Lachnospiraceae; g__Blautia; s__unidentified_g__Blautia
601	10.0	6.0	15.0	6.0	5.0	19.0	3.0	3.0	2.0	1.0	1.0	5.0	k__Bacteria; p__Bacteroidota; c__Bacteroidia; o__Bacteroidales; f__Muribaculaceae; g__Muribaculaceae; s__uncultured_bacterium_g__Muribaculaceae
602	2.0	3.0	3.0	0.0	0.0	9.0	0.0	1.0	0.0	2.0	2.0	0.0	k__Bacteria; p__Bacteroidota; c__Bacteroidia; o__Bacteroidales
603	4.0	0.0	2.0	3.0	6.0	1.0	1.0	0.0	0.0	0.0	0.0	0.0	k__Bacteria; p__Bacteroidota; c__Bacteroidia; o__Bacteroidales; f__Muribaculaceae
604	1.0	1.0	0.0	2.0	2.0	0.0	0.0	5.0	1.0	0.0	1.0	4.0	k__Bacteria; p__Firmicutes; c__Clostridia; o__Peptostreptococcales-Tissierellales; f__Anaerovoracaceae; g__[Eubacterium]_brachy_group
605	2.0	1.0	0.0	6.0	7.0	2.0	0.0	1.0	3.0	2.0	10.0	4.0	k__Bacteria; p__Bacteroidota; c__Bacteroidia; o__Bacteroidales; f__Muribaculaceae; g__Muribaculaceae; s__uncultured_bacterium_g__Muribaculaceae
606	17.0	6.0	21.0	9.0	21.0	2.0	27.0	9.0	6.0	9.0	16.0	16.0	k__Bacteria; p__Bacteroidota; c__Bacteroidia; o__Bacteroidales; f__Muribaculaceae; g__Muribaculaceae; s__uncultured_bacterium_g__Muribaculaceae
607	18.0	1.0	22.0	49.0	10.0	5.0	0.0	63.0	1.0	5.0	1.0	8.0	k__Bacteria; p__Firmicutes; c__Clostridia; o__Lachnospirales; f__Lachnospiraceae; g__uncultured; s__uncultured_bacterium_g__uncultured
608	3.0	1.0	2.0	3.0	1.0	2.0	2.0	3.0	1.0	2.0	1.0	6.0	k__Bacteria; p__Bacteroidota; c__Bacteroidia; o__Bacteroidales; f__Muribaculaceae; g__Muribaculaceae; s__uncultured_bacterium_g__Muribaculaceae
609	4.0	1.0	3.0	9.0	26.0	19.0	35.0	2.0	0.0	2.0	0.0	0.0	k__Bacteria; p__Firmicutes; c__Clostridia; o__Lachnospirales; f__Lachnospiraceae; g__Roseburia
610	2.0	0.0	1.0	10.0	5.0	8.0	26.0	0.0	0.0	7.0	2.0	0.0	k__Bacteria; p__Bacteroidota; c__Bacteroidia; o__Bacteroidales; f__Muribaculaceae; g__Muribaculaceae; s__uncultured_bacterium_g__Muribaculaceae
611	3.0	0.0	2.0	2.0	1.0	0.0	0.0	0.0	1.0	0.0	1.0	0.0	k__Bacteria; p__Bacteroidota; c__Bacteroidia; o__Bacteroidales; f__Muribaculaceae; g__Muribaculaceae; s__uncultured_Bacteroidales_g__Muribaculaceae
612	32.0	19.0	22.0	16.0	47.0	0.0	0.0	16.0	33.0	19.0	25.0	17.0	k__Bacteria; p__Bacteroidota; c__Bacteroidia; o__Bacteroidales; f__Muribaculaceae; g__Muribaculaceae; s__uncultured_bacterium_g__Muribaculaceae
613	19.0	8.0	25.0	61.0	35.0	55.0	0.0	15.0	8.0	27.0	31.0	20.0	k__Bacteria; p__Bacteroidota; c__Bacteroidia; o__Bacteroidales; f__Muribaculaceae; g__Muribaculaceae; s__uncultured_bacterium_g__Muribaculaceae
614	44.0	18.0	9.0	25.0	38.0	36.0	0.0	53.0	14.0	2.0	21.0	14.0	k__Bacteria; p__Bacteroidota; c__Bacteroidia; o__Bacteroidales; f__Muribaculaceae; g__Muribaculaceae; s__uncultured_bacterium_g__Muribaculaceae
615	10.0	10.0	3.0	3.0	4.0	11.0	1.0	9.0	1.0	2.0	3.0	3.0	k__Bacteria; p__Bacteroidota; c__Bacteroidia; o__Bacteroidales; f__Prevotellaceae; g__Prevotellaceae_UCG-001; s__uncultured_bacterium_g__Prevotellaceae_UCG-001
616	17.0	14.0	38.0	39.0	12.0	23.0	5.0	67.0	15.0	25.0	4.0	41.0	k__Bacteria; p__Firmicutes; c__Clostridia; o__Lachnospirales; f__Lachnospiraceae; g__Lachnospiraceae_FCS020_group; s__uncultured_bacterium_g__Lachnospiraceae_FCS020_group
617	6.0	4.0	3.0	0.0	4.0	0.0	0.0	3.0	1.0	1.0	0.0	0.0	k__Bacteria; p__Bacteroidota; c__Bacteroidia; o__Bacteroidales; f__Muribaculaceae; g__Muribaculaceae; s__uncultured_bacterium_g__Muribaculaceae
618	18.0	20.0	12.0	15.0	11.0	15.0	77.0	4.0	17.0	11.0	16.0	9.0	k__Bacteria; p__Actinobacteriota; c__Actinobacteria; o__Bifidobacteriales; f__Bifidobacteriaceae; g__Bifidobacterium; s__Bifidobacterium_pseudolongum_g__Bifidobacterium
619	6.0	0.0	12.0	0.0	0.0	0.0	0.0	1.0	0.0	0.0	0.0	0.0	k__Bacteria; p__Firmicutes; c__Clostridia; o__Lachnospirales; f__Lachnospiraceae
620	5.0	11.0	165.0	8.0	0.0	110.0	24.0	1.0	0.0	6.0	1.0	0.0	k__Bacteria; p__Firmicutes; c__Clostridia; o__Lachnospirales; f__Lachnospiraceae; g__Lachnospiraceae_NK4A136_group; s__unidentified_g__Lachnospiraceae_NK4A136_group
621	2.0	3.0	4.0	6.0	1.0	1.0	0.0	4.0	2.0	9.0	0.0	26.0	k__Bacteria; p__Firmicutes; c__Clostridia; o__Oscillospirales; f__Ruminococcaceae; g__Harryflintia; s__uncultured_bacterium_g__Harryflintia
622	4.0	1.0	1.0	1.0	2.0	197.0	3.0	1.0	1.0	4.0	5.0	3.0	k__Bacteria; p__Bacteroidota; c__Bacteroidia; o__Bacteroidales; f__Muribaculaceae; g__Muribaculaceae; s__uncultured_bacterium_g__Muribaculaceae
623	3.0	0.0	11.0	1.0	31.0	2.0	3.0	6.0	6.0	4.0	0.0	0.0	k__Bacteria; p__Firmicutes; c__Clostridia; o__Lachnospirales; f__Lachnospiraceae
624	24.0	35.0	7.0	12.0	24.0	11.0	52.0	40.0	21.0	43.0	76.0	23.0	k__Bacteria; p__Bacteroidota; c__Bacteroidia; o__Bacteroidales; f__Muribaculaceae; g__Muribaculaceae; s__uncultured_bacterium_g__Muribaculaceae
625	22.0	28.0	55.0	12.0	31.0	38.0	1.0	76.0	29.0	40.0	10.0	27.0	k__Bacteria; p__Firmicutes; c__Clostridia; o__Oscillospirales; f__Butyricicoccaceae; g__UCG-009; s__uncultured_bacterium_g__UCG-009
626	14.0	15.0	3.0	13.0	4.0	54.0	0.0	12.0	5.0	5.0	9.0	1.0	k__Bacteria; p__Bacteroidota; c__Bacteroidia; o__Bacteroidales
627	29.0	5.0	28.0	9.0	18.0	95.0	25.0	43.0	8.0	9.0	17.0	5.0	k__Bacteria; p__Bacteroidota; c__Bacteroidia; o__Bacteroidales; f__Muribaculaceae; g__Muribaculaceae; s__uncultured_bacterium_g__Muribaculaceae
628	19.0	21.0	15.0	25.0	20.0	38.0	42.0	19.0	15.0	24.0	27.0	18.0	k__Bacteria; p__Bacteroidota; c__Bacteroidia; o__Bacteroidales; f__Muribaculaceae; g__Muribaculaceae; s__uncultured_bacterium_g__Muribaculaceae
629	17.0	36.0	5.0	18.0	12.0	24.0	2.0	18.0	19.0	32.0	35.0	22.0	k__Bacteria; p__Bacteroidota; c__Bacteroidia; o__Bacteroidales; f__Marinifilaceae; g__Butyricimonas; s__uncultured_bacterium_g__Butyricimonas
630	17.0	37.0	41.0	27.0	13.0	15.0	1.0	47.0	14.0	14.0	24.0	86.0	k__Bacteria; p__Firmicutes; c__Clostridia; o__Lachnospirales; f__Lachnospiraceae; g__GCA-900066575; s__uncultured_bacterium_g__GCA-900066575
631	5.0	1.0	2.0	1.0	0.0	2.0	0.0	1.0	2.0	0.0	2.0	1.0	k__Bacteria; p__Bacteroidota; c__Bacteroidia; o__Bacteroidales; f__Muribaculaceae; g__Muribaculaceae; s__uncultured_Bacteroidales_g__Muribaculaceae
632	7.0	0.0	4.0	0.0	0.0	0.0	0.0	0.0	0.0	0.0	0.0	0.0	k__Bacteria; p__Firmicutes; c__Clostridia
633	10.0	47.0	4.0	37.0	13.0	27.0	0.0	51.0	20.0	8.0	39.0	8.0	k__Bacteria; p__Bacteroidota; c__Bacteroidia; o__Bacteroidales
634	9.0	3.0	13.0	8.0	4.0	1.0	0.0	5.0	1.0	5.0	0.0	0.0	k__Bacteria; p__Bacteroidota; c__Bacteroidia; o__Bacteroidales; f__Rikenellaceae; g__Alistipes
635	9.0	5.0	5.0	13.0	4.0	6.0	74.0	1.0	0.0	0.0	3.0	0.0	k__Bacteria; p__Bacteroidota; c__Bacteroidia; o__Bacteroidales; f__Muribaculaceae; g__Muribaculaceae; s__uncultured_bacterium_g__Muribaculaceae
636	5.0	3.0	3.0	5.0	4.0	5.0	15.0	9.0	10.0	14.0	12.0	3.0	k__Bacteria; p__Bacteroidota; c__Bacteroidia; o__Bacteroidales; f__Muribaculaceae; g__Muribaculaceae; s__uncultured_bacterium_g__Muribaculaceae
637	15.0	18.0	20.0	21.0	24.0	2.0	1.0	7.0	7.0	18.0	21.0	25.0	k__Bacteria; p__Bacteroidota; c__Bacteroidia; o__Bacteroidales; f__Muribaculaceae; g__Muribaculaceae
638	30.0	17.0	37.0	22.0	21.0	14.0	59.0	7.0	5.0	16.0	15.0	15.0	k__Bacteria; p__Bacteroidota; c__Bacteroidia; o__Bacteroidales; f__Muribaculaceae; g__Muribaculaceae; s__uncultured_bacterium_g__Muribaculaceae
639	28.0	6.0	17.0	33.0	1.0	47.0	25.0	0.0	0.0	0.0	0.0	0.0	k__Bacteria; p__Firmicutes; c__Clostridia; o__Lachnospirales; f__Lachnospiraceae; g__Tyzzerella; s__unidentified_g__Tyzzerella
640	2.0	1.0	3.0	2.0	4.0	0.0	0.0	9.0	1.0	9.0	0.0	5.0	k__Bacteria; p__Firmicutes; c__Clostridia; o__Clostridia_vadinBB60_group; f__Clostridia_vadinBB60_group; g__Clostridia_vadinBB60_group; s__uncultured_bacterium_g__Clostridia_vadinBB60_group
641	4.0	1.0	1.0	0.0	2.0	0.0	0.0	13.0	2.0	12.0	2.0	3.0	k__Bacteria; p__Firmicutes; c__Clostridia; o__Oscillospirales; f__Oscillospiraceae; g__Oscillibacter; s__uncultured_bacterium_g__Oscillibacter
642	19.0	3.0	3.0	0.0	15.0	0.0	0.0	0.0	0.0	0.0	0.0	0.0	k__Bacteria; p__Firmicutes; c__Clostridia; o__Lachnospirales; f__Lachnospiraceae; g__uncultured; s__uncultured_bacterium_g__uncultured
643	6.0	3.0	6.0	2.0	1.0	0.0	0.0	1.0	3.0	5.0	4.0	3.0	k__Bacteria; p__Bacteroidota; c__Bacteroidia; o__Bacteroidales; f__Muribaculaceae; g__Muribaculaceae; s__uncultured_bacterium_g__Muribaculaceae
644	4.0	9.0	0.0	38.0	27.0	0.0	4.0	2.0	3.0	14.0	2.0	1.0	k__Bacteria; p__Firmicutes; c__Clostridia; o__Oscillospirales; f__Ruminococcaceae; g__UBA1819; s__uncultured_bacterium_g__UBA1819
645	5.0	3.0	1.0	0.0	6.0	0.0	0.0	0.0	0.0	0.0	0.0	0.0	k__Bacteria; p__Bacteroidota; c__Bacteroidia; o__Bacteroidales; f__Muribaculaceae; g__Muribaculaceae
646	8.0	6.0	7.0	0.0	6.0	0.0	0.0	30.0	15.0	12.0	0.0	0.0	k__Bacteria; p__Firmicutes; c__Clostridia; o__Lachnospirales; f__Lachnospiraceae; g__Acetatifactor; s__uncultured_bacterium_g__Acetatifactor
647	2.0	0.0	4.0	15.0	0.0	3.0	0.0	2.0	0.0	0.0	0.0	0.0	k__Bacteria; p__Firmicutes; c__Clostridia; o__Lachnospirales; f__Lachnospiraceae
648	1.0	1.0	0.0	0.0	0.0	0.0	0.0	1.0	1.0	0.0	0.0	1.0	k__Bacteria; p__Bacteroidota; c__Bacteroidia; o__Bacteroidales; f__Prevotellaceae; g__Prevotella
649	10.0	3.0	7.0	8.0	7.0	0.0	13.0	1.0	2.0	1.0	5.0	5.0	k__Bacteria; p__Bacteroidota; c__Bacteroidia; o__Bacteroidales; f__Muribaculaceae; g__Muribaculaceae; s__uncultured_bacterium_g__Muribaculaceae
650	5.0	13.0	1.0	3.0	2.0	5.0	1.0	12.0	18.0	17.0	0.0	9.0	k__Bacteria; p__Bacteroidota; c__Bacteroidia; o__Bacteroidales
651	7.0	4.0	8.0	1.0	5.0	0.0	0.0	1.0	0.0	8.0	0.0	0.0	k__Bacteria; p__Firmicutes; c__Clostridia; o__Oscillospirales; f__Oscillospiraceae
652	27.0	3.0	62.0	213.0	112.0	0.0	10.0	20.0	105.0	282.0	25.0	41.0	k__Bacteria; p__Bacteroidota; c__Bacteroidia; o__Bacteroidales; f__Muribaculaceae; g__Muribaculaceae; s__uncultured_bacterium_g__Muribaculaceae
653	3.0	2.0	0.0	0.0	1.0	0.0	0.0	0.0	0.0	1.0	0.0	0.0	k__Bacteria; p__Bacteroidota; c__Bacteroidia; o__Bacteroidales; f__Muribaculaceae; g__Muribaculaceae; s__uncultured_bacterium_g__Muribaculaceae
654	22.0	43.0	9.0	27.0	8.0	2.0	22.0	0.0	0.0	1.0	0.0	0.0	k__Bacteria; p__Bacteroidota; c__Bacteroidia; o__Bacteroidales; f__Prevotellaceae; g__Alloprevotella
655	110.0	123.0	98.0	58.0	153.0	34.0	24.0	92.0	99.0	132.0	104.0	133.0	k__Bacteria; p__Bacteroidota; c__Bacteroidia; o__Bacteroidales; f__Muribaculaceae; g__Muribaculaceae; s__uncultured_bacterium_g__Muribaculaceae
656	2.0	0.0	0.0	3.0	0.0	2.0	0.0	0.0	0.0	0.0	0.0	0.0	k__Bacteria; p__Bacteroidota; c__Bacteroidia; o__Bacteroidales; f__Muribaculaceae; g__Muribaculaceae; s__unidentified_g__Muribaculaceae
657	3.0	5.0	2.0	2.0	1.0	5.0	0.0	0.0	0.0	0.0	0.0	2.0	k__Bacteria; p__Bacteroidota; c__Bacteroidia; o__Bacteroidales; f__Muribaculaceae; g__Muribaculaceae
658	2.0	0.0	0.0	0.0	0.0	0.0	0.0	0.0	0.0	0.0	0.0	0.0	k__Bacteria; p__Firmicutes; c__Clostridia; o__Oscillospirales; f__Oscillospiraceae; g__UCG-005; s__unidentified_g__UCG-005
659	4.0	7.0	6.0	8.0	3.0	3.0	0.0	0.0	0.0	2.0	0.0	3.0	k__Bacteria; p__Bacteroidota; c__Bacteroidia; o__Bacteroidales; f__Muribaculaceae; g__Muribaculaceae
660	8.0	13.0	170.0	22.0	1.0	0.0	3.0	8.0	1.0	16.0	2.0	1.0	k__Bacteria; p__Firmicutes; c__Clostridia; o__Lachnospirales; f__Lachnospiraceae
661	5.0	0.0	0.0	0.0	0.0	0.0	0.0	0.0	0.0	0.0	0.0	0.0	k__Bacteria; p__Bacteroidota; c__Bacteroidia; o__Bacteroidales; f__Muribaculaceae; g__Muribaculaceae; s__uncultured_bacterium_g__Muribaculaceae
662	11.0	6.0	8.0	3.0	30.0	0.0	0.0	0.0	1.0	0.0	0.0	0.0	k__Bacteria; p__Bacteroidota; c__Bacteroidia; o__Bacteroidales; f__Muribaculaceae
663	24.0	9.0	9.0	4.0	26.0	56.0	90.0	28.0	27.0	14.0	33.0	32.0	k__Bacteria; p__Bacteroidota; c__Bacteroidia; o__Bacteroidales; f__Muribaculaceae; g__Muribaculaceae; s__uncultured_bacterium_g__Muribaculaceae
664	1.0	1.0	0.0	0.0	0.0	0.0	0.0	2.0	4.0	2.0	2.0	2.0	k__Bacteria; p__Bacteroidota; c__Bacteroidia; o__Bacteroidales; f__Muribaculaceae; g__Muribaculaceae; s__uncultured_bacterium_g__Muribaculaceae
665	27.0	95.0	16.0	154.0	11.0	8.0	44.0	20.0	0.0	0.0	3.0	1.0	k__Bacteria; p__Firmicutes; c__Clostridia; o__Lachnospirales; f__Lachnospiraceae; g__Lachnospiraceae_NK4A136_group; s__uncultured_bacterium_g__Lachnospiraceae_NK4A136_group
666	6.0	15.0	0.0	9.0	4.0	0.0	0.0	22.0	2.0	7.0	23.0	13.0	k__Bacteria; p__Bacteroidota; c__Bacteroidia; o__Bacteroidales; f__Muribaculaceae; g__Muribaculaceae; s__uncultured_bacterium_g__Muribaculaceae
667	15.0	11.0	0.0	1.0	5.0	13.0	1.0	1.0	2.0	0.0	5.0	3.0	k__Bacteria; p__Bacteroidota; c__Bacteroidia; o__Bacteroidales; f__Muribaculaceae; g__Muribaculaceae; s__unidentified_g__Muribaculaceae
668	11.0	3.0	1.0	8.0	12.0	6.0	21.0	1.0	0.0	2.0	1.0	5.0	k__Bacteria; p__Bacteroidota; c__Bacteroidia; o__Bacteroidales; f__Muribaculaceae; g__Muribaculaceae; s__uncultured_bacterium_g__Muribaculaceae
669	8.0	4.0	0.0	5.0	6.0	0.0	9.0	0.0	0.0	0.0	0.0	0.0	k__Bacteria; p__Bacteroidota; c__Bacteroidia; o__Bacteroidales; f__Prevotellaceae; g__Alloprevotella; s__uncultured_Bacteroidales_g__Alloprevotella
670	10.0	10.0	13.0	17.0	10.0	9.0	15.0	9.0	9.0	6.0	16.0	19.0	k__Bacteria; p__Proteobacteria; c__Alphaproteobacteria; o__Sphingomonadales; f__Sphingomonadaceae; g__Sphingomonas
671	16.0	12.0	4.0	5.0	9.0	14.0	12.0	33.0	17.0	33.0	15.0	72.0	k__Bacteria; p__Bacteroidota; c__Bacteroidia; o__Bacteroidales; f__Muribaculaceae; g__Muribaculaceae; s__uncultured_bacterium_g__Muribaculaceae
672	12.0	39.0	2.0	11.0	16.0	0.0	0.0	10.0	45.0	34.0	46.0	37.0	k__Bacteria; p__Bacteroidota; c__Bacteroidia; o__Bacteroidales; f__Bacteroidaceae; g__Bacteroides
673	3.0	0.0	0.0	0.0	1.0	0.0	0.0	0.0	0.0	0.0	0.0	0.0	k__Bacteria
674	7.0	14.0	6.0	7.0	2.0	13.0	12.0	0.0	2.0	15.0	12.0	4.0	k__Bacteria; p__Bacteroidota; c__Bacteroidia; o__Bacteroidales; f__Rikenellaceae; g__Alistipes; s__Bacteroides_sp._g__Alistipes
675	6.0	8.0	0.0	2.0	0.0	8.0	4.0	0.0	4.0	0.0	3.0	3.0	k__Bacteria; p__Bacteroidota; c__Bacteroidia; o__Bacteroidales; f__Muribaculaceae; g__Muribaculaceae; s__uncultured_bacterium_g__Muribaculaceae
676	9.0	1.0	4.0	0.0	0.0	0.0	1.0	5.0	1.0	0.0	1.0	0.0	k__Bacteria; p__Firmicutes; c__Clostridia; o__Lachnospirales; f__Lachnospiraceae; g__Roseburia; s__uncultured_bacterium_g__Roseburia
677	3.0	8.0	0.0	2.0	1.0	8.0	3.0	2.0	0.0	2.0	1.0	0.0	k__Bacteria; p__Bacteroidota; c__Bacteroidia; o__Bacteroidales; f__Prevotellaceae; g__Prevotellaceae_UCG-001; s__uncultured_bacterium_g__Prevotellaceae_UCG-001
678	15.0	12.0	0.0	2.0	0.0	15.0	0.0	12.0	2.0	1.0	3.0	1.0	k__Bacteria; p__Firmicutes; c__Clostridia; o__Clostridia_UCG-014; f__Clostridia_UCG-014; g__Clostridia_UCG-014; s__uncultured_bacterium_g__Clostridia_UCG-014
679	4.0	0.0	17.0	10.0	28.0	0.0	0.0	27.0	19.0	10.0	27.0	23.0	k__Bacteria; p__Bacteroidota; c__Bacteroidia; o__Bacteroidales; f__Muribaculaceae; g__Muribaculaceae; s__uncultured_bacterium_g__Muribaculaceae
680	5.0	6.0	2.0	1.0	4.0	4.0	3.0	3.0	4.0	11.0	3.0	2.0	k__Bacteria; p__Bacteroidota; c__Bacteroidia; o__Bacteroidales; f__Muribaculaceae; g__Muribaculaceae
681	23.0	13.0	2.0	1.0	22.0	0.0	0.0	1.0	0.0	2.0	0.0	0.0	k__Bacteria; p__Bacteroidota; c__Bacteroidia; o__Bacteroidales; f__Muribaculaceae; g__Muribaculaceae
682	2.0	1.0	13.0	10.0	11.0	6.0	33.0	0.0	3.0	9.0	7.0	11.0	k__Bacteria; p__Bacteroidota; c__Bacteroidia; o__Bacteroidales; f__Muribaculaceae; g__Muribaculaceae; s__uncultured_bacterium_g__Muribaculaceae
683	4.0	2.0	5.0	2.0	1.0	0.0	0.0	2.0	2.0	6.0	2.0	3.0	k__Bacteria
684	1.0	3.0	3.0	1.0	5.0	0.0	0.0	0.0	0.0	0.0	0.0	0.0	k__Bacteria; p__Bacteroidota; c__Bacteroidia; o__Bacteroidales; f__Muribaculaceae; g__Muribaculaceae; s__uncultured_Bacteroidales_g__Muribaculaceae
685	7.0	1.0	2.0	2.0	5.0	6.0	0.0	2.0	5.0	2.0	5.0	5.0	k__Bacteria; p__Firmicutes; c__Bacilli; o__Lactobacillales; f__Lactobacillaceae; g__Lactobacillus; s__Lactobacillus_farciminis_g__Lactobacillus
686	26.0	22.0	23.0	29.0	43.0	9.0	2.0	19.0	5.0	33.0	29.0	44.0	k__Bacteria; p__Bacteroidota; c__Bacteroidia; o__Bacteroidales; f__Muribaculaceae; g__Muribaculaceae
687	13.0	55.0	6.0	23.0	8.0	4.0	15.0	11.0	13.0	6.0	13.0	8.0	k__Bacteria; p__Bacteroidota; c__Bacteroidia; o__Bacteroidales; f__Prevotellaceae
688	2.0	8.0	1.0	3.0	0.0	3.0	0.0	1.0	3.0	0.0	10.0	1.0	k__Bacteria; p__Bacteroidota; c__Bacteroidia; o__Bacteroidales; f__Muribaculaceae; g__Muribaculaceae; s__uncultured_bacterium_g__Muribaculaceae
689	2.0	0.0	1.0	0.0	0.0	39.0	0.0	2.0	0.0	180.0	0.0	0.0	k__Bacteria; p__Bacteroidota; c__Bacteroidia; o__Bacteroidales; f__Prevotellaceae; g__Prevotellaceae_NK3B31_group; s__uncultured_bacterium_g__Prevotellaceae_NK3B31_group
690	2.0	34.0	1.0	0.0	1.0	48.0	2.0	0.0	59.0	0.0	0.0	0.0	k__Bacteria; p__Firmicutes; c__Clostridia; o__Clostridia_UCG-014; f__Clostridia_UCG-014; g__Clostridia_UCG-014; s__unidentified_rumen_g__Clostridia_UCG-014
691	8.0	2.0	10.0	0.0	2.0	0.0	0.0	0.0	0.0	0.0	0.0	0.0	k__Bacteria; p__Firmicutes; c__Clostridia; o__Lachnospirales; f__Lachnospiraceae; g__Roseburia
692	4.0	1.0	0.0	1.0	0.0	1.0	0.0	2.0	7.0	3.0	16.0	7.0	k__Bacteria; p__Bacteroidota; c__Bacteroidia; o__Bacteroidales; f__Muribaculaceae; g__Muribaculaceae; s__uncultured_bacterium_g__Muribaculaceae
693	3.0	2.0	0.0	1.0	1.0	1.0	3.0	1.0	1.0	1.0	1.0	1.0	k__Bacteria; p__Bacteroidota; c__Bacteroidia; o__Bacteroidales; f__Muribaculaceae; g__Muribaculaceae; s__uncultured_organism_g__Muribaculaceae
694	24.0	19.0	18.0	23.0	20.0	8.0	0.0	17.0	13.0	15.0	11.0	4.0	k__Bacteria; p__Bacteroidota; c__Bacteroidia; o__Bacteroidales; f__Muribaculaceae; g__Muribaculaceae; s__uncultured_bacterium_g__Muribaculaceae
695	3.0	2.0	0.0	8.0	0.0	1.0	0.0	3.0	4.0	2.0	2.0	0.0	k__Bacteria; p__Bacteroidota; c__Bacteroidia; o__Bacteroidales; f__Prevotellaceae
696	6.0	3.0	0.0	0.0	3.0	22.0	0.0	0.0	0.0	0.0	0.0	0.0	k__Bacteria; p__Firmicutes; c__Clostridia
697	16.0	19.0	12.0	19.0	15.0	13.0	0.0	14.0	6.0	7.0	6.0	16.0	k__Bacteria; p__Bacteroidota; c__Bacteroidia; o__Bacteroidales; f__Muribaculaceae; g__Muribaculaceae
698	6.0	11.0	4.0	2.0	3.0	9.0	6.0	1.0	0.0	1.0	4.0	6.0	k__Bacteria; p__Bacteroidota; c__Bacteroidia; o__Bacteroidales; f__Muribaculaceae; g__Muribaculaceae
699	21.0	8.0	5.0	4.0	7.0	0.0	5.0	3.0	0.0	0.0	0.0	0.0	k__Bacteria; p__Firmicutes; c__Clostridia; o__Lachnospirales; f__Lachnospiraceae; g__Lachnospiraceae_NK4A136_group; s__uncultured_bacterium_g__Lachnospiraceae_NK4A136_group
700	3.0	2.0	0.0	4.0	4.0	0.0	9.0	0.0	0.0	3.0	1.0	0.0	k__Bacteria; p__Bacteroidota; c__Bacteroidia; o__Bacteroidales; f__Muribaculaceae; g__Muribaculaceae; s__uncultured_bacterium_g__Muribaculaceae
701	2.0	0.0	1.0	1.0	9.0	3.0	0.0	0.0	0.0	2.0	1.0	0.0	k__Bacteria; p__Proteobacteria; c__Gammaproteobacteria; o__Burkholderiales; f__Sutterellaceae; g__Parasutterella; s__uncultured_bacterium_g__Parasutterella
702	7.0	9.0	0.0	1.0	4.0	5.0	0.0	3.0	1.0	0.0	1.0	2.0	k__Bacteria; p__Bacteroidota; c__Bacteroidia; o__Bacteroidales; f__Prevotellaceae; g__Prevotellaceae_UCG-001; s__uncultured_bacterium_g__Prevotellaceae_UCG-001
703	5.0	4.0	5.0	6.0	6.0	0.0	8.0	0.0	1.0	0.0	1.0	0.0	k__Bacteria; p__Bacteroidota; c__Bacteroidia; o__Bacteroidales; f__Muribaculaceae; g__Muribaculaceae; s__uncultured_bacterium_g__Muribaculaceae
704	11.0	9.0	11.0	10.0	17.0	21.0	0.0	20.0	16.0	2.0	9.0	0.0	k__Bacteria; p__Bacteroidota; c__Bacteroidia; o__Bacteroidales; f__Muribaculaceae; g__Muribaculaceae; s__uncultured_bacterium_g__Muribaculaceae
705	31.0	38.0	29.0	11.0	42.0	0.0	0.0	32.0	21.0	50.0	26.0	44.0	k__Bacteria; p__Bacteroidota; c__Bacteroidia; o__Bacteroidales; f__Muribaculaceae; g__Muribaculaceae; s__uncultured_bacterium_g__Muribaculaceae
706	3.0	2.0	0.0	0.0	0.0	0.0	0.0	0.0	0.0	2.0	0.0	0.0	k__Bacteria; p__Bacteroidota; c__Bacteroidia; o__Bacteroidales; f__Muribaculaceae
707	14.0	1.0	13.0	65.0	14.0	4.0	12.0	4.0	0.0	2.0	1.0	2.0	k__Bacteria; p__Bacteroidota; c__Bacteroidia; o__Bacteroidales; f__Muribaculaceae; g__Muribaculaceae; s__uncultured_bacterium_g__Muribaculaceae
708	3.0	0.0	8.0	3.0	11.0	1.0	0.0	3.0	6.0	7.0	10.0	1.0	k__Bacteria; p__Bacteroidota; c__Bacteroidia; o__Bacteroidales; f__Muribaculaceae; g__Muribaculaceae; s__uncultured_bacterium_g__Muribaculaceae
709	32.0	75.0	16.0	73.0	10.0	17.0	0.0	30.0	56.0	35.0	60.0	6.0	k__Bacteria; p__Bacteroidota; c__Bacteroidia; o__Bacteroidales; f__Muribaculaceae; g__Muribaculaceae; s__uncultured_bacterium_g__Muribaculaceae
710	7.0	4.0	4.0	5.0	5.0	10.0	5.0	12.0	13.0	4.0	5.0	11.0	k__Bacteria; p__Firmicutes; c__Clostridia; o__Christensenellales; f__Christensenellaceae; g__uncultured; s__uncultured_bacterium_g__uncultured
711	15.0	30.0	34.0	16.0	38.0	129.0	56.0	13.0	20.0	19.0	10.0	6.0	k__Bacteria; p__Firmicutes; c__Clostridia; o__Clostridia_UCG-014; f__Clostridia_UCG-014; g__Clostridia_UCG-014; s__unidentified_g__Clostridia_UCG-014
712	9.0	6.0	1.0	1.0	8.0	4.0	2.0	3.0	6.0	5.0	4.0	14.0	k__Bacteria; p__Bacteroidota; c__Bacteroidia; o__Bacteroidales; f__Tannerellaceae; g__Parabacteroides
713	2.0	1.0	0.0	2.0	0.0	2.0	4.0	5.0	0.0	2.0	2.0	10.0	k__Bacteria; p__Bacteroidota; c__Bacteroidia; o__Bacteroidales; f__Muribaculaceae; g__Muribaculaceae; s__uncultured_bacterium_g__Muribaculaceae
714	2.0	3.0	1.0	1.0	0.0	2.0	1.0	2.0	2.0	3.0	0.0	1.0	k__Bacteria; p__Firmicutes; c__Bacilli; o__Lactobacillales; f__Lactobacillaceae; g__Lactobacillus; s__Lactobacillus_zymae_g__Lactobacillus
715	6.0	6.0	2.0	0.0	1.0	0.0	2.0	5.0	10.0	5.0	1.0	2.0	k__Bacteria; p__Bacteroidota; c__Bacteroidia; o__Bacteroidales; f__Prevotellaceae; g__Alloprevotella
716	43.0	39.0	49.0	15.0	41.0	1.0	0.0	13.0	20.0	40.0	25.0	29.0	k__Bacteria; p__Bacteroidota; c__Bacteroidia; o__Bacteroidales; f__Muribaculaceae; g__Muribaculaceae; s__uncultured_bacterium_g__Muribaculaceae
717	17.0	15.0	2.0	1.0	6.0	0.0	0.0	1.0	0.0	0.0	0.0	0.0	k__Bacteria; p__Bacteroidota; c__Bacteroidia; o__Bacteroidales; f__Muribaculaceae; g__Muribaculaceae
718	2.0	0.0	0.0	0.0	0.0	0.0	0.0	0.0	0.0	0.0	0.0	0.0	k__Bacteria; p__Firmicutes; c__Clostridia; o__Lachnospirales; f__Lachnospiraceae
719	28.0	6.0	13.0	14.0	46.0	32.0	65.0	9.0	21.0	14.0	21.0	20.0	k__Bacteria; p__Bacteroidota; c__Bacteroidia; o__Bacteroidales; f__Muribaculaceae; g__Muribaculaceae; s__uncultured_bacterium_g__Muribaculaceae
720	13.0	10.0	8.0	2.0	4.0	5.0	12.0	0.0	0.0	0.0	0.0	0.0	k__Bacteria; p__Firmicutes; c__Clostridia
721	32.0	36.0	24.0	15.0	20.0	0.0	0.0	20.0	27.0	15.0	14.0	6.0	k__Bacteria; p__Bacteroidota; c__Bacteroidia; o__Bacteroidales; f__Muribaculaceae; g__Muribaculaceae; s__uncultured_bacterium_g__Muribaculaceae
722	3.0	2.0	1.0	2.0	2.0	0.0	5.0	3.0	0.0	1.0	0.0	1.0	k__Bacteria; p__Bacteroidota; c__Bacteroidia; o__Bacteroidales; f__Muribaculaceae; g__Muribaculaceae; s__uncultured_bacterium_g__Muribaculaceae
723	23.0	37.0	72.0	17.0	65.0	21.0	25.0	23.0	26.0	83.0	24.0	18.0	k__Bacteria; p__Firmicutes; c__Clostridia; o__Oscillospirales; f__Oscillospiraceae; g__Colidextribacter; s__uncultured_bacterium_g__Colidextribacter
724	2.0	0.0	1.0	1.0	0.0	0.0	0.0	0.0	0.0	0.0	0.0	0.0	k__Bacteria; p__Proteobacteria; c__Gammaproteobacteria; o__Burkholderiales; f__Sutterellaceae; g__Sutterella; s__uncultured_bacterium_g__Sutterella
725	4.0	2.0	5.0	2.0	1.0	0.0	139.0	148.0	39.0	71.0	16.0	36.0	k__Bacteria; p__Desulfobacterota; c__Desulfovibrionia; o__Desulfovibrionales; f__Desulfovibrionaceae; g__Desulfovibrio
726	5.0	1.0	2.0	4.0	3.0	4.0	50.0	2.0	2.0	0.0	0.0	0.0	k__Bacteria; p__Bacteroidota; c__Bacteroidia; o__Bacteroidales; f__Muribaculaceae; g__Muribaculaceae; s__uncultured_bacterium_g__Muribaculaceae
727	2.0	2.0	0.0	2.0	3.0	20.0	10.0	3.0	1.0	0.0	0.0	0.0	k__Bacteria; p__Bacteroidota; c__Bacteroidia; o__Bacteroidales; f__Muribaculaceae
728	4.0	0.0	1.0	0.0	0.0	0.0	1.0	0.0	2.0	3.0	3.0	0.0	k__Bacteria; p__Firmicutes; c__Clostridia; o__Christensenellales; f__Christensenellaceae; g__Christensenellaceae_R-7_group
729	7.0	0.0	7.0	0.0	7.0	0.0	0.0	0.0	2.0	1.0	0.0	1.0	k__Bacteria; p__Bacteroidota; c__Bacteroidia; o__Bacteroidales; f__Rikenellaceae; g__Alistipes; s__uncultured_bacterium_g__Alistipes
730	5.0	6.0	5.0	9.0	8.0	1.0	10.0	1.0	2.0	10.0	2.0	2.0	k__Bacteria; p__Bacteroidota; c__Bacteroidia; o__Bacteroidales; f__Muribaculaceae; g__Muribaculaceae; s__uncultured_bacterium_g__Muribaculaceae
731	3.0	9.0	1.0	1.0	0.0	6.0	23.0	3.0	8.0	6.0	2.0	2.0	k__Bacteria; p__Firmicutes; c__Clostridia; o__Oscillospirales; f__Oscillospiraceae
732	8.0	11.0	3.0	6.0	7.0	4.0	4.0	6.0	3.0	5.0	3.0	8.0	k__Bacteria; p__Bacteroidota; c__Bacteroidia; o__Bacteroidales; f__Prevotellaceae; g__Prevotellaceae_UCG-001; s__uncultured_bacterium_g__Prevotellaceae_UCG-001
733	6.0	7.0	7.0	6.0	8.0	0.0	5.0	1.0	0.0	0.0	0.0	0.0	k__Bacteria; p__Firmicutes; c__Clostridia; o__Lachnospirales; f__Lachnospiraceae; g__uncultured; s__uncultured_bacterium_g__uncultured
734	6.0	0.0	10.0	0.0	0.0	3.0	0.0	0.0	0.0	0.0	0.0	0.0	k__Bacteria; p__Firmicutes; c__Clostridia; o__Lachnospirales; f__Lachnospiraceae
735	5.0	1.0	3.0	8.0	3.0	25.0	100.0	0.0	0.0	4.0	1.0	2.0	k__Bacteria; p__Bacteroidota; c__Bacteroidia; o__Bacteroidales; f__Muribaculaceae; g__Muribaculaceae; s__uncultured_bacterium_g__Muribaculaceae
736	32.0	21.0	19.0	14.0	24.0	31.0	24.0	10.0	23.0	43.0	14.0	9.0	k__Bacteria; p__Bacteroidota; c__Bacteroidia; o__Bacteroidales; f__Tannerellaceae; g__Parabacteroides; s__uncultured_Bacteroidales_g__Parabacteroides
737	4.0	0.0	1.0	0.0	2.0	0.0	0.0	0.0	0.0	0.0	0.0	0.0	k__Bacteria; p__Bacteroidota; c__Bacteroidia; o__Bacteroidales; f__Muribaculaceae; g__Muribaculaceae
738	4.0	3.0	5.0	4.0	5.0	6.0	6.0	0.0	6.0	3.0	4.0	6.0	k__Bacteria; p__Bacteroidota; c__Bacteroidia; o__Bacteroidales; f__Bacteroidaceae; g__Bacteroides
739	6.0	10.0	6.0	17.0	14.0	9.0	7.0	12.0	14.0	7.0	2.0	2.0	k__Bacteria; p__Firmicutes; c__Clostridia; o__Lachnospirales; f__Lachnospiraceae
740	1.0	1.0	0.0	1.0	1.0	3.0	2.0	0.0	0.0	0.0	0.0	1.0	k__Bacteria; p__Bacteroidota; c__Bacteroidia; o__Bacteroidales; f__Muribaculaceae; g__Muribaculaceae; s__uncultured_bacterium_g__Muribaculaceae
741	5.0	10.0	15.0	1.0	3.0	1.0	1.0	4.0	5.0	0.0	0.0	0.0	k__Bacteria; p__Firmicutes; c__Clostridia; o__Oscillospirales; f__Oscillospiraceae; g__NK4A214_group; s__uncultured_bacterium_g__NK4A214_group
742	12.0	9.0	33.0	60.0	34.0	2.0	5.0	5.0	7.0	21.0	0.0	0.0	k__Bacteria; p__Bacteroidota; c__Bacteroidia; o__Bacteroidales; f__Muribaculaceae; g__Muribaculaceae; s__uncultured_bacterium_g__Muribaculaceae
743	2.0	1.0	4.0	0.0	6.0	3.0	4.0	1.0	4.0	10.0	0.0	0.0	k__Bacteria; p__Firmicutes; c__Clostridia; o__Monoglobales; f__Monoglobaceae; g__Monoglobus
744	11.0	49.0	8.0	35.0	19.0	2.0	0.0	67.0	23.0	48.0	48.0	24.0	k__Bacteria; p__Bacteroidota; c__Bacteroidia; o__Bacteroidales; f__Muribaculaceae; g__Muribaculaceae; s__uncultured_bacterium_g__Muribaculaceae
745	2.0	0.0	5.0	0.0	0.0	0.0	0.0	0.0	0.0	0.0	0.0	0.0	k__Bacteria; p__Firmicutes; c__Clostridia; o__Lachnospirales; f__Lachnospiraceae
746	7.0	9.0	1.0	8.0	3.0	4.0	0.0	1.0	0.0	0.0	1.0	3.0	k__Bacteria; p__Bacteroidota; c__Bacteroidia; o__Bacteroidales; f__Muribaculaceae; g__Muribaculaceae
747	7.0	2.0	3.0	1.0	3.0	0.0	0.0	14.0	0.0	0.0	0.0	4.0	k__Bacteria; p__Firmicutes; c__Clostridia; o__Lachnospirales; f__Lachnospiraceae; g__Roseburia; s__uncultured_bacterium_g__Roseburia
748	4.0	4.0	10.0	6.0	8.0	0.0	2.0	2.0	4.0	7.0	3.0	0.0	k__Bacteria; p__Bacteroidota; c__Bacteroidia; o__Bacteroidales; f__Muribaculaceae; g__Muribaculaceae; s__uncultured_bacterium_g__Muribaculaceae
749	25.0	8.0	17.0	21.0	20.0	34.0	1.0	28.0	14.0	6.0	24.0	8.0	k__Bacteria; p__Bacteroidota; c__Bacteroidia; o__Bacteroidales; f__Muribaculaceae; g__Muribaculaceae; s__uncultured_bacterium_g__Muribaculaceae
750	4.0	0.0	0.0	0.0	0.0	0.0	1.0	0.0	0.0	0.0	0.0	0.0	k__Bacteria; p__Bacteroidota; c__Bacteroidia; o__Bacteroidales; f__Muribaculaceae; g__Muribaculaceae; s__uncultured_bacterium_g__Muribaculaceae
751	9.0	23.0	67.0	35.0	14.0	72.0	9.0	29.0	20.0	9.0	16.0	60.0	k__Bacteria; p__Deferribacterota; c__Deferribacteres; o__Deferribacterales; f__Deferribacteraceae; g__Mucispirillum; s__uncultured_bacterium_g__Mucispirillum
752	4.0	0.0	2.0	2.0	1.0	2.0	0.0	1.0	0.0	0.0	0.0	1.0	k__Bacteria; p__Bacteroidota; c__Bacteroidia; o__Bacteroidales; f__Muribaculaceae
753	3.0	7.0	8.0	3.0	3.0	2.0	3.0	2.0	6.0	14.0	4.0	8.0	k__Bacteria; p__Proteobacteria; c__Gammaproteobacteria; o__Vibrionales; f__Vibrionaceae; g__Photobacterium
754	7.0	6.0	4.0	7.0	4.0	4.0	3.0	3.0	7.0	6.0	7.0	12.0	k__Bacteria; p__Firmicutes; c__Bacilli; o__Mycoplasmatales; f__Mycoplasmataceae; g__Mycoplasma
755	5.0	19.0	4.0	3.0	0.0	3.0	1.0	4.0	21.0	12.0	3.0	4.0	k__Bacteria; p__Bacteroidota; c__Bacteroidia; o__Bacteroidales; f__Muribaculaceae; g__Muribaculaceae
756	2.0	0.0	0.0	5.0	0.0	0.0	16.0	0.0	0.0	0.0	0.0	0.0	k__Bacteria; p__Bacteroidota; c__Bacteroidia; o__Bacteroidales; f__Muribaculaceae; g__Muribaculaceae; s__unidentified_g__Muribaculaceae
757	4.0	0.0	17.0	1.0	28.0	0.0	0.0	4.0	20.0	24.0	9.0	15.0	k__Bacteria; p__Bacteroidota; c__Bacteroidia; o__Bacteroidales; f__Muribaculaceae; g__Muribaculaceae
758	2.0	0.0	0.0	0.0	0.0	1.0	0.0	0.0	0.0	0.0	0.0	0.0	k__Bacteria
759	5.0	1.0	1.0	2.0	1.0	0.0	4.0	0.0	0.0	0.0	0.0	0.0	k__Bacteria; p__Bacteroidota; c__Bacteroidia; o__Bacteroidales; f__Prevotellaceae; g__Alloprevotella; s__uncultured_Bacteroidales_g__Alloprevotella
760	6.0	2.0	5.0	9.0	3.0	5.0	0.0	5.0	1.0	2.0	2.0	0.0	k__Bacteria; p__Firmicutes; c__Clostridia; o__Oscillospirales; f__Oscillospiraceae; g__Oscillibacter; s__uncultured_bacterium_g__Oscillibacter
761	2.0	0.0	1.0	0.0	0.0	1.0	0.0	0.0	0.0	0.0	0.0	0.0	k__Bacteria; p__Firmicutes; c__Clostridia; o__Lachnospirales; f__Lachnospiraceae
762	18.0	1.0	36.0	8.0	85.0	0.0	0.0	73.0	77.0	27.0	41.0	84.0	k__Bacteria; p__Bacteroidota; c__Bacteroidia; o__Bacteroidales; f__Muribaculaceae; g__Muribaculaceae; s__uncultured_bacterium_g__Muribaculaceae
763	1.0	0.0	1.0	5.0	1.0	0.0	0.0	5.0	0.0	5.0	0.0	4.0	k__Bacteria; p__Bacteroidota; c__Bacteroidia; o__Bacteroidales; f__Muribaculaceae; g__Muribaculaceae; s__uncultured_bacterium_g__Muribaculaceae
764	2.0	1.0	1.0	1.0	1.0	1.0	1121.0	2.0	0.0	0.0	0.0	0.0	k__Bacteria; p__Bacteroidota; c__Bacteroidia; o__Bacteroidales; f__Prevotellaceae; g__Prevotellaceae_UCG-001
765	3.0	10.0	0.0	7.0	4.0	2.0	0.0	7.0	6.0	8.0	11.0	10.0	k__Bacteria; p__Bacteroidota; c__Bacteroidia; o__Bacteroidales; f__Marinifilaceae; g__Butyricimonas; s__uncultured_bacterium_g__Butyricimonas
766	21.0	5.0	8.0	13.0	9.0	5.0	1.0	12.0	3.0	6.0	15.0	10.0	k__Bacteria; p__Bacteroidota; c__Bacteroidia; o__Bacteroidales; f__Muribaculaceae; g__Muribaculaceae; s__uncultured_bacterium_g__Muribaculaceae
767	15.0	2.0	9.0	11.0	43.0	7.0	9.0	8.0	4.0	2.0	7.0	4.0	k__Bacteria; p__Bacteroidota; c__Bacteroidia; o__Bacteroidales; f__Muribaculaceae; g__Muribaculaceae; s__uncultured_bacterium_g__Muribaculaceae
768	8.0	0.0	0.0	2.0	2.0	2.0	3.0	1.0	0.0	4.0	0.0	0.0	k__Bacteria; p__Bacteroidota; c__Bacteroidia; o__Bacteroidales; f__Tannerellaceae; g__Parabacteroides
769	3.0	0.0	0.0	0.0	0.0	0.0	0.0	0.0	0.0	0.0	0.0	0.0	k__Bacteria; p__Firmicutes; c__Clostridia; o__Lachnospirales; f__Lachnospiraceae
770	3.0	0.0	0.0	0.0	0.0	0.0	1.0	0.0	0.0	0.0	0.0	0.0	k__Bacteria; p__Bacteroidota; c__Bacteroidia; o__Bacteroidales; f__Bacteroidaceae; g__Bacteroides
771	1.0	3.0	0.0	1.0	0.0	9.0	5.0	0.0	0.0	0.0	2.0	1.0	k__Bacteria; p__Bacteroidota; c__Bacteroidia; o__Bacteroidales; f__Muribaculaceae; g__Muribaculaceae; s__uncultured_bacterium_g__Muribaculaceae
772	13.0	59.0	5.0	17.0	17.0	0.0	1.0	15.0	52.0	27.0	36.0	36.0	k__Bacteria; p__Bacteroidota; c__Bacteroidia; o__Bacteroidales
773	6.0	2.0	11.0	12.0	10.0	3.0	1.0	12.0	1.0	1.0	2.0	4.0	k__Bacteria; p__Firmicutes; c__Clostridia; o__Lachnospirales; f__Lachnospiraceae
774	2.0	9.0	2.0	6.0	1.0	4.0	17.0	0.0	2.0	0.0	1.0	0.0	k__Bacteria; p__Bacteroidota; c__Bacteroidia; o__Bacteroidales; f__Muribaculaceae; g__Muribaculaceae; s__uncultured_bacterium_g__Muribaculaceae
775	2.0	2.0	5.0	4.0	0.0	1.0	2.0	2.0	3.0	6.0	5.0	1.0	k__Bacteria; p__Bacteroidota; c__Bacteroidia; o__Bacteroidales; f__Muribaculaceae; g__Muribaculaceae; s__uncultured_bacterium_g__Muribaculaceae
776	6.0	4.0	9.0	4.0	1.0	1.0	0.0	4.0	0.0	1.0	0.0	4.0	k__Bacteria; p__Bacteroidota; c__Bacteroidia; o__Bacteroidales; f__Muribaculaceae; g__Muribaculum; s__Muribaculum_intestinale_g__Muribaculum
777	2.0	0.0	0.0	0.0	5.0	0.0	0.0	2.0	1.0	3.0	0.0	2.0	k__Bacteria; p__Bacteroidota; c__Bacteroidia; o__Bacteroidales; f__Muribaculaceae; g__Muribaculaceae; s__uncultured_bacterium_g__Muribaculaceae
778	3.0	4.0	3.0	0.0	7.0	3.0	3.0	2.0	0.0	1.0	1.0	2.0	k__Bacteria; p__Bacteroidota; c__Bacteroidia; o__Chitinophagales; f__Chitinophagaceae; g__Chitinophaga; s__Flexibacter_sp._g__Chitinophaga
779	2.0	1.0	0.0	2.0	7.0	2.0	0.0	4.0	5.0	5.0	3.0	6.0	k__Bacteria; p__Firmicutes; c__Clostridia; o__Lachnospirales; f__Lachnospiraceae
780	14.0	0.0	9.0	6.0	31.0	9.0	9.0	3.0	6.0	5.0	2.0	6.0	k__Bacteria; p__Bacteroidota; c__Bacteroidia; o__Bacteroidales; f__Muribaculaceae; g__Muribaculaceae; s__uncultured_bacterium_g__Muribaculaceae
781	14.0	6.0	7.0	2.0	11.0	3.0	8.0	1.0	6.0	12.0	6.0	2.0	k__Bacteria; p__Bacteroidota; c__Bacteroidia; o__Bacteroidales; f__Muribaculaceae; g__Muribaculaceae; s__uncultured_bacterium_g__Muribaculaceae
782	3.0	0.0	0.0	0.0	0.0	0.0	0.0	0.0	0.0	0.0	0.0	0.0	k__Bacteria; p__Firmicutes; c__Clostridia; o__Lachnospirales; f__Lachnospiraceae
783	2.0	0.0	0.0	0.0	0.0	0.0	0.0	0.0	0.0	0.0	0.0	0.0	k__Bacteria; p__Firmicutes; c__Clostridia; o__Clostridia_vadinBB60_group; f__Clostridia_vadinBB60_group; g__Clostridia_vadinBB60_group
784	6.0	4.0	0.0	0.0	6.0	10.0	1.0	0.0	0.0	0.0	0.0	0.0	k__Bacteria; p__Firmicutes; c__Clostridia; o__Clostridia_UCG-014; f__Clostridia_UCG-014; g__Clostridia_UCG-014
785	1.0	2.0	1.0	2.0	1.0	0.0	0.0	0.0	0.0	2.0	1.0	2.0	k__Bacteria; p__Bacteroidota; c__Bacteroidia; o__Bacteroidales; f__Muribaculaceae; g__Muribaculaceae; s__uncultured_Bacteroidales_g__Muribaculaceae
786	11.0	9.0	18.0	29.0	12.0	14.0	0.0	1.0	0.0	2.0	8.0	6.0	k__Bacteria; p__Bacteroidota; c__Bacteroidia; o__Bacteroidales; f__Muribaculaceae; g__Muribaculaceae; s__uncultured_bacterium_g__Muribaculaceae
787	2.0	0.0	0.0	0.0	0.0	0.0	0.0	0.0	0.0	0.0	0.0	0.0	k__Bacteria; p__Firmicutes; c__Clostridia; o__Lachnospirales; f__Lachnospiraceae
788	6.0	1.0	3.0	0.0	1.0	16.0	4.0	3.0	5.0	4.0	11.0	7.0	k__Bacteria; p__Bacteroidota; c__Bacteroidia; o__Bacteroidales
789	9.0	1.0	4.0	4.0	7.0	2.0	20.0	15.0	10.0	8.0	12.0	5.0	k__Bacteria; p__Bacteroidota; c__Bacteroidia; o__Bacteroidales; f__Muribaculaceae; g__Muribaculaceae; s__uncultured_bacterium_g__Muribaculaceae
790	3.0	2.0	0.0	0.0	0.0	0.0	0.0	0.0	0.0	0.0	0.0	2.0	k__Bacteria; p__Bacteroidota; c__Bacteroidia; o__Bacteroidales; f__Muribaculaceae; g__Muribaculaceae; s__uncultured_bacterium_g__Muribaculaceae
791	1.0	0.0	0.0	2.0	0.0	0.0	0.0	3.0	1.0	1.0	2.0	1.0	k__Bacteria; p__Firmicutes; c__Clostridia; o__Oscillospirales; f__Oscillospiraceae; g__Oscillospira
792	8.0	6.0	5.0	3.0	17.0	5.0	5.0	18.0	8.0	0.0	4.0	10.0	k__Bacteria; p__Bacteroidota; c__Bacteroidia; o__Bacteroidales; f__Muribaculaceae; g__Muribaculaceae; s__uncultured_bacterium_g__Muribaculaceae
793	14.0	4.0	10.0	13.0	12.0	9.0	10.0	15.0	3.0	3.0	3.0	21.0	k__Bacteria; p__Bacteroidota; c__Bacteroidia; o__Bacteroidales; f__Muribaculaceae; g__Muribaculaceae; s__uncultured_bacterium_g__Muribaculaceae
794	10.0	17.0	14.0	3.0	9.0	1.0	0.0	1.0	2.0	12.0	5.0	79.0	k__Bacteria; p__Bacteroidota; c__Bacteroidia; o__Bacteroidales; f__Muribaculaceae; g__Muribaculaceae
795	182.0	18.0	9.0	28.0	19.0	4.0	17.0	0.0	2.0	0.0	0.0	2.0	k__Bacteria; p__Firmicutes; c__Clostridia; o__Lachnospirales; f__Lachnospiraceae; g__Lachnospiraceae_NK4A136_group
796	4.0	11.0	2.0	4.0	3.0	3.0	5.0	0.0	3.0	3.0	5.0	0.0	k__Bacteria; p__Bacteroidota; c__Bacteroidia; o__Bacteroidales
797	31.0	46.0	41.0	29.0	67.0	50.0	12.0	19.0	18.0	70.0	14.0	33.0	k__Bacteria; p__Bacteroidota; c__Bacteroidia; o__Bacteroidales; f__Rikenellaceae; g__Rikenellaceae_RC9_gut_group
798	9.0	2.0	4.0	0.0	1.0	1.0	1.0	3.0	0.0	0.0	0.0	0.0	k__Bacteria; p__Firmicutes; c__Clostridia; o__Lachnospirales; f__Lachnospiraceae
799	11.0	24.0	7.0	39.0	2.0	11.0	38.0	26.0	75.0	43.0	41.0	4.0	k__Bacteria; p__Bacteroidota; c__Bacteroidia; o__Bacteroidales; f__Prevotellaceae
800	22.0	19.0	24.0	7.0	25.0	1.0	0.0	14.0	22.0	19.0	11.0	6.0	k__Bacteria; p__Bacteroidota; c__Bacteroidia; o__Bacteroidales; f__Muribaculaceae; g__Muribaculaceae; s__uncultured_bacterium_g__Muribaculaceae
801	2.0	0.0	0.0	0.0	0.0	0.0	0.0	0.0	0.0	0.0	0.0	0.0	k__Bacteria
802	3.0	1.0	0.0	3.0	0.0	0.0	1.0	1.0	0.0	3.0	0.0	0.0	k__Bacteria; p__Bacteroidota; c__Bacteroidia; o__Bacteroidales; f__Muribaculaceae; g__Muribaculaceae; s__uncultured_bacterium_g__Muribaculaceae
803	19.0	28.0	9.0	12.0	30.0	2.0	38.0	36.0	15.0	35.0	65.0	9.0	k__Bacteria; p__Bacteroidota; c__Bacteroidia; o__Bacteroidales; f__Muribaculaceae; g__Muribaculaceae; s__uncultured_bacterium_g__Muribaculaceae
804	10.0	8.0	6.0	2.0	2.0	14.0	3.0	8.0	2.0	2.0	5.0	6.0	k__Bacteria; p__Bacteroidota; c__Bacteroidia; o__Bacteroidales; f__Muribaculaceae; g__Muribaculaceae
805	3.0	0.0	3.0	7.0	2.0	0.0	19.0	0.0	0.0	0.0	0.0	0.0	k__Bacteria; p__Bacteroidota; c__Bacteroidia; o__Bacteroidales; f__Muribaculaceae; g__Muribaculaceae
806	4.0	0.0	1.0	0.0	1.0	0.0	0.0	0.0	0.0	0.0	0.0	0.0	k__Bacteria; p__Bacteroidota; c__Bacteroidia; o__Bacteroidales
807	3.0	0.0	0.0	0.0	0.0	0.0	0.0	0.0	0.0	0.0	0.0	0.0	k__Bacteria; p__Bacteroidota; c__Bacteroidia; o__Bacteroidales; f__Prevotellaceae; g__Alloprevotella; s__uncultured_Bacteroidales_g__Alloprevotella
808	11.0	9.0	3.0	1.0	2.0	0.0	1.0	1.0	0.0	4.0	1.0	2.0	k__Bacteria; p__Firmicutes; c__Clostridia; o__Oscillospirales; f__UCG-010; g__UCG-010; s__uncultured_bacterium_g__UCG-010
809	3.0	0.0	0.0	0.0	0.0	1.0	0.0	0.0	0.0	0.0	1.0	0.0	k__Bacteria; p__Bacteroidota; c__Bacteroidia; o__Bacteroidales; f__Muribaculaceae; g__Muribaculaceae; s__uncultured_bacterium_g__Muribaculaceae
810	5.0	1.0	0.0	3.0	1.0	0.0	1.0	0.0	7.0	4.0	1.0	0.0	k__Bacteria; p__Bacteroidota; c__Bacteroidia; o__Bacteroidales; f__Prevotellaceae
811	10.0	0.0	17.0	6.0	13.0	0.0	0.0	8.0	9.0	4.0	6.0	10.0	k__Bacteria; p__Bacteroidota; c__Bacteroidia; o__Bacteroidales; f__Muribaculaceae; g__Muribaculaceae
812	5.0	2.0	1.0	3.0	0.0	1.0	2.0	0.0	0.0	0.0	0.0	0.0	k__Bacteria; p__Bacteroidota; c__Bacteroidia; o__Bacteroidales; f__Prevotellaceae
813	3.0	0.0	1.0	2.0	2.0	0.0	0.0	0.0	0.0	0.0	1.0	0.0	k__Bacteria; p__Bacteroidota; c__Bacteroidia; o__Bacteroidales
814	2.0	0.0	0.0	0.0	0.0	0.0	0.0	0.0	0.0	0.0	0.0	0.0	k__Bacteria; p__Bacteroidota; c__Bacteroidia; o__Bacteroidales; f__Rikenellaceae; g__Alistipes; s__Alistipes_indistinctus_g__Alistipes
815	5.0	0.0	12.0	0.0	0.0	0.0	0.0	0.0	0.0	1.0	0.0	0.0	k__Bacteria; p__Firmicutes; c__Clostridia; o__Lachnospirales; f__Lachnospiraceae
816	2.0	3.0	1.0	0.0	2.0	1.0	12.0	0.0	0.0	0.0	0.0	0.0	k__Bacteria; p__Bacteroidota; c__Bacteroidia; o__Bacteroidales; f__Muribaculaceae; g__Muribaculaceae; s__uncultured_bacterium_g__Muribaculaceae
817	4.0	5.0	3.0	12.0	4.0	9.0	13.0	0.0	2.0	0.0	0.0	0.0	k__Bacteria; p__Bacteroidota; c__Bacteroidia; o__Bacteroidales; f__Muribaculaceae; g__Muribaculaceae; s__uncultured_bacterium_g__Muribaculaceae
818	4.0	3.0	16.0	3.0	2.0	13.0	0.0	6.0	0.0	1.0	2.0	2.0	k__Bacteria; p__Desulfobacterota; c__Desulfovibrionia; o__Desulfovibrionales; f__Desulfovibrionaceae
819	6.0	1.0	2.0	3.0	2.0	0.0	8.0	0.0	0.0	0.0	0.0	0.0	k__Bacteria; p__Bacteroidota; c__Bacteroidia; o__Bacteroidales
820	10.0	2.0	6.0	4.0	2.0	1.0	0.0	1.0	2.0	0.0	3.0	0.0	k__Bacteria; p__Bacteroidota; c__Bacteroidia; o__Bacteroidales; f__Muribaculaceae; g__Muribaculaceae; s__uncultured_bacterium_g__Muribaculaceae
821	10.0	9.0	6.0	1.0	9.0	0.0	0.0	11.0	13.0	8.0	2.0	6.0	k__Bacteria; p__Bacteroidota; c__Bacteroidia; o__Bacteroidales; f__Muribaculaceae; g__Muribaculaceae; s__uncultured_bacterium_g__Muribaculaceae
822	1.0	8.0	3.0	5.0	0.0	0.0	8.0	0.0	0.0	0.0	0.0	0.0	k__Bacteria; p__Bacteroidota; c__Bacteroidia; o__Bacteroidales
823	5.0	0.0	8.0	1.0	3.0	0.0	0.0	2.0	4.0	10.0	0.0	1.0	k__Bacteria; p__Firmicutes; c__Clostridia; o__Oscillospirales; f__Ruminococcaceae; g__uncultured
824	3.0	2.0	1.0	1.0	4.0	5.0	9.0	5.0	0.0	4.0	4.0	6.0	k__Bacteria; p__Bacteroidota; c__Bacteroidia; o__Bacteroidales; f__Muribaculaceae; g__Muribaculaceae; s__uncultured_bacterium_g__Muribaculaceae
825	12.0	9.0	2.0	4.0	8.0	1.0	7.0	9.0	3.0	9.0	7.0	5.0	k__Bacteria; p__Bacteroidota; c__Bacteroidia; o__Bacteroidales; f__Muribaculaceae; g__Muribaculaceae; s__uncultured_bacterium_g__Muribaculaceae
826	7.0	11.0	3.0	0.0	7.0	0.0	0.0	3.0	4.0	4.0	5.0	5.0	k__Bacteria; p__Bacteroidota; c__Bacteroidia; o__Bacteroidales; f__Muribaculaceae; g__Muribaculaceae; s__uncultured_bacterium_g__Muribaculaceae
827	4.0	4.0	1.0	2.0	1.0	2.0	1.0	6.0	19.0	22.0	16.0	18.0	k__Bacteria; p__Actinobacteriota; c__Actinobacteria; o__Bifidobacteriales; f__Bifidobacteriaceae; g__Bifidobacterium; s__Bifidobacterium_catenulatum_g__Bifidobacterium
828	7.0	5.0	1.0	1.0	3.0	11.0	1.0	0.0	2.0	0.0	0.0	0.0	k__Bacteria; p__Firmicutes; c__Clostridia; o__Christensenellales; f__Christensenellaceae; g__Christensenellaceae_R-7_group; s__uncultured_bacterium_g__Christensenellaceae_R-7_group
829	13.0	44.0	0.0	32.0	9.0	0.0	0.0	4.0	0.0	4.0	1.0	1.0	k__Bacteria; p__Bacteroidota; c__Bacteroidia; o__Bacteroidales; f__Bacteroidaceae; g__Bacteroides; s__Bacteroides_acidifaciens_g__Bacteroides
830	4.0	6.0	2.0	1.0	1.0	3.0	4.0	4.0	2.0	4.0	3.0	0.0	k__Bacteria; p__Bacteroidota; c__Bacteroidia; o__Bacteroidales; f__Muribaculaceae; g__Muribaculaceae; s__uncultured_bacterium_g__Muribaculaceae
831	3.0	0.0	0.0	0.0	0.0	0.0	0.0	0.0	0.0	1.0	0.0	0.0	k__Bacteria; p__Bacteroidota; c__Bacteroidia; o__Bacteroidales; f__Rikenellaceae; g__Rikenellaceae_RC9_gut_group
832	5.0	0.0	0.0	0.0	0.0	0.0	0.0	1.0	0.0	0.0	0.0	0.0	k__Bacteria; p__Firmicutes; c__Clostridia; o__Oscillospirales; f__Oscillospiraceae; g__Oscillibacter
833	1.0	0.0	0.0	0.0	0.0	3.0	7.0	0.0	0.0	0.0	0.0	0.0	k__Bacteria; p__Firmicutes; c__Bacilli; o__Erysipelotrichales; f__Erysipelotrichaceae; g__Dubosiella; s__uncultured_Erysipelotrichales_g__Dubosiella
834	2.0	1.0	0.0	0.0	1.0	0.0	0.0	3.0	2.0	1.0	1.0	6.0	k__Bacteria; p__Firmicutes; c__Clostridia; o__Oscillospirales; f__Oscillospiraceae; g__Intestinimonas
835	9.0	0.0	3.0	0.0	2.0	0.0	4.0	0.0	1.0	1.0	0.0	0.0	k__Bacteria; p__Bacteroidota; c__Bacteroidia; o__Bacteroidales; f__Muribaculaceae; g__Muribaculaceae; s__uncultured_bacterium_g__Muribaculaceae
836	57.0	16.0	69.0	35.0	4.0	6.0	105.0	21.0	25.0	4.0	2.0	40.0	k__Bacteria; p__Firmicutes; c__Clostridia; o__Oscillospirales; f__Oscillospiraceae; g__uncultured
837	14.0	18.0	11.0	30.0	14.0	10.0	7.0	10.0	2.0	4.0	2.0	22.0	k__Bacteria; p__Bacteroidota; c__Bacteroidia; o__Bacteroidales; f__Muribaculaceae; g__Muribaculaceae; s__uncultured_bacterium_g__Muribaculaceae
838	2.0	3.0	8.0	1.0	2.0	2.0	0.0	24.0	1.0	3.0	7.0	0.0	k__Bacteria; p__Firmicutes; c__Clostridia; o__Lachnospirales; f__Lachnospiraceae
839	3.0	0.0	0.0	0.0	0.0	0.0	0.0	0.0	0.0	0.0	0.0	0.0	k__Bacteria; p__Firmicutes; c__Clostridia; o__Clostridia_UCG-014; f__Clostridia_UCG-014; g__Clostridia_UCG-014
840	7.0	8.0	3.0	4.0	10.0	27.0	5.0	26.0	26.0	5.0	21.0	33.0	k__Bacteria; p__Bacteroidota; c__Bacteroidia; o__Bacteroidales; f__Muribaculaceae; g__Muribaculaceae; s__uncultured_bacterium_g__Muribaculaceae
841	7.0	6.0	6.0	1.0	3.0	3.0	5.0	2.0	5.0	1.0	1.0	9.0	k__Bacteria; p__Bacteroidota; c__Bacteroidia; o__Bacteroidales; f__Muribaculaceae; g__Muribaculaceae; s__uncultured_bacterium_g__Muribaculaceae
842	3.0	0.0	0.0	0.0	0.0	0.0	0.0	0.0	0.0	0.0	0.0	0.0	k__Bacteria; p__Bacteroidota; c__Bacteroidia; o__Bacteroidales; f__Prevotellaceae; g__Prevotellaceae_UCG-001; s__uncultured_bacterium_g__Prevotellaceae_UCG-001
843	6.0	0.0	0.0	0.0	2.0	0.0	0.0	0.0	0.0	0.0	0.0	0.0	k__Bacteria; p__Bacteroidota; c__Bacteroidia; o__Bacteroidales; f__Muribaculaceae; g__Muribaculaceae; s__uncultured_Bacteroidales_g__Muribaculaceae
844	2.0	9.0	1.0	3.0	1.0	2.0	0.0	1.0	21.0	28.0	15.0	19.0	k__Bacteria; p__Firmicutes; c__Clostridia; o__Lachnospirales; f__Lachnospiraceae; g__[Eubacterium]_eligens_group
845	18.0	23.0	12.0	12.0	25.0	31.0	9.0	19.0	8.0	5.0	21.0	27.0	k__Bacteria; p__Bacteroidota; c__Bacteroidia; o__Bacteroidales; f__Muribaculaceae
846	3.0	0.0	26.0	406.0	5.0	35.0	310.0	6.0	0.0	0.0	1.0	0.0	k__Bacteria; p__Firmicutes; c__Clostridia; o__Lachnospirales; f__Lachnospiraceae
847	3.0	0.0	0.0	0.0	0.0	0.0	0.0	0.0	1.0	0.0	0.0	0.0	k__Bacteria; p__Firmicutes; c__Clostridia; o__Oscillospirales; f__Oscillospiraceae
848	5.0	3.0	6.0	1.0	2.0	2.0	13.0	4.0	1.0	1.0	1.0	3.0	k__Bacteria; p__Firmicutes; c__Clostridia; o__Lachnospirales; f__Lachnospiraceae
849	2.0	1.0	9.0	3.0	6.0	26.0	15.0	0.0	2.0	1.0	4.0	2.0	k__Bacteria; p__Bacteroidota; c__Bacteroidia; o__Bacteroidales; f__Muribaculaceae; g__Muribaculaceae; s__uncultured_bacterium_g__Muribaculaceae
850	15.0	14.0	11.0	22.0	11.0	27.0	67.0	30.0	11.0	23.0	19.0	12.0	k__Bacteria; p__Bacteroidota; c__Bacteroidia; o__Bacteroidales; f__Muribaculaceae; g__Muribaculaceae; s__uncultured_bacterium_g__Muribaculaceae
851	1.0	0.0	0.0	0.0	2.0	0.0	2.0	0.0	0.0	0.0	0.0	0.0	k__Bacteria; p__Firmicutes; c__Clostridia; o__Christensenellales; f__Christensenellaceae; g__Christensenellaceae_R-7_group; s__uncultured_Christensenella_g__Christensenellaceae_R-7_group
852	1.0	1.0	3.0	2.0	6.0	0.0	0.0	0.0	1.0	0.0	3.0	2.0	k__Bacteria; p__Bacteroidota; c__Bacteroidia; o__Bacteroidales; f__Muribaculaceae; g__Muribaculaceae; s__uncultured_organism_g__Muribaculaceae
853	8.0	10.0	3.0	16.0	2.0	4.0	5.0	6.0	11.0	13.0	6.0	4.0	k__Bacteria; p__Bacteroidota; c__Bacteroidia; o__Bacteroidales
854	5.0	1.0	1.0	2.0	0.0	0.0	9.0	1.0	1.0	1.0	0.0	0.0	k__Bacteria; p__Bacteroidota; c__Bacteroidia; o__Bacteroidales; f__Muribaculaceae; g__Muribaculaceae; s__uncultured_bacterium_g__Muribaculaceae
855	14.0	10.0	12.0	7.0	11.0	0.0	13.0	1.0	4.0	2.0	1.0	2.0	k__Bacteria; p__Bacteroidota; c__Bacteroidia; o__Bacteroidales; f__Muribaculaceae; g__Muribaculaceae; s__uncultured_bacterium_g__Muribaculaceae
856	7.0	14.0	3.0	17.0	6.0	0.0	7.0	5.0	4.0	12.0	4.0	4.0	k__Bacteria; p__Bacteroidota; c__Bacteroidia; o__Flavobacteriales; f__Flavobacteriaceae; g__uncultured; s__gut_metagenome_g__uncultured
857	4.0	3.0	4.0	6.0	3.0	4.0	3.0	20.0	1.0	2.0	3.0	14.0	k__Bacteria; p__Firmicutes; c__Clostridia; o__Peptostreptococcales-Tissierellales; f__Anaerovoracaceae; g__[Eubacterium]_brachy_group; s__uncultured_bacterium_g__[Eubacterium]_brachy_group
858	20.0	18.0	15.0	4.0	30.0	41.0	25.0	5.0	10.0	19.0	22.0	7.0	k__Bacteria; p__Bacteroidota; c__Bacteroidia; o__Bacteroidales; f__Muribaculaceae; g__Muribaculaceae; s__uncultured_bacterium_g__Muribaculaceae
859	4.0	2.0	0.0	0.0	2.0	1.0	1.0	6.0	0.0	1.0	0.0	2.0	k__Bacteria; p__Bacteroidota; c__Bacteroidia; o__Bacteroidales; f__Tannerellaceae; g__Parabacteroides; s__Parabacteroides_gordonii_g__Parabacteroides
860	5.0	2.0	1.0	0.0	3.0	5.0	1.0	1.0	1.0	2.0	1.0	0.0	k__Bacteria; p__Bacteroidota; c__Bacteroidia; o__Bacteroidales; f__Tannerellaceae; g__Parabacteroides; s__uncultured_Bacteroidales_g__Parabacteroides
861	15.0	18.0	8.0	3.0	4.0	2.0	4.0	10.0	12.0	42.0	16.0	5.0	k__Bacteria; p__Bacteroidota; c__Bacteroidia; o__Bacteroidales; f__Muribaculaceae
862	33.0	7.0	40.0	18.0	50.0	29.0	178.0	27.0	14.0	30.0	22.0	50.0	k__Bacteria; p__Bacteroidota; c__Bacteroidia; o__Bacteroidales; f__Muribaculaceae; g__Muribaculaceae; s__uncultured_bacterium_g__Muribaculaceae
863	3.0	5.0	2.0	7.0	4.0	5.0	4.0	1.0	2.0	1.0	1.0	0.0	k__Bacteria; p__Bacteroidota; c__Bacteroidia; o__Bacteroidales; f__Muribaculaceae; g__Muribaculaceae; s__uncultured_bacterium_g__Muribaculaceae
864	2.0	0.0	0.0	0.0	0.0	0.0	1.0	0.0	0.0	0.0	0.0	0.0	k__Bacteria; p__Proteobacteria; c__Gammaproteobacteria; o__Burkholderiales; f__TRA3-20; g__TRA3-20
865	6.0	5.0	17.0	6.0	17.0	3.0	5.0	18.0	7.0	4.0	5.0	7.0	k__Bacteria; p__Firmicutes; c__Clostridia; o__Lachnospirales; f__Lachnospiraceae; g__A2; s__Lachnospiraceae_bacterium_g__A2
866	7.0	5.0	5.0	8.0	3.0	1.0	1.0	5.0	28.0	14.0	15.0	21.0	k__Bacteria; p__Firmicutes; c__Clostridia; o__Lachnospirales; f__Lachnospiraceae; g__Blautia
867	13.0	7.0	2.0	11.0	7.0	0.0	8.0	3.0	2.0	12.0	3.0	6.0	k__Bacteria; p__Bacteroidota; c__Bacteroidia; o__Bacteroidales; f__Muribaculaceae; g__Muribaculaceae
868	6.0	6.0	4.0	4.0	15.0	7.0	6.0	13.0	6.0	21.0	17.0	4.0	k__Bacteria; p__Firmicutes; c__Bacilli; o__Lactobacillales; f__Enterococcaceae; g__Enterococcus; s__Enterococcus_durans_g__Enterococcus
869	13.0	2.0	8.0	24.0	13.0	153.0	243.0	8.0	3.0	18.0	15.0	12.0	k__Bacteria; p__Bacteroidota; c__Bacteroidia; o__Bacteroidales; f__Muribaculaceae; g__Muribaculaceae; s__uncultured_bacterium_g__Muribaculaceae
870	3.0	0.0	1.0	3.0	0.0	0.0	1.0	0.0	0.0	0.0	0.0	0.0	k__Bacteria; p__Bacteroidota; c__Bacteroidia; o__Bacteroidales; f__Marinifilaceae; g__Odoribacter; s__uncultured_bacterium_g__Odoribacter
871	3.0	1.0	1.0	0.0	0.0	0.0	0.0	1.0	1.0	1.0	0.0	0.0	k__Bacteria; p__Firmicutes; c__Clostridia; o__Oscillospirales; f__Oscillospiraceae; g__uncultured
872	7.0	4.0	4.0	3.0	4.0	9.0	5.0	2.0	37.0	30.0	36.0	17.0	k__Bacteria; p__Bacteroidota; c__Bacteroidia; o__Bacteroidales; f__Bacteroidaceae; g__Bacteroides; s__Bacteroides_plebeius_g__Bacteroides
873	16.0	15.0	31.0	15.0	31.0	1.0	0.0	15.0	2.0	2.0	10.0	21.0	k__Bacteria; p__Bacteroidota; c__Bacteroidia; o__Bacteroidales; f__Muribaculaceae; g__Muribaculaceae; s__uncultured_bacterium_g__Muribaculaceae
874	13.0	9.0	1.0	0.0	63.0	2.0	0.0	0.0	12.0	2.0	0.0	0.0	k__Bacteria; p__Firmicutes; c__Clostridia; o__Lachnospirales; f__Lachnospiraceae; g__Lachnospiraceae_NK4A136_group; s__uncultured_bacterium_g__Lachnospiraceae_NK4A136_group
875	8.0	12.0	9.0	11.0	6.0	4.0	4.0	3.0	4.0	3.0	8.0	4.0	k__Bacteria; p__Bacteroidota; c__Bacteroidia; o__Bacteroidales; f__Muribaculaceae; g__Muribaculaceae; s__uncultured_bacterium_g__Muribaculaceae
876	7.0	7.0	6.0	6.0	7.0	10.0	7.0	4.0	0.0	0.0	0.0	0.0	k__Bacteria; p__Bacteroidota; c__Bacteroidia; o__Bacteroidales; f__Muribaculaceae; g__Muribaculaceae; s__uncultured_bacterium_g__Muribaculaceae
877	2.0	0.0	0.0	0.0	0.0	0.0	0.0	0.0	0.0	0.0	0.0	0.0	k__Bacteria; p__Bacteroidota; c__Bacteroidia; o__Bacteroidales; f__Muribaculaceae; g__Muribaculaceae
878	8.0	3.0	6.0	1.0	4.0	16.0	8.0	5.0	3.0	1.0	3.0	4.0	k__Bacteria; p__Bacteroidota; c__Bacteroidia; o__Bacteroidales; f__Muribaculaceae; g__Muribaculaceae; s__uncultured_bacterium_g__Muribaculaceae
879	19.0	14.0	5.0	16.0	8.0	7.0	0.0	0.0	0.0	0.0	0.0	0.0	k__Bacteria; p__Bacteroidota; c__Bacteroidia; o__Bacteroidales; f__Prevotellaceae; g__Alloprevotella; s__uncultured_Bacteroidales_g__Alloprevotella
880	13.0	12.0	9.0	7.0	8.0	6.0	5.0	22.0	4.0	9.0	21.0	29.0	k__Bacteria; p__Bacteroidota; c__Bacteroidia; o__Bacteroidales; f__Muribaculaceae; g__Muribaculaceae; s__uncultured_bacterium_g__Muribaculaceae
881	2.0	9.0	1.0	3.0	5.0	0.0	4.0	1.0	0.0	4.0	0.0	5.0	k__Bacteria; p__Bacteroidota; c__Bacteroidia; o__Bacteroidales; f__Muribaculaceae; g__Muribaculaceae; s__uncultured_bacterium_g__Muribaculaceae
882	7.0	1.0	4.0	4.0	43.0	1.0	4.0	17.0	7.0	19.0	20.0	5.0	k__Bacteria; p__Firmicutes; c__Bacilli; o__Erysipelotrichales; f__Erysipelatoclostridiaceae; g__Erysipelatoclostridium; s__unidentified_g__Erysipelatoclostridium
883	7.0	0.0	4.0	4.0	0.0	4.0	1.0	2.0	3.0	0.0	0.0	1.0	k__Bacteria; p__Firmicutes; c__Clostridia; o__Oscillospirales; f__Ruminococcaceae; g__Incertae_Sedis; s__uncultured_Clostridiales_g__Incertae_Sedis
884	5.0	3.0	4.0	0.0	5.0	0.0	0.0	1.0	0.0	0.0	3.0	21.0	k__Bacteria; p__Bacteroidota; c__Bacteroidia; o__Bacteroidales; f__Muribaculaceae; g__Muribaculaceae
885	3.0	1.0	2.0	0.0	1.0	3.0	0.0	1.0	0.0	0.0	1.0	0.0	k__Bacteria; p__Bacteroidota; c__Bacteroidia; o__Bacteroidales; f__Muribaculaceae; g__Muribaculaceae
886	11.0	0.0	9.0	0.0	0.0	0.0	5.0	0.0	2.0	0.0	4.0	0.0	k__Bacteria; p__Bacteroidota; c__Bacteroidia; o__Bacteroidales; f__Rikenellaceae
887	2.0	9.0	1.0	1.0	3.0	2.0	0.0	4.0	0.0	0.0	12.0	8.0	k__Bacteria; p__Bacteroidota; c__Bacteroidia; o__Bacteroidales
888	11.0	0.0	22.0	1.0	25.0	0.0	0.0	0.0	0.0	1.0	1.0	2.0	k__Bacteria; p__Bacteroidota; c__Bacteroidia; o__Bacteroidales; f__Muribaculaceae; g__Muribaculaceae; s__uncultured_organism_g__Muribaculaceae
889	10.0	2.0	4.0	1.0	2.0	4.0	1.0	6.0	2.0	0.0	3.0	3.0	k__Bacteria; p__Firmicutes; c__Clostridia; o__Lachnospirales; f__Lachnospiraceae; g__[Eubacterium]_ruminantium_group; s__uncultured_bacterium_g__[Eubacterium]_ruminantium_group
890	16.0	12.0	15.0	2.0	10.0	0.0	1.0	1.0	0.0	0.0	0.0	1.0	k__Bacteria; p__Bacteroidota; c__Bacteroidia; o__Bacteroidales; f__Muribaculaceae; g__Muribaculaceae; s__uncultured_bacterium_g__Muribaculaceae
891	15.0	7.0	5.0	3.0	12.0	9.0	0.0	23.0	9.0	1.0	2.0	4.0	k__Bacteria; p__Bacteroidota; c__Bacteroidia; o__Bacteroidales; f__Muribaculaceae; g__Muribaculaceae; s__uncultured_bacterium_g__Muribaculaceae
892	21.0	29.0	34.0	24.0	22.0	7.0	12.0	93.0	41.0	30.0	16.0	2.0	k__Bacteria; p__Firmicutes; c__Clostridia; o__Lachnospirales; f__Lachnospiraceae; g__Lachnospiraceae_NK4A136_group
893	6.0	4.0	4.0	3.0	2.0	11.0	5.0	1.0	2.0	1.0	5.0	8.0	k__Bacteria; p__Bacteroidota; c__Bacteroidia; o__Bacteroidales; f__Muribaculaceae; g__Muribaculaceae; s__uncultured_bacterium_g__Muribaculaceae
894	1.0	65.0	31.0	24.0	12.0	8.0	1.0	63.0	76.0	30.0	6.0	1.0	k__Bacteria; p__Firmicutes; c__Clostridia; o__Lachnospirales; f__Lachnospiraceae; g__Lachnospiraceae_NK4A136_group; s__uncultured_bacterium_g__Lachnospiraceae_NK4A136_group
895	6.0	0.0	9.0	0.0	1.0	0.0	1.0	12.0	9.0	6.0	11.0	26.0	k__Bacteria; p__Bacteroidota; c__Bacteroidia; o__Bacteroidales; f__Muribaculaceae; g__Muribaculaceae; s__uncultured_bacterium_g__Muribaculaceae
896	2.0	0.0	0.0	0.0	0.0	0.0	0.0	0.0	0.0	0.0	0.0	0.0	k__Bacteria; p__Firmicutes; c__Clostridia; o__Lachnospirales; f__Lachnospiraceae
897	14.0	56.0	17.0	0.0	45.0	110.0	48.0	48.0	11.0	1.0	3.0	0.0	k__Bacteria; p__Firmicutes; c__Clostridia; o__Clostridia_UCG-014; f__Clostridia_UCG-014; g__Clostridia_UCG-014; s__unidentified_g__Clostridia_UCG-014
898	4.0	10.0	4.0	4.0	2.0	13.0	22.0	7.0	4.0	7.0	12.0	9.0	k__Bacteria; p__Bacteroidota; c__Bacteroidia; o__Bacteroidales; f__Muribaculaceae; g__Muribaculaceae; s__uncultured_bacterium_g__Muribaculaceae
899	1.0	0.0	1.0	2.0	3.0	0.0	0.0	0.0	0.0	0.0	1.0	1.0	k__Bacteria; p__Bacteroidota; c__Bacteroidia; o__Bacteroidales; f__Muribaculaceae; g__Muribaculaceae; s__uncultured_bacterium_g__Muribaculaceae
900	7.0	10.0	3.0	5.0	4.0	31.0	0.0	13.0	2.0	2.0	7.0	7.0	k__Bacteria; p__Bacteroidota; c__Bacteroidia; o__Bacteroidales; f__Muribaculaceae; g__Muribaculaceae; s__uncultured_bacterium_g__Muribaculaceae
901	2.0	0.0	4.0	4.0	3.0	0.0	0.0	0.0	0.0	0.0	0.0	0.0	k__Bacteria; p__Bacteroidota; c__Bacteroidia; o__Bacteroidales; f__Muribaculaceae; g__Muribaculaceae
902	3.0	1.0	0.0	2.0	0.0	10.0	12.0	3.0	0.0	1.0	3.0	2.0	k__Bacteria; p__Bacteroidota; c__Bacteroidia; o__Bacteroidales; f__Tannerellaceae
903	6.0	11.0	1.0	21.0	1.0	5.0	0.0	3.0	8.0	4.0	6.0	3.0	k__Bacteria; p__Bacteroidota; c__Bacteroidia; o__Bacteroidales; f__Rikenellaceae; g__Alistipes
904	5.0	0.0	0.0	1.0	3.0	0.0	1.0	0.0	0.0	2.0	0.0	1.0	k__Bacteria; p__Bacteroidota; c__Bacteroidia; o__Bacteroidales; f__Muribaculaceae; g__Muribaculaceae; s__uncultured_bacterium_g__Muribaculaceae
905	9.0	3.0	1.0	3.0	0.0	1.0	0.0	0.0	3.0	2.0	2.0	0.0	k__Bacteria; p__Bacteroidota; c__Bacteroidia; o__Bacteroidales; f__Bacteroidaceae; g__Bacteroides; s__Bacteroides_acidifaciens_g__Bacteroides
906	3.0	2.0	0.0	7.0	1.0	0.0	0.0	1.0	0.0	1.0	1.0	0.0	k__Bacteria; p__Bacteroidota; c__Bacteroidia; o__Bacteroidales; f__Muribaculaceae; g__Muribaculaceae
907	8.0	6.0	1.0	0.0	3.0	10.0	8.0	10.0	13.0	4.0	6.0	13.0	k__Bacteria; p__Bacteroidota; c__Bacteroidia; o__Bacteroidales; f__Muribaculaceae; g__Muribaculaceae; s__uncultured_bacterium_g__Muribaculaceae
908	1.0	0.0	1.0	0.0	0.0	0.0	0.0	0.0	0.0	0.0	0.0	0.0	k__Bacteria; p__Firmicutes; c__Clostridia; o__Lachnospirales; f__Lachnospiraceae; g__Lachnospiraceae_NK4A136_group
909	3.0	0.0	0.0	0.0	0.0	0.0	0.0	0.0	0.0	0.0	0.0	0.0	k__Bacteria; p__Firmicutes; c__Clostridia; o__Monoglobales; f__Monoglobaceae; g__Monoglobus
910	2.0	6.0	1.0	0.0	0.0	0.0	1.0	2.0	0.0	5.0	0.0	0.0	k__Bacteria; p__Bacteroidota; c__Bacteroidia; o__Bacteroidales; f__Muribaculaceae; g__Muribaculaceae; s__uncultured_bacterium_g__Muribaculaceae
911	4.0	1.0	10.0	4.0	4.0	3.0	6.0	2.0	0.0	1.0	1.0	3.0	k__Bacteria; p__Bacteroidota; c__Bacteroidia; o__Bacteroidales; f__Muribaculaceae; g__Muribaculaceae; s__uncultured_bacterium_g__Muribaculaceae
912	5.0	5.0	4.0	2.0	1.0	1.0	5.0	6.0	4.0	6.0	1.0	10.0	k__Bacteria; p__Bacteroidota; c__Bacteroidia; o__Bacteroidales; f__Muribaculaceae; g__Muribaculaceae; s__uncultured_bacterium_g__Muribaculaceae
913	10.0	5.0	6.0	10.0	3.0	3.0	0.0	2.0	1.0	1.0	2.0	2.0	k__Bacteria; p__Bacteroidota; c__Bacteroidia; o__Bacteroidales; f__Muribaculaceae; g__Muribaculaceae; s__uncultured_bacterium_g__Muribaculaceae
914	3.0	0.0	2.0	2.0	0.0	1.0	0.0	0.0	0.0	3.0	0.0	1.0	k__Bacteria; p__Firmicutes; c__Clostridia; o__Lachnospirales; f__Lachnospiraceae; g__Lachnospiraceae_FCS020_group
915	2.0	0.0	1.0	0.0	0.0	0.0	0.0	0.0	1.0	0.0	2.0	0.0	k__Bacteria; p__Bacteroidota; c__Bacteroidia; o__Bacteroidales; f__Bacteroidaceae; g__Bacteroides; s__Bacteroides_stercorirosoris_g__Bacteroides
916	11.0	1.0	10.0	1.0	34.0	4.0	0.0	1.0	4.0	2.0	7.0	0.0	k__Bacteria; p__Firmicutes; c__Clostridia; o__Clostridia_UCG-014; f__Clostridia_UCG-014; g__Clostridia_UCG-014
917	9.0	5.0	14.0	11.0	9.0	5.0	0.0	23.0	4.0	5.0	2.0	9.0	k__Bacteria; p__Firmicutes; c__Clostridia; o__Oscillospirales; f__Oscillospiraceae
918	12.0	10.0	16.0	58.0	14.0	37.0	0.0	203.0	3.0	3.0	3.0	75.0	k__Bacteria; p__Firmicutes; c__Clostridia; o__Lachnospirales; f__Lachnospiraceae; g__Lachnospiraceae_NK4A136_group; s__uncultured_bacterium_g__Lachnospiraceae_NK4A136_group
919	5.0	14.0	0.0	6.0	16.0	12.0	24.0	9.0	0.0	5.0	1.0	11.0	k__Bacteria; p__Proteobacteria; c__Alphaproteobacteria; o__Rhodospirillales; f__uncultured; g__uncultured; s__gut_metagenome_g__uncultured
920	7.0	3.0	27.0	0.0	11.0	2.0	10.0	1.0	3.0	1.0	0.0	0.0	k__Bacteria; p__Firmicutes; c__Clostridia; o__Monoglobales; f__Monoglobaceae; g__Monoglobus; s__unidentified_g__Monoglobus
921	3.0	1.0	0.0	1.0	1.0	9.0	8.0	4.0	0.0	0.0	8.0	3.0	k__Bacteria; p__Actinobacteriota; c__Coriobacteriia; o__Coriobacteriales; f__Atopobiaceae; g__Coriobacteriaceae_UCG-002; s__uncultured_bacterium_g__Coriobacteriaceae_UCG-002
922	8.0	3.0	9.0	14.0	4.0	4.0	11.0	14.0	6.0	8.0	12.0	6.0	k__Bacteria; p__Proteobacteria; c__Gammaproteobacteria; o__Burkholderiales; f__Alcaligenaceae; g__Achromobacter; s__Achromobacter_insolitus_g__Achromobacter
923	5.0	13.0	0.0	5.0	2.0	1.0	1.0	3.0	14.0	10.0	28.0	24.0	k__Bacteria; p__Bacteroidota; c__Bacteroidia; o__Bacteroidales; f__Bacteroidaceae; g__Bacteroides; s__Bacteroides_sartorii_g__Bacteroides
924	4.0	11.0	2.0	59.0	18.0	14.0	5.0	7.0	3.0	1.0	1.0	77.0	k__Bacteria; p__Firmicutes; c__Clostridia; o__Lachnospirales; f__Lachnospiraceae
925	1.0	28.0	29.0	158.0	51.0	5.0	0.0	64.0	6.0	16.0	187.0	218.0	k__Bacteria; p__Firmicutes; c__Clostridia; o__Lachnospirales; f__Lachnospiraceae; g__[Eubacterium]_xylanophilum_group; s__uncultured_bacterium_g__[Eubacterium]_xylanophilum_group
926	3.0	0.0	0.0	0.0	0.0	0.0	0.0	0.0	0.0	0.0	0.0	0.0	k__Bacteria; p__Firmicutes; c__Clostridia; o__Lachnospirales; f__Lachnospiraceae
927	2.0	0.0	4.0	5.0	8.0	0.0	0.0	12.0	23.0	8.0	21.0	33.0	k__Bacteria; p__Bacteroidota; c__Bacteroidia; o__Bacteroidales
928	1.0	0.0	2.0	2.0	2.0	0.0	3.0	0.0	2.0	5.0	3.0	2.0	k__Bacteria; p__Bacteroidota; c__Bacteroidia; o__Bacteroidales; f__Prevotellaceae; g__Alloprevotella
929	4.0	2.0	0.0	0.0	0.0	2.0	0.0	0.0	0.0	0.0	0.0	0.0	k__Bacteria; p__Firmicutes; c__Clostridia; o__Oscillospirales; f__Oscillospiraceae
930	2.0	1.0	6.0	2.0	3.0	4.0	9.0	2.0	7.0	4.0	3.0	8.0	k__Bacteria; p__Bacteroidota; c__Bacteroidia; o__Bacteroidales; f__Muribaculaceae; g__Muribaculaceae; s__uncultured_bacterium_g__Muribaculaceae
931	2.0	3.0	0.0	1.0	3.0	3.0	1.0	0.0	0.0	1.0	0.0	0.0	k__Bacteria; p__Bacteroidota; c__Bacteroidia; o__Bacteroidales; f__Muribaculaceae; g__Muribaculaceae; s__uncultured_bacterium_g__Muribaculaceae
932	1.0	0.0	0.0	0.0	0.0	0.0	0.0	4.0	6.0	4.0	5.0	8.0	k__Bacteria; p__Firmicutes; c__Clostridia; o__Oscillospirales; f__Ruminococcaceae; g__Ruminococcus; s__Ruminococcus_bicirculans_g__Ruminococcus
933	10.0	9.0	8.0	5.0	1.0	5.0	5.0	2.0	14.0	19.0	21.0	8.0	k__Bacteria; p__Bacteroidota; c__Bacteroidia; o__Bacteroidales; f__Bacteroidaceae; g__Bacteroides; s__Bacteroides_coprocola_g__Bacteroides
934	6.0	5.0	2.0	1.0	6.0	5.0	0.0	11.0	5.0	4.0	7.0	3.0	k__Bacteria; p__Bacteroidota; c__Bacteroidia; o__Bacteroidales; f__Tannerellaceae; g__Parabacteroides; s__Parabacteroides_gordonii_g__Parabacteroides
935	3.0	0.0	1.0	0.0	1.0	0.0	1.0	0.0	1.0	3.0	2.0	0.0	k__Bacteria; p__Bacteroidota; c__Bacteroidia; o__Bacteroidales; f__Muribaculaceae; g__Muribaculaceae; s__uncultured_bacterium_g__Muribaculaceae
936	4.0	0.0	0.0	0.0	0.0	0.0	0.0	0.0	4.0	0.0	0.0	0.0	k__Bacteria; p__Bacteroidota; c__Bacteroidia; o__Bacteroidales; f__Bacteroidaceae; g__Bacteroides; s__uncultured_bacterium_g__Bacteroides
937	14.0	17.0	19.0	10.0	21.0	11.0	15.0	4.0	15.0	23.0	9.0	13.0	k__Bacteria; p__Proteobacteria; c__Alphaproteobacteria; o__Sphingomonadales; f__Sphingomonadaceae; g__Sphingomonas
938	11.0	9.0	15.0	9.0	19.0	6.0	13.0	6.0	7.0	8.0	3.0	6.0	k__Bacteria; p__Bacteroidota; c__Bacteroidia; o__Bacteroidales; f__Muribaculaceae; g__Muribaculaceae; s__uncultured_bacterium_g__Muribaculaceae
939	3.0	5.0	1.0	5.0	4.0	3.0	0.0	5.0	1.0	2.0	5.0	0.0	k__Bacteria; p__Bacteroidota; c__Bacteroidia; o__Bacteroidales; f__Muribaculaceae; g__Muribaculaceae; s__uncultured_bacterium_g__Muribaculaceae
940	6.0	6.0	0.0	0.0	9.0	0.0	0.0	0.0	0.0	0.0	0.0	0.0	k__Bacteria; p__Firmicutes; c__Clostridia; o__Lachnospirales; f__Lachnospiraceae; g__Lachnospiraceae_NK4A136_group; s__uncultured_bacterium_g__Lachnospiraceae_NK4A136_group
941	10.0	3.0	1.0	3.0	0.0	4.0	2.0	13.0	1.0	0.0	8.0	2.0	k__Bacteria; p__Bacteroidota; c__Bacteroidia; o__Bacteroidales; f__Muribaculaceae; g__Muribaculaceae; s__uncultured_Bacteroidales_g__Muribaculaceae
942	1.0	2.0	3.0	2.0	0.0	4.0	5.0	0.0	21.0	37.0	18.0	21.0	k__Bacteria; p__Bacteroidota; c__Bacteroidia; o__Bacteroidales; f__Muribaculaceae; g__Muribaculaceae; s__uncultured_bacterium_g__Muribaculaceae
943	6.0	1.0	2.0	1.0	1.0	0.0	0.0	2.0	2.0	2.0	1.0	2.0	k__Bacteria; p__Bacteroidota; c__Bacteroidia; o__Bacteroidales; f__Muribaculaceae; g__Muribaculaceae; s__uncultured_bacterium_g__Muribaculaceae
944	55.0	46.0	38.0	68.0	47.0	65.0	246.0	18.0	30.0	18.0	28.0	5.0	k__Bacteria; p__Bacteroidota; c__Bacteroidia; o__Bacteroidales; f__Muribaculaceae; g__Muribaculaceae; s__uncultured_bacterium_g__Muribaculaceae
945	3.0	1.0	0.0	1.0	2.0	2.0	3.0	1.0	0.0	1.0	0.0	2.0	k__Bacteria; p__Bacteroidota; c__Bacteroidia; o__Bacteroidales; f__Muribaculaceae; g__Muribaculaceae; s__uncultured_bacterium_g__Muribaculaceae
946	10.0	14.0	5.0	15.0	0.0	3.0	9.0	5.0	2.0	8.0	10.0	1.0	k__Bacteria; p__Bacteroidota; c__Bacteroidia; o__Bacteroidales; f__Prevotellaceae
947	19.0	23.0	21.0	20.0	14.0	18.0	20.0	13.0	59.0	43.0	42.0	22.0	k__Bacteria; p__Bacteroidota; c__Bacteroidia; o__Bacteroidales; f__Prevotellaceae; g__Alloprevotella; s__uncultured_bacterium_g__Alloprevotella
948	12.0	7.0	17.0	8.0	15.0	8.0	2.0	12.0	6.0	12.0	16.0	26.0	k__Bacteria; p__Bacteroidota; c__Bacteroidia; o__Bacteroidales; f__Muribaculaceae; g__Muribaculaceae
949	1.0	7.0	2.0	1.0	2.0	0.0	0.0	5.0	5.0	6.0	2.0	2.0	k__Bacteria; p__Bacteroidota; c__Bacteroidia; o__Bacteroidales; f__Rikenellaceae; g__Alistipes; s__Alistipes_indistinctus_g__Alistipes
950	37.0	11.0	4.0	11.0	28.0	28.0	4.0	35.0	38.0	27.0	5.0	46.0	k__Bacteria; p__Bacteroidota; c__Bacteroidia; o__Bacteroidales; f__Muribaculaceae; g__Muribaculaceae
951	5.0	4.0	1.0	1.0	1.0	1.0	0.0	2.0	0.0	1.0	0.0	2.0	k__Bacteria; p__Bacteroidota; c__Bacteroidia; o__Bacteroidales; f__Muribaculaceae; g__Muribaculaceae; s__uncultured_Bacteroidales_g__Muribaculaceae
952	6.0	2.0	0.0	0.0	4.0	0.0	17.0	4.0	1.0	1.0	0.0	0.0	k__Bacteria; p__Bacteroidota; c__Bacteroidia; o__Bacteroidales; f__Muribaculaceae; g__Muribaculaceae; s__uncultured_bacterium_g__Muribaculaceae
953	743.0	623.0	680.0	210.0	759.0	10.0	12.0	11.0	8.0	4.0	10.0	14.0	k__Bacteria; p__Bacteroidota; c__Bacteroidia; o__Bacteroidales; f__Muribaculaceae; g__Muribaculaceae; s__uncultured_Bacteroidales_g__Muribaculaceae
954	4.0	0.0	2.0	2.0	0.0	2.0	30.0	0.0	0.0	0.0	0.0	0.0	k__Bacteria; p__Bacteroidota; c__Bacteroidia; o__Bacteroidales; f__Prevotellaceae; g__Alloprevotella
955	8.0	18.0	13.0	8.0	12.0	0.0	1.0	10.0	4.0	15.0	17.0	13.0	k__Bacteria; p__Bacteroidota; c__Bacteroidia; o__Bacteroidales; f__Muribaculaceae; g__Muribaculaceae; s__uncultured_Bacteroidales_g__Muribaculaceae
956	8.0	2.0	22.0	0.0	0.0	0.0	7.0	0.0	0.0	0.0	0.0	0.0	k__Bacteria; p__Firmicutes; c__Clostridia; o__Lachnospirales; f__Lachnospiraceae
957	5.0	6.0	8.0	17.0	1.0	6.0	20.0	1.0	1.0	2.0	2.0	0.0	k__Bacteria; p__Bacteroidota; c__Bacteroidia; o__Bacteroidales; f__Muribaculaceae; g__Muribaculaceae; s__uncultured_bacterium_g__Muribaculaceae
958	2.0	1.0	7.0	32.0	1.0	0.0	1.0	0.0	0.0	0.0	0.0	0.0	k__Bacteria; p__Firmicutes; c__Clostridia; o__Oscillospirales; f__Ruminococcaceae; g__uncultured
959	8.0	0.0	29.0	2.0	27.0	0.0	1.0	0.0	1.0	0.0	0.0	0.0	k__Bacteria; p__Bacteroidota; c__Bacteroidia; o__Bacteroidales; f__Muribaculaceae; g__Muribaculaceae
960	7.0	0.0	9.0	1.0	7.0	0.0	0.0	3.0	4.0	1.0	12.0	12.0	k__Bacteria; p__Bacteroidota; c__Bacteroidia; o__Bacteroidales; f__Muribaculaceae; g__Muribaculaceae
961	6.0	18.0	1.0	13.0	0.0	0.0	3.0	1.0	12.0	3.0	17.0	4.0	k__Bacteria; p__Bacteroidota; c__Bacteroidia; o__Bacteroidales
962	1.0	0.0	2.0	0.0	3.0	0.0	1.0	4.0	3.0	0.0	2.0	1.0	k__Bacteria
963	4.0	3.0	1.0	1.0	1.0	6.0	0.0	0.0	0.0	0.0	0.0	5.0	k__Bacteria; p__Bacteroidota; c__Bacteroidia; o__Bacteroidales
964	11.0	54.0	4.0	20.0	4.0	0.0	0.0	5.0	66.0	41.0	37.0	9.0	k__Bacteria; p__Bacteroidota; c__Bacteroidia; o__Bacteroidales; f__Muribaculaceae; g__Muribaculaceae; s__uncultured_bacterium_g__Muribaculaceae
965	3.0	1.0	3.0	1.0	1.0	3.0	22.0	1.0	0.0	9.0	3.0	7.0	k__Bacteria; p__Bacteroidota; c__Bacteroidia; o__Bacteroidales
966	3.0	7.0	3.0	3.0	3.0	13.0	0.0	6.0	2.0	2.0	12.0	18.0	k__Bacteria; p__Bacteroidota; c__Bacteroidia; o__Bacteroidales; f__Prevotellaceae; g__Prevotellaceae_UCG-001; s__uncultured_bacterium_g__Prevotellaceae_UCG-001
967	6.0	3.0	7.0	4.0	0.0	0.0	11.0	0.0	0.0	0.0	0.0	0.0	k__Bacteria; p__Bacteroidota; c__Bacteroidia; o__Bacteroidales; f__Rikenellaceae; g__Rikenella; s__uncultured_bacterium_g__Rikenella
968	3.0	1.0	0.0	0.0	0.0	0.0	0.0	1.0	0.0	0.0	0.0	0.0	k__Bacteria; p__Bacteroidota; c__Bacteroidia; o__Bacteroidales; f__Prevotellaceae; g__Prevotella; s__uncultured_bacterium_g__Prevotella
969	126.0	134.0	111.0	42.0	205.0	0.0	1.0	88.0	157.0	170.0	155.0	125.0	k__Bacteria; p__Bacteroidota; c__Bacteroidia; o__Bacteroidales; f__Muribaculaceae; g__Muribaculaceae; s__uncultured_bacterium_g__Muribaculaceae
970	4.0	0.0	0.0	0.0	1.0	2.0	1.0	0.0	0.0	0.0	0.0	3.0	k__Bacteria; p__Bacteroidota; c__Bacteroidia; o__Bacteroidales; f__Muribaculaceae; g__Muribaculaceae; s__uncultured_bacterium_g__Muribaculaceae
971	2.0	16.0	3.0	11.0	0.0	1.0	1.0	2.0	13.0	1.0	14.0	2.0	k__Bacteria; p__Bacteroidota; c__Bacteroidia; o__Bacteroidales; f__Prevotellaceae
972	2.0	5.0	0.0	1.0	0.0	0.0	1.0	1.0	0.0	1.0	1.0	4.0	k__Bacteria; p__Bacteroidota; c__Bacteroidia; o__Bacteroidales
973	2.0	1.0	1.0	11.0	10.0	51.0	10.0	1.0	0.0	5.0	2.0	1.0	k__Bacteria; p__Bacteroidota; c__Bacteroidia; o__Bacteroidales; f__Muribaculaceae
974	1.0	0.0	0.0	0.0	1.0	0.0	0.0	1.0	0.0	0.0	2.0	0.0	k__Bacteria; p__Bacteroidota; c__Bacteroidia; o__Bacteroidales; f__Marinifilaceae; g__Odoribacter
975	7.0	18.0	6.0	7.0	3.0	19.0	0.0	1.0	4.0	0.0	2.0	0.0	k__Bacteria; p__Bacteroidota; c__Bacteroidia; o__Bacteroidales; f__Muribaculaceae; g__Muribaculaceae; s__uncultured_Bacteroidales_g__Muribaculaceae
976	4.0	2.0	6.0	0.0	2.0	1.0	1.0	1.0	3.0	2.0	0.0	1.0	k__Bacteria; p__Firmicutes; c__Clostridia; o__Oscillospirales; f__Oscillospiraceae; g__Oscillibacter
977	9.0	18.0	10.0	12.0	4.0	54.0	45.0	10.0	4.0	8.0	7.0	6.0	k__Bacteria; p__Bacteroidota; c__Bacteroidia; o__Bacteroidales; f__Muribaculaceae; g__Muribaculaceae; s__uncultured_bacterium_g__Muribaculaceae
978	3.0	15.0	0.0	16.0	0.0	0.0	0.0	30.0	16.0	39.0	11.0	16.0	k__Bacteria; p__Bacteroidota; c__Bacteroidia; o__Bacteroidales; f__Bacteroidaceae; g__Bacteroides
979	2.0	3.0	7.0	5.0	2.0	2.0	4.0	0.0	0.0	3.0	2.0	0.0	k__Bacteria; p__Bacteroidota; c__Bacteroidia; o__Bacteroidales; f__Muribaculaceae; g__Muribaculaceae
980	4.0	1.0	0.0	0.0	1.0	3.0	0.0	0.0	0.0	0.0	1.0	0.0	k__Bacteria; p__Firmicutes; c__Clostridia; o__Lachnospirales; f__Lachnospiraceae
981	4.0	1.0	3.0	4.0	2.0	0.0	1.0	0.0	0.0	0.0	2.0	1.0	k__Bacteria; p__Bacteroidota; c__Bacteroidia; o__Bacteroidales; f__Muribaculaceae; g__Muribaculaceae; s__uncultured_bacterium_g__Muribaculaceae
982	3.0	0.0	3.0	0.0	2.0	0.0	4.0	1.0	2.0	3.0	8.0	3.0	k__Bacteria; p__Bacteroidota; c__Bacteroidia; o__Bacteroidales; f__Muribaculaceae; g__Muribaculaceae
983	16.0	14.0	1.0	23.0	9.0	19.0	0.0	23.0	2.0	10.0	16.0	11.0	k__Bacteria; p__Bacteroidota; c__Bacteroidia; o__Bacteroidales
984	6.0	1.0	3.0	1.0	2.0	9.0	4.0	1.0	1.0	0.0	3.0	2.0	k__Bacteria; p__Bacteroidota; c__Bacteroidia; o__Bacteroidales; f__Muribaculaceae; g__Muribaculaceae
985	6.0	12.0	3.0	15.0	1.0	13.0	0.0	7.0	4.0	8.0	22.0	8.0	k__Bacteria; p__Bacteroidota; c__Bacteroidia; o__Bacteroidales; f__Muribaculaceae; g__Muribaculaceae; s__uncultured_bacterium_g__Muribaculaceae
986	10.0	15.0	5.0	3.0	4.0	4.0	1.0	0.0	7.0	5.0	2.0	1.0	k__Bacteria; p__Firmicutes; c__Clostridia; o__Oscillospirales; f__[Eubacterium]_coprostanoligenes_group; g__[Eubacterium]_coprostanoligenes_group
987	2.0	1.0	3.0	2.0	2.0	0.0	0.0	0.0	0.0	0.0	0.0	0.0	k__Bacteria; p__Bacteroidota; c__Bacteroidia; o__Bacteroidales; f__Muribaculaceae; g__Muribaculaceae
988	7.0	5.0	2.0	2.0	2.0	0.0	4.0	8.0	0.0	4.0	3.0	27.0	k__Bacteria; p__Bacteroidota; c__Bacteroidia; o__Bacteroidales; f__Marinifilaceae; g__Odoribacter; s__uncultured_bacterium_g__Odoribacter
989	4.0	0.0	2.0	1.0	0.0	3.0	0.0	0.0	0.0	0.0	0.0	0.0	k__Bacteria
990	5.0	5.0	5.0	9.0	47.0	16.0	1.0	52.0	18.0	35.0	24.0	8.0	k__Bacteria; p__Firmicutes; c__Clostridia; o__Lachnospirales; f__Lachnospiraceae
991	4.0	1.0	13.0	5.0	2.0	33.0	3.0	28.0	1.0	3.0	1.0	3.0	k__Bacteria; p__Firmicutes; c__Clostridia; o__Oscillospirales; f__Ruminococcaceae; g__Anaerotruncus; s__uncultured_bacterium_g__Anaerotruncus
992	9.0	16.0	0.0	3.0	7.0	11.0	0.0	18.0	3.0	10.0	9.0	8.0	k__Bacteria; p__Bacteroidota; c__Bacteroidia; o__Bacteroidales; f__Tannerellaceae; g__Parabacteroides
993	9.0	6.0	8.0	2.0	25.0	0.0	0.0	5.0	5.0	9.0	7.0	4.0	k__Bacteria; p__Bacteroidota; c__Bacteroidia; o__Bacteroidales; f__Muribaculaceae; g__Muribaculaceae; s__uncultured_bacterium_g__Muribaculaceae
994	7.0	0.0	4.0	1.0	6.0	10.0	0.0	12.0	5.0	3.0	3.0	4.0	k__Bacteria; p__Bacteroidota; c__Bacteroidia; o__Bacteroidales; f__Muribaculaceae; g__Muribaculaceae; s__uncultured_bacterium_g__Muribaculaceae
995	5.0	3.0	12.0	1.0	2.0	0.0	1.0	0.0	1.0	0.0	0.0	0.0	k__Bacteria; p__Bacteroidota; c__Bacteroidia; o__Bacteroidales; f__Muribaculaceae; g__Muribaculaceae
996	3.0	0.0	0.0	3.0	2.0	0.0	1.0	0.0	1.0	2.0	0.0	0.0	k__Bacteria; p__Bacteroidota; c__Bacteroidia; o__Bacteroidales; f__Muribaculaceae; g__Muribaculaceae; s__uncultured_bacterium_g__Muribaculaceae
997	2.0	0.0	0.0	4.0	1.0	0.0	1.0	0.0	0.0	0.0	0.0	0.0	k__Bacteria; p__Bacteroidota; c__Bacteroidia; o__Bacteroidales; f__Muribaculaceae; g__Muribaculaceae; s__uncultured_bacterium_g__Muribaculaceae
998	3.0	0.0	6.0	3.0	7.0	0.0	0.0	0.0	0.0	0.0	0.0	0.0	k__Bacteria; p__Bacteroidota; c__Bacteroidia; o__Bacteroidales
999	2.0	0.0	0.0	1.0	0.0	6.0	0.0	0.0	0.0	0.0	0.0	1.0	k__Bacteria; p__Firmicutes; c__Clostridia; o__Oscillospirales; f__Ruminococcaceae
1000	8.0	1.0	12.0	10.0	14.0	0.0	23.0	0.0	0.0	0.0	0.0	0.0	k__Bacteria; p__Bacteroidota; c__Bacteroidia; o__Bacteroidales; f__Muribaculaceae; g__Muribaculaceae; s__unidentified_g__Muribaculaceae
1001	2.0	29.0	1.0	22.0	6.0	0.0	0.0	2.0	2.0	2.0	3.0	4.0	k__Bacteria; p__Bacteroidota; c__Bacteroidia; o__Bacteroidales; f__Bacteroidaceae; g__Bacteroides
1002	6.0	6.0	0.0	2.0	0.0	0.0	2.0	0.0	0.0	0.0	0.0	0.0	k__Bacteria; p__Bacteroidota; c__Bacteroidia; o__Bacteroidales; f__Prevotellaceae; g__Alloprevotella; s__uncultured_Bacteroidales_g__Alloprevotella
1003	4.0	1.0	0.0	2.0	0.0	0.0	12.0	0.0	2.0	2.0	0.0	0.0	k__Bacteria; p__Firmicutes; c__Clostridia; o__uncultured; f__uncultured; g__uncultured; s__uncultured_bacterium_g__uncultured
1004	1.0	0.0	4.0	1.0	0.0	0.0	0.0	0.0	1.0	2.0	3.0	0.0	k__Bacteria; p__Firmicutes; c__Clostridia; o__Oscillospirales; f__Oscillospiraceae
1005	10.0	10.0	0.0	3.0	1.0	11.0	3.0	12.0	6.0	0.0	3.0	3.0	k__Bacteria; p__Bacteroidota; c__Bacteroidia; o__Bacteroidales; f__Muribaculaceae; g__Muribaculaceae; s__uncultured_bacterium_g__Muribaculaceae
1006	1.0	184.0	2.0	60.0	3.0	0.0	2.0	190.0	468.0	9.0	178.0	1285.0	k__Bacteria; p__Firmicutes; c__Clostridia; o__Lachnospirales; f__Lachnospiraceae; g__Lachnospiraceae_NK4A136_group; s__uncultured_bacterium_g__Lachnospiraceae_NK4A136_group
1007	13.0	33.0	17.0	26.0	11.0	7.0	7.0	10.0	10.0	12.0	8.0	24.0	k__Bacteria; p__Firmicutes; c__Clostridia; o__Lachnospirales; f__Lachnospiraceae; g__GCA-900066575; s__uncultured_bacterium_g__GCA-900066575
1008	3.0	0.0	1.0	0.0	0.0	0.0	0.0	0.0	0.0	0.0	0.0	0.0	k__Bacteria; p__Proteobacteria; c__Gammaproteobacteria; o__Burkholderiales; f__Sutterellaceae; g__Parasutterella; s__Parasutterella_excrementihominis_g__Parasutterella
1009	1.0	2.0	0.0	0.0	0.0	0.0	0.0	0.0	1.0	2.0	1.0	4.0	k__Bacteria; p__Bacteroidota; c__Bacteroidia; o__Bacteroidales
1010	2.0	4.0	8.0	7.0	7.0	11.0	6.0	13.0	7.0	2.0	5.0	8.0	k__Bacteria; p__Firmicutes; c__Clostridia; o__Oscillospirales; f__Oscillospiraceae; g__Colidextribacter
1011	6.0	1.0	4.0	0.0	3.0	0.0	0.0	0.0	0.0	0.0	0.0	0.0	k__Bacteria; p__Bacteroidota; c__Bacteroidia; o__Bacteroidales; f__Muribaculaceae; g__Muribaculaceae
1012	8.0	9.0	7.0	15.0	7.0	15.0	14.0	9.0	3.0	10.0	8.0	5.0	k__Bacteria; p__Bacteroidota; c__Bacteroidia; o__Bacteroidales; f__Muribaculaceae; g__Muribaculaceae; s__uncultured_bacterium_g__Muribaculaceae
1013	5.0	3.0	14.0	0.0	0.0	9.0	0.0	10.0	1.0	0.0	0.0	0.0	k__Bacteria; p__Firmicutes; c__Clostridia; o__Oscillospirales; f__Oscillospiraceae; g__Oscillibacter; s__[Clostridium]_leptum_g__Oscillibacter
1014	2.0	0.0	0.0	0.0	0.0	0.0	0.0	1.0	0.0	0.0	0.0	0.0	k__Bacteria; p__Firmicutes; c__Clostridia; o__Oscillospirales; f__UCG-010; g__UCG-010; s__unidentified_g__UCG-010
1015	4.0	0.0	1.0	0.0	0.0	0.0	0.0	0.0	0.0	0.0	0.0	0.0	k__Bacteria; p__Firmicutes; c__Clostridia; o__Lachnospirales; f__Lachnospiraceae; g__uncultured; s__uncultured_bacterium_g__uncultured
1016	26.0	17.0	8.0	28.0	18.0	10.0	1.0	23.0	3.0	3.0	6.0	2.0	k__Bacteria; p__Bacteroidota; c__Bacteroidia; o__Bacteroidales; f__Muribaculaceae; g__Muribaculaceae; s__uncultured_bacterium_g__Muribaculaceae
1017	1.0	0.0	1.0	1.0	0.0	1.0	6.0	0.0	0.0	1.0	0.0	0.0	k__Bacteria; p__Bacteroidota; c__Bacteroidia; o__Bacteroidales
1018	9.0	0.0	5.0	0.0	7.0	1.0	0.0	1.0	6.0	0.0	0.0	0.0	k__Bacteria; p__Firmicutes; c__Clostridia
1019	4.0	10.0	14.0	6.0	18.0	3.0	4.0	3.0	3.0	26.0	6.0	1.0	k__Bacteria; p__Firmicutes; c__Clostridia; o__Lachnospirales; f__Lachnospiraceae; g__uncultured; s__Clostridium_sp._g__uncultured
1020	3.0	2.0	1.0	1.0	5.0	0.0	0.0	0.0	2.0	0.0	1.0	0.0	k__Bacteria; p__Bacteroidota; c__Bacteroidia; o__Bacteroidales; f__Bacteroidaceae; g__Bacteroides
1021	3.0	1.0	0.0	0.0	3.0	3.0	0.0	6.0	3.0	0.0	0.0	1.0	k__Bacteria; p__Bacteroidota; c__Bacteroidia; o__Bacteroidales; f__Muribaculaceae; g__Muribaculaceae; s__uncultured_bacterium_g__Muribaculaceae
1022	2.0	0.0	4.0	10.0	0.0	0.0	0.0	6.0	70.0	5.0	30.0	5.0	k__Bacteria; p__Bacteroidota; c__Bacteroidia; o__Bacteroidales
1023	4.0	0.0	63.0	1.0	0.0	0.0	1.0	1.0	0.0	0.0	0.0	0.0	k__Bacteria; p__Firmicutes; c__Clostridia; o__Lachnospirales; f__Lachnospiraceae
1024	3.0	0.0	7.0	0.0	0.0	12.0	1.0	3.0	2.0	4.0	0.0	23.0	k__Bacteria; p__Bacteroidota; c__Bacteroidia; o__Bacteroidales
1025	2.0	9.0	9.0	5.0	15.0	6.0	10.0	0.0	4.0	18.0	5.0	12.0	k__Bacteria; p__Firmicutes; c__Clostridia; o__Peptostreptococcales-Tissierellales; f__Anaerovoracaceae; g__Family_XIII_AD3011_group
1026	22.0	0.0	17.0	0.0	0.0	0.0	5.0	1.0	0.0	0.0	0.0	0.0	k__Bacteria; p__Firmicutes; c__Clostridia; o__Lachnospirales; f__Lachnospiraceae
1027	4.0	3.0	1.0	0.0	3.0	7.0	10.0	1.0	0.0	1.0	0.0	2.0	k__Bacteria; p__Bacteroidota; c__Bacteroidia; o__Bacteroidales; f__Muribaculaceae; g__Muribaculaceae; s__uncultured_bacterium_g__Muribaculaceae
1028	2.0	2.0	0.0	5.0	1.0	0.0	0.0	0.0	0.0	0.0	0.0	2.0	k__Bacteria; p__Bacteroidota; c__Bacteroidia; o__Bacteroidales; f__Bacteroidaceae; g__Bacteroides
1029	3.0	5.0	1.0	4.0	2.0	3.0	0.0	1.0	14.0	14.0	8.0	13.0	k__Bacteria; p__Bacteroidota; c__Bacteroidia; o__Bacteroidales; f__Muribaculaceae; g__Muribaculaceae; s__uncultured_bacterium_g__Muribaculaceae
1030	2.0	0.0	0.0	0.0	0.0	0.0	0.0	0.0	0.0	0.0	0.0	0.0	k__Bacteria; p__Firmicutes; c__Clostridia; o__Oscillospirales; f__Oscillospiraceae
1031	2.0	0.0	0.0	0.0	0.0	0.0	0.0	0.0	0.0	0.0	0.0	0.0	k__Bacteria
1032	13.0	21.0	9.0	6.0	2.0	0.0	0.0	25.0	9.0	12.0	19.0	25.0	k__Bacteria; p__Bacteroidota; c__Bacteroidia; o__Bacteroidales; f__Muribaculaceae; g__Muribaculaceae
1033	2.0	0.0	0.0	0.0	0.0	0.0	0.0	0.0	0.0	0.0	0.0	0.0	k__Bacteria; p__Firmicutes; c__Clostridia; o__Lachnospirales; f__Lachnospiraceae
1034	272.0	185.0	78.0	247.0	289.0	368.0	204.0	246.0	126.0	300.0	181.0	480.0	k__Bacteria; p__Bacteroidota; c__Bacteroidia; o__Bacteroidales; f__Tannerellaceae; g__Parabacteroides; s__Parabacteroides_distasonis_g__Parabacteroides
1035	4.0	13.0	1.0	1.0	0.0	6.0	11.0	0.0	0.0	4.0	0.0	1.0	k__Bacteria; p__Bacteroidota; c__Bacteroidia; o__Bacteroidales; f__Rikenellaceae; g__Alistipes; s__Alistipes_inops_g__Alistipes
1036	8.0	10.0	4.0	8.0	5.0	4.0	1.0	5.0	30.0	1.0	15.0	14.0	k__Bacteria; p__Firmicutes; c__Clostridia; o__Oscillospirales; f__Oscillospiraceae
1037	1.0	0.0	0.0	0.0	1.0	0.0	0.0	0.0	0.0	3.0	0.0	1.0	k__Bacteria; p__Bacteroidota; c__Bacteroidia; o__Bacteroidales; f__Bacteroidaceae; g__Bacteroides; s__Bacteroides_eggerthii_g__Bacteroides
1038	2.0	0.0	0.0	0.0	0.0	0.0	0.0	0.0	0.0	0.0	0.0	0.0	k__Bacteria; p__Bacteroidota; c__Bacteroidia; o__Bacteroidales; f__Prevotellaceae; g__Prevotellaceae_UCG-001
1039	3.0	7.0	2.0	3.0	7.0	2.0	0.0	62.0	2.0	12.0	0.0	7.0	k__Bacteria; p__Firmicutes; c__Clostridia; o__Lachnospirales; f__Lachnospiraceae
1040	4.0	2.0	5.0	0.0	3.0	0.0	0.0	2.0	0.0	4.0	0.0	0.0	k__Bacteria; p__Bacteroidota; c__Bacteroidia; o__Bacteroidales; f__Rikenellaceae; g__Alistipes; s__uncultured_bacterium_g__Alistipes
1041	63.0	125.0	18.0	55.0	173.0	37.0	18.0	90.0	6.0	2.0	13.0	108.0	k__Bacteria; p__Bacteroidota; c__Bacteroidia; o__Bacteroidales; f__Bacteroidaceae; g__Bacteroides
1042	3.0	0.0	0.0	2.0	0.0	0.0	6.0	0.0	0.0	0.0	0.0	0.0	k__Bacteria; p__Bacteroidota; c__Bacteroidia; o__Bacteroidales; f__Prevotellaceae; g__Alloprevotella
1043	5.0	39.0	2.0	14.0	0.0	0.0	0.0	10.0	33.0	2.0	7.0	0.0	k__Bacteria; p__Bacteroidota; c__Bacteroidia; o__Bacteroidales; f__Muribaculaceae; g__Muribaculaceae; s__unidentified_g__Muribaculaceae
1044	14.0	10.0	6.0	1.0	11.0	0.0	2.0	6.0	6.0	0.0	1.0	0.0	k__Bacteria; p__Bacteroidota; c__Bacteroidia; o__Bacteroidales; f__Muribaculaceae; g__Muribaculaceae; s__uncultured_bacterium_g__Muribaculaceae
1045	19.0	9.0	20.0	4.0	2.0	1.0	2.0	9.0	0.0	0.0	2.0	5.0	k__Bacteria; p__Firmicutes; c__Clostridia; o__Lachnospirales; f__Lachnospiraceae; g__uncultured; s__uncultured_bacterium_g__uncultured
1046	2.0	1.0	1.0	0.0	1.0	3.0	0.0	0.0	1.0	0.0	0.0	0.0	k__Bacteria
1047	32.0	27.0	25.0	43.0	34.0	15.0	24.0	35.0	8.0	16.0	5.0	33.0	k__Bacteria; p__Bacteroidota; c__Bacteroidia; o__Bacteroidales; f__Muribaculaceae; g__Muribaculaceae; s__uncultured_bacterium_g__Muribaculaceae
1048	2.0	0.0	0.0	0.0	0.0	0.0	0.0	0.0	0.0	0.0	0.0	0.0	k__Bacteria; p__Firmicutes; c__Clostridia; o__Lachnospirales; f__Lachnospiraceae
1049	14.0	6.0	13.0	6.0	28.0	1.0	0.0	0.0	0.0	0.0	0.0	0.0	k__Bacteria; p__Bacteroidota; c__Bacteroidia; o__Bacteroidales; f__Muribaculaceae; g__Muribaculaceae; s__uncultured_Bacteroidales_g__Muribaculaceae
1050	4.0	2.0	0.0	0.0	1.0	1.0	2.0	0.0	6.0	2.0	3.0	3.0	k__Bacteria; p__Bacteroidota; c__Bacteroidia; o__Bacteroidales; f__Bacteroidaceae; g__Bacteroides
1051	2.0	0.0	0.0	0.0	0.0	0.0	0.0	0.0	0.0	0.0	0.0	0.0	k__Bacteria; p__Bacteroidota; c__Bacteroidia; o__Bacteroidales; f__Tannerellaceae
1052	2.0	0.0	0.0	0.0	0.0	0.0	0.0	0.0	0.0	0.0	0.0	0.0	k__Bacteria; p__Bacteroidota; c__Bacteroidia; o__Bacteroidales; f__Muribaculaceae; g__Muribaculaceae
1053	2.0	0.0	0.0	0.0	0.0	0.0	0.0	0.0	0.0	0.0	0.0	0.0	k__Bacteria; p__Bacteroidota; c__Bacteroidia; o__Bacteroidales; f__Muribaculaceae; g__Muribaculaceae
1054	5.0	1.0	13.0	13.0	28.0	1.0	2.0	21.0	7.0	160.0	17.0	6.0	k__Bacteria; p__Firmicutes; c__Clostridia; o__Lachnospirales; f__Lachnospiraceae
1055	16.0	20.0	31.0	33.0	10.0	3.0	3.0	15.0	1.0	15.0	2.0	0.0	k__Bacteria; p__Firmicutes; c__Clostridia; o__Lachnospirales; f__Lachnospiraceae; g__uncultured
1056	3.0	0.0	2.0	1.0	0.0	0.0	8.0	1.0	0.0	0.0	0.0	0.0	k__Bacteria; p__Bacteroidota; c__Bacteroidia; o__Bacteroidales; f__Muribaculaceae; g__Muribaculaceae; s__uncultured_bacterium_g__Muribaculaceae
1057	2.0	6.0	3.0	4.0	6.0	3.0	1.0	3.0	6.0	14.0	12.0	5.0	k__Bacteria; p__Bacteroidota; c__Bacteroidia; o__Bacteroidales; f__Muribaculaceae; g__Muribaculaceae; s__uncultured_bacterium_g__Muribaculaceae
1058	11.0	9.0	175.0	109.0	91.0	79.0	62.0	181.0	16.0	7.0	31.0	136.0	k__Bacteria; p__Firmicutes; c__Clostridia; o__Oscillospirales; f__Oscillospiraceae; g__uncultured
1059	1.0	1.0	1.0	1.0	3.0	0.0	0.0	0.0	0.0	0.0	0.0	0.0	k__Bacteria; p__Bacteroidota; c__Bacteroidia; o__Bacteroidales; f__Muribaculaceae; g__Muribaculaceae
1060	2.0	0.0	1.0	2.0	0.0	0.0	1.0	0.0	0.0	0.0	0.0	6.0	k__Bacteria; p__Bacteroidota; c__Bacteroidia; o__Bacteroidales; f__Muribaculaceae; g__Muribaculaceae; s__uncultured_bacterium_g__Muribaculaceae
1061	5.0	5.0	8.0	0.0	2.0	2.0	2.0	8.0	6.0	6.0	10.0	0.0	k__Bacteria; p__Firmicutes; c__Clostridia; o__Oscillospirales; f__Oscillospiraceae; g__UCG-005
1062	2.0	0.0	1.0	0.0	0.0	0.0	0.0	0.0	0.0	0.0	0.0	0.0	k__Bacteria; p__Bacteroidota; c__Bacteroidia; o__Bacteroidales; f__Muribaculaceae; g__Muribaculaceae; s__unidentified_g__Muribaculaceae
1063	1.0	0.0	1.0	0.0	0.0	0.0	0.0	0.0	0.0	0.0	0.0	0.0	k__Bacteria; p__Bacteroidota; c__Bacteroidia; o__Bacteroidales; f__Prevotellaceae
1064	6.0	3.0	6.0	1.0	1.0	9.0	0.0	1.0	2.0	0.0	0.0	4.0	k__Bacteria
1065	5.0	7.0	0.0	11.0	4.0	0.0	0.0	1.0	12.0	10.0	13.0	11.0	k__Bacteria; p__Bacteroidota; c__Bacteroidia; o__Bacteroidales; f__Muribaculaceae; g__Muribaculum; s__Muribaculum_intestinale_g__Muribaculum
1066	2.0	8.0	4.0	4.0	1.0	14.0	3.0	6.0	1.0	1.0	2.0	1.0	k__Bacteria; p__Bacteroidota; c__Bacteroidia; o__Bacteroidales
1067	5.0	0.0	0.0	0.0	0.0	0.0	0.0	0.0	0.0	0.0	0.0	0.0	k__Bacteria; p__Firmicutes; c__Clostridia; o__Oscillospirales
1068	5.0	0.0	2.0	5.0	0.0	0.0	0.0	1.0	0.0	1.0	2.0	4.0	k__Bacteria; p__Bacteroidota; c__Bacteroidia; o__Bacteroidales; f__Muribaculaceae; g__Muribaculaceae
1069	8.0	11.0	4.0	13.0	0.0	1.0	6.0	3.0	2.0	6.0	1.0	3.0	k__Bacteria; p__Bacteroidota; c__Bacteroidia; o__Bacteroidales; f__Muribaculaceae; g__Muribaculaceae; s__uncultured_bacterium_g__Muribaculaceae
1070	2.0	0.0	0.0	0.0	0.0	0.0	0.0	0.0	0.0	0.0	0.0	0.0	k__Bacteria; p__Bacteroidota; c__Bacteroidia; o__Bacteroidales; f__Muribaculaceae; g__Muribaculaceae; s__uncultured_bacterium_g__Muribaculaceae
1071	2.0	1.0	5.0	2.0	0.0	0.0	0.0	1.0	0.0	1.0	2.0	0.0	k__Bacteria; p__Bacteroidota; c__Bacteroidia; o__Bacteroidales; f__Muribaculaceae; g__Muribaculaceae; s__uncultured_bacterium_g__Muribaculaceae
1072	2.0	2.0	7.0	2.0	11.0	0.0	2.0	0.0	1.0	0.0	0.0	1.0	k__Bacteria; p__Bacteroidota; c__Bacteroidia; o__Bacteroidales; f__Muribaculaceae; g__Muribaculaceae
1073	3.0	1.0	7.0	5.0	10.0	0.0	0.0	3.0	0.0	1.0	0.0	0.0	k__Bacteria; p__Bacteroidota; c__Bacteroidia; o__Bacteroidales; f__Muribaculaceae; g__Muribaculaceae; s__uncultured_bacterium_g__Muribaculaceae
1074	2.0	0.0	0.0	0.0	0.0	0.0	2.0	0.0	0.0	0.0	0.0	0.0	k__Bacteria; p__Desulfobacterota; c__Desulfovibrionia; o__Desulfovibrionales; f__Desulfovibrionaceae; g__uncultured; s__uncultured_bacterium_g__uncultured
1075	3.0	1.0	0.0	0.0	2.0	0.0	0.0	1.0	1.0	3.0	1.0	0.0	k__Bacteria; p__Bacteroidota; c__Bacteroidia; o__Bacteroidales; f__Muribaculaceae; g__Muribaculaceae
1076	9.0	15.0	0.0	10.0	0.0	0.0	0.0	0.0	0.0	1.0	0.0	0.0	k__Bacteria; p__Bacteroidota; c__Bacteroidia; o__Bacteroidales; f__Muribaculaceae
1077	1.0	1.0	0.0	0.0	0.0	2.0	6.0	1.0	1.0	0.0	6.0	1.0	k__Bacteria; p__Bacteroidota; c__Bacteroidia; o__Bacteroidales; f__Muribaculaceae; g__Muribaculaceae; s__uncultured_bacterium_g__Muribaculaceae
1078	14.0	0.0	1.0	8.0	28.0	13.0	5.0	31.0	4.0	6.0	8.0	10.0	k__Bacteria; p__Bacteroidota; c__Bacteroidia; o__Bacteroidales
1079	3.0	0.0	0.0	0.0	0.0	0.0	0.0	0.0	0.0	0.0	0.0	0.0	k__Bacteria; p__Firmicutes; c__Clostridia; o__Lachnospirales; f__Lachnospiraceae
1080	2.0	3.0	1.0	0.0	0.0	1.0	5.0	1.0	2.0	0.0	0.0	0.0	k__Bacteria; p__Firmicutes; c__Clostridia; o__Oscillospirales; f__Oscillospiraceae
1081	3.0	6.0	0.0	0.0	4.0	2.0	0.0	0.0	1.0	0.0	0.0	0.0	k__Bacteria; p__Bacteroidota; c__Bacteroidia; o__Bacteroidales; f__Muribaculaceae; g__Muribaculaceae; s__uncultured_bacterium_g__Muribaculaceae
1082	2.0	0.0	3.0	0.0	5.0	0.0	1.0	5.0	4.0	1.0	3.0	6.0	k__Bacteria; p__Bacteroidota; c__Bacteroidia; o__Bacteroidales
1083	4.0	1.0	1.0	0.0	0.0	0.0	0.0	0.0	0.0	0.0	0.0	0.0	k__Bacteria; p__Bacteroidota; c__Bacteroidia; o__Bacteroidales; f__Muribaculaceae; g__Muribaculaceae; s__uncultured_bacterium_g__Muribaculaceae
1084	4.0	0.0	3.0	7.0	13.0	0.0	0.0	14.0	3.0	6.0	10.0	10.0	k__Bacteria; p__Bacteroidota; c__Bacteroidia; o__Bacteroidales; f__Muribaculaceae; g__Muribaculaceae; s__uncultured_bacterium_g__Muribaculaceae
1085	29.0	13.0	25.0	1.0	20.0	0.0	0.0	1.0	1.0	0.0	0.0	0.0	k__Bacteria; p__Bacteroidota; c__Bacteroidia; o__Bacteroidales; f__Muribaculaceae; g__Muribaculaceae; s__uncultured_bacterium_g__Muribaculaceae
1086	5.0	2.0	2.0	0.0	1.0	1.0	1.0	1.0	0.0	0.0	1.0	0.0	k__Bacteria; p__Bacteroidota; c__Bacteroidia; o__Bacteroidales; f__Muribaculaceae; g__Muribaculaceae; s__uncultured_bacterium_g__Muribaculaceae
1087	5.0	0.0	0.0	0.0	0.0	0.0	0.0	0.0	0.0	0.0	0.0	0.0	k__Bacteria; p__Firmicutes; c__Clostridia; o__Clostridia_UCG-014; f__Clostridia_UCG-014; g__Clostridia_UCG-014
1088	4.0	0.0	2.0	0.0	2.0	4.0	0.0	1.0	2.0	1.0	1.0	2.0	k__Bacteria; p__Bacteroidota; c__Bacteroidia; o__Bacteroidales; f__Muribaculaceae; g__Muribaculaceae; s__uncultured_bacterium_g__Muribaculaceae
1089	28.0	17.0	14.0	6.0	35.0	0.0	0.0	11.0	10.0	31.0	11.0	11.0	k__Bacteria; p__Bacteroidota; c__Bacteroidia; o__Bacteroidales; f__Muribaculaceae; g__Muribaculaceae; s__uncultured_bacterium_g__Muribaculaceae
1090	3.0	0.0	3.0	4.0	8.0	0.0	0.0	5.0	3.0	3.0	7.0	9.0	k__Bacteria; p__Bacteroidota; c__Bacteroidia; o__Bacteroidales; f__Muribaculaceae; g__Muribaculaceae; s__uncultured_bacterium_g__Muribaculaceae
1091	7.0	4.0	9.0	9.0	8.0	1.0	46.0	17.0	4.0	3.0	0.0	0.0	k__Bacteria; p__Bacteroidota; c__Bacteroidia; o__Bacteroidales; f__Muribaculaceae; g__Muribaculaceae; s__uncultured_bacterium_g__Muribaculaceae
1092	10.0	1.0	10.0	2.0	3.0	2.0	6.0	5.0	2.0	3.0	4.0	0.0	k__Bacteria; p__Bacteroidota; c__Bacteroidia; o__Bacteroidales; f__Tannerellaceae; g__Parabacteroides; s__uncultured_Bacteroidales_g__Parabacteroides
1093	5.0	4.0	3.0	27.0	1.0	0.0	0.0	2.0	1.0	10.0	8.0	9.0	k__Bacteria; p__Bacteroidota; c__Bacteroidia; o__Bacteroidales; f__Muribaculaceae; g__Muribaculaceae
1094	4.0	1.0	4.0	10.0	3.0	2.0	3.0	3.0	0.0	2.0	1.0	4.0	k__Bacteria; p__Firmicutes; c__Clostridia; o__Oscillospirales; f__Ruminococcaceae; g__Anaerotruncus; s__uncultured_bacterium_g__Anaerotruncus
1095	4.0	1.0	5.0	4.0	15.0	1.0	4.0	2.0	0.0	1.0	0.0	3.0	k__Bacteria; p__Bacteroidota; c__Bacteroidia; o__Bacteroidales; f__Muribaculaceae; g__Muribaculaceae; s__uncultured_bacterium_g__Muribaculaceae
1096	8.0	11.0	15.0	13.0	19.0	15.0	10.0	14.0	3.0	4.0	3.0	9.0	k__Bacteria; p__Bacteroidota; c__Bacteroidia; o__Bacteroidales; f__Muribaculaceae; g__Muribaculaceae
1097	2.0	6.0	2.0	1.0	1.0	0.0	2.0	5.0	11.0	8.0	8.0	2.0	k__Bacteria; p__Firmicutes; c__Clostridia; o__Lachnospirales; f__Lachnospiraceae; g__Anaerostipes; s__Anaerostipes_hadrus_g__Anaerostipes
1098	3.0	1.0	2.0	0.0	0.0	0.0	0.0	0.0	0.0	0.0	0.0	6.0	k__Bacteria; p__Bacteroidota; c__Bacteroidia; o__Bacteroidales; f__Muribaculaceae; g__Muribaculaceae; s__uncultured_Bacteroidales_g__Muribaculaceae
1099	1.0	6.0	1.0	2.0	0.0	0.0	0.0	1.0	2.0	2.0	3.0	0.0	k__Bacteria; p__Bacteroidota; c__Bacteroidia; o__Bacteroidales
1100	8.0	0.0	0.0	0.0	1.0	0.0	0.0	0.0	0.0	0.0	0.0	0.0	k__Bacteria
1101	8.0	5.0	4.0	9.0	17.0	36.0	0.0	6.0	8.0	3.0	3.0	37.0	k__Bacteria; p__Bacteroidota; c__Bacteroidia; o__Bacteroidales; f__Muribaculaceae; g__Muribaculaceae; s__uncultured_bacterium_g__Muribaculaceae
1102	6.0	0.0	17.0	15.0	15.0	0.0	0.0	8.0	37.0	53.0	4.0	7.0	k__Bacteria; p__Bacteroidota; c__Bacteroidia; o__Bacteroidales; f__Muribaculaceae; g__Muribaculaceae; s__uncultured_bacterium_g__Muribaculaceae
1103	8.0	16.0	10.0	2.0	3.0	1.0	0.0	0.0	0.0	1.0	1.0	6.0	k__Bacteria; p__Firmicutes; c__Clostridia; o__Oscillospirales; f__Butyricicoccaceae; g__UCG-009; s__uncultured_bacterium_g__UCG-009
1104	15.0	8.0	1.0	0.0	9.0	0.0	0.0	1.0	1.0	0.0	0.0	0.0	k__Bacteria; p__Firmicutes; c__Clostridia; o__Lachnospirales; f__Lachnospiraceae; g__Lachnospiraceae_NK4A136_group; s__uncultured_bacterium_g__Lachnospiraceae_NK4A136_group
1105	5.0	4.0	1.0	4.0	0.0	0.0	18.0	0.0	0.0	0.0	1.0	0.0	k__Bacteria; p__Bacteroidota; c__Bacteroidia; o__Bacteroidales; f__Prevotellaceae
1106	3.0	4.0	1.0	2.0	3.0	0.0	3.0	0.0	0.0	0.0	1.0	1.0	k__Bacteria; p__Bacteroidota; c__Bacteroidia; o__Bacteroidales; f__Muribaculaceae; g__Muribaculaceae; s__uncultured_bacterium_g__Muribaculaceae
1107	10.0	1.0	24.0	6.0	44.0	0.0	1.0	14.0	31.0	14.0	40.0	19.0	k__Bacteria; p__Bacteroidota; c__Bacteroidia; o__Bacteroidales; f__Muribaculaceae; g__Muribaculaceae
1108	5.0	1.0	7.0	3.0	3.0	5.0	61.0	1.0	3.0	1.0	1.0	0.0	k__Bacteria; p__Bacteroidota; c__Bacteroidia; o__Bacteroidales; f__Muribaculaceae; g__Muribaculaceae; s__uncultured_bacterium_g__Muribaculaceae
1109	2.0	0.0	1.0	4.0	1.0	1.0	7.0	0.0	0.0	0.0	0.0	0.0	k__Bacteria; p__Bacteroidota; c__Bacteroidia; o__Bacteroidales; f__Prevotellaceae
1110	2.0	11.0	6.0	0.0	5.0	27.0	23.0	23.0	12.0	10.0	5.0	19.0	k__Bacteria; p__Bacteroidota; c__Bacteroidia; o__Bacteroidales; f__Muribaculaceae; g__Muribaculaceae; s__uncultured_bacterium_g__Muribaculaceae
1111	4.0	3.0	0.0	5.0	1.0	2.0	5.0	4.0	0.0	1.0	3.0	1.0	k__Bacteria; p__Bacteroidota; c__Bacteroidia; o__Bacteroidales; f__Muribaculaceae; g__Muribaculaceae
1112	11.0	35.0	11.0	12.0	10.0	42.0	157.0	6.0	11.0	12.0	9.0	10.0	k__Bacteria; p__Bacteroidota; c__Bacteroidia; o__Bacteroidales; f__Muribaculaceae; g__Muribaculaceae; s__uncultured_bacterium_g__Muribaculaceae
1113	2.0	0.0	0.0	0.0	0.0	0.0	0.0	0.0	0.0	0.0	1.0	0.0	k__Bacteria; p__Bacteroidota; c__Bacteroidia; o__Bacteroidales
1114	2.0	0.0	0.0	0.0	0.0	3.0	0.0	2.0	0.0	0.0	1.0	0.0	k__Bacteria; p__Bacteroidota; c__Bacteroidia; o__Bacteroidales; f__Muribaculaceae; g__Muribaculaceae; s__uncultured_bacterium_g__Muribaculaceae
1115	21.0	14.0	30.0	19.0	6.0	21.0	5.0	17.0	1.0	1.0	2.0	21.0	k__Bacteria; p__Firmicutes; c__Clostridia; o__Oscillospirales; f__Oscillospiraceae; g__Colidextribacter
1116	6.0	0.0	0.0	0.0	0.0	0.0	0.0	0.0	0.0	0.0	0.0	0.0	k__Bacteria; p__Firmicutes; c__Clostridia; o__Lachnospirales; f__Lachnospiraceae; g__Lachnospiraceae_NK4A136_group; s__uncultured_bacterium_g__Lachnospiraceae_NK4A136_group
1117	3.0	2.0	1.0	1.0	0.0	1.0	3.0	0.0	0.0	3.0	0.0	0.0	k__Bacteria; p__Bacteroidota; c__Bacteroidia; o__Bacteroidales
1118	3.0	2.0	0.0	1.0	0.0	6.0	3.0	1.0	0.0	0.0	1.0	0.0	k__Bacteria; p__Bacteroidota; c__Bacteroidia; o__Bacteroidales; f__Muribaculaceae; g__Muribaculaceae; s__uncultured_bacterium_g__Muribaculaceae
1119	2.0	1.0	5.0	3.0	3.0	0.0	2.0	11.0	35.0	10.0	42.0	26.0	k__Bacteria; p__Bacteroidota; c__Bacteroidia; o__Bacteroidales; f__Muribaculaceae; g__Muribaculaceae
1120	10.0	6.0	1.0	4.0	0.0	5.0	5.0	2.0	2.0	5.0	0.0	4.0	k__Bacteria; p__Firmicutes; c__Clostridia; o__Oscillospirales; f__Oscillospiraceae
1121	2.0	0.0	2.0	0.0	0.0	0.0	2.0	8.0	1.0	2.0	0.0	0.0	k__Bacteria; p__Firmicutes; c__Clostridia; o__Lachnospirales; f__Lachnospiraceae
1122	3.0	0.0	0.0	0.0	0.0	0.0	0.0	0.0	0.0	0.0	0.0	0.0	k__Bacteria; p__Firmicutes; c__Clostridia; o__Oscillospirales
1123	19.0	16.0	16.0	16.0	23.0	3.0	1.0	19.0	25.0	17.0	15.0	17.0	k__Bacteria; p__Bacteroidota; c__Bacteroidia; o__Bacteroidales; f__Muribaculaceae; g__Muribaculaceae; s__uncultured_bacterium_g__Muribaculaceae
1124	2.0	3.0	0.0	1.0	0.0	1.0	0.0	0.0	0.0	1.0	1.0	1.0	k__Bacteria; p__Bacteroidota; c__Bacteroidia; o__Bacteroidales; f__Bacteroidaceae; g__Bacteroides
1125	12.0	24.0	19.0	11.0	9.0	19.0	21.0	16.0	4.0	8.0	11.0	4.0	k__Bacteria; p__Bacteroidota; c__Bacteroidia; o__Bacteroidales; f__Muribaculaceae; g__Muribaculaceae; s__uncultured_bacterium_g__Muribaculaceae
1126	4.0	3.0	0.0	0.0	0.0	0.0	0.0	1.0	3.0	1.0	4.0	2.0	k__Bacteria; p__Bacteroidota; c__Bacteroidia; o__Bacteroidales; f__Prevotellaceae; g__Prevotellaceae_UCG-001; s__uncultured_bacterium_g__Prevotellaceae_UCG-001
1127	4.0	0.0	0.0	1.0	0.0	1.0	0.0	2.0	0.0	0.0	0.0	0.0	k__Bacteria; p__Bacteroidota; c__Bacteroidia; o__Bacteroidales; f__Muribaculaceae; g__Muribaculaceae; s__uncultured_bacterium_g__Muribaculaceae
1128	8.0	8.0	25.0	12.0	3.0	13.0	12.0	18.0	3.0	2.0	0.0	9.0	k__Bacteria; p__Firmicutes; c__Clostridia; o__Oscillospirales; f__Oscillospiraceae; g__Colidextribacter; s__uncultured_bacterium_g__Colidextribacter
1129	37.0	29.0	11.0	50.0	22.0	66.0	0.0	25.0	28.0	13.0	12.0	2.0	k__Bacteria; p__Bacteroidota; c__Bacteroidia; o__Bacteroidales; f__Muribaculaceae; g__Muribaculaceae; s__uncultured_bacterium_g__Muribaculaceae
1130	14.0	10.0	4.0	18.0	28.0	15.0	11.0	9.0	96.0	6.0	14.0	1.0	k__Bacteria; p__Firmicutes; c__Clostridia; o__Clostridia_UCG-014; f__Clostridia_UCG-014; g__Clostridia_UCG-014
1131	9.0	2.0	10.0	8.0	4.0	0.0	5.0	0.0	0.0	0.0	0.0	0.0	k__Bacteria; p__Bacteroidota; c__Bacteroidia; o__Bacteroidales; f__Muribaculaceae; g__Muribaculum; s__Muribaculum_intestinale_g__Muribaculum
1132	4.0	2.0	2.0	1.0	0.0	2.0	0.0	0.0	0.0	5.0	4.0	1.0	k__Bacteria; p__Bacteroidota; c__Bacteroidia; o__Bacteroidales; f__Marinifilaceae; g__Butyricimonas; s__Butyricimonas_virosa_g__Butyricimonas
1133	2.0	0.0	0.0	0.0	0.0	0.0	0.0	0.0	0.0	0.0	0.0	1.0	k__Bacteria
1134	11.0	9.0	36.0	28.0	13.0	0.0	2.0	10.0	2.0	6.0	8.0	232.0	k__Bacteria; p__Firmicutes; c__Clostridia; o__Lachnospirales; f__Lachnospiraceae; g__uncultured; s__uncultured_bacterium_g__uncultured
1135	5.0	0.0	0.0	3.0	0.0	0.0	3.0	0.0	2.0	0.0	0.0	0.0	k__Bacteria; p__Firmicutes; c__Clostridia; o__Oscillospirales; f__Oscillospiraceae
1136	2.0	0.0	0.0	0.0	0.0	2.0	1.0	0.0	0.0	0.0	0.0	0.0	k__Bacteria; p__Bacteroidota; c__Bacteroidia; o__Bacteroidales; f__Muribaculaceae; g__Muribaculaceae; s__uncultured_bacterium_g__Muribaculaceae
1137	2.0	3.0	3.0	2.0	2.0	2.0	1.0	1.0	3.0	2.0	3.0	1.0	k__Bacteria; p__Bacteroidota; c__Bacteroidia; o__Bacteroidales; f__Prevotellaceae
1138	5.0	4.0	5.0	2.0	0.0	4.0	3.0	20.0	82.0	69.0	3.0	1.0	k__Bacteria; p__Bacteroidota; c__Bacteroidia; o__Bacteroidales; f__Rikenellaceae; g__Alistipes; s__uncultured_bacterium_g__Alistipes
1139	1.0	2.0	0.0	1.0	0.0	0.0	0.0	1.0	0.0	0.0	0.0	0.0	k__Bacteria; p__Bacteroidota; c__Bacteroidia; o__Bacteroidales
1140	3.0	0.0	0.0	0.0	3.0	1.0	0.0	3.0	0.0	3.0	1.0	2.0	k__Bacteria; p__Bacteroidota; c__Bacteroidia; o__Bacteroidales; f__Muribaculaceae; g__Muribaculaceae; s__uncultured_bacterium_g__Muribaculaceae
1141	4.0	7.0	0.0	6.0	5.0	0.0	0.0	1.0	1.0	6.0	1.0	3.0	k__Bacteria; p__Bacteroidota; c__Bacteroidia; o__Bacteroidales; f__Muribaculaceae; g__Muribaculaceae; s__uncultured_Bacteroidales_g__Muribaculaceae
1142	2.0	0.0	5.0	1.0	2.0	3.0	0.0	5.0	1.0	2.0	2.0	6.0	k__Bacteria; p__Desulfobacterota; c__Desulfovibrionia; o__Desulfovibrionales; f__Desulfovibrionaceae; g__Desulfovibrio
1143	1.0	0.0	0.0	0.0	0.0	0.0	0.0	1.0	1.0	1.0	3.0	0.0	k__Bacteria; p__Bacteroidota; c__Bacteroidia; o__Bacteroidales; f__Muribaculaceae; g__Muribaculaceae
1144	3.0	0.0	0.0	0.0	1.0	0.0	0.0	0.0	1.0	0.0	0.0	0.0	k__Bacteria; p__Bacteroidota; c__Bacteroidia; o__Bacteroidales; f__Muribaculaceae; g__Muribaculaceae; s__uncultured_bacterium_g__Muribaculaceae
1145	4.0	0.0	4.0	1.0	6.0	2.0	9.0	4.0	1.0	10.0	3.0	1.0	k__Bacteria; p__Bacteroidota; c__Bacteroidia; o__Bacteroidales; f__Muribaculaceae; g__Muribaculaceae; s__uncultured_bacterium_g__Muribaculaceae
1146	1.0	6.0	0.0	0.0	0.0	1.0	0.0	4.0	0.0	0.0	1.0	2.0	k__Bacteria; p__Bacteroidota; c__Bacteroidia; o__Bacteroidales; f__Muribaculaceae; g__Muribaculaceae
1147	3.0	3.0	1.0	1.0	5.0	1.0	1.0	7.0	1.0	7.0	9.0	9.0	k__Bacteria; p__Bacteroidota; c__Bacteroidia; o__Bacteroidales; f__Muribaculaceae; g__Muribaculaceae; s__uncultured_bacterium_g__Muribaculaceae
1148	2.0	4.0	2.0	1.0	1.0	0.0	5.0	2.0	0.0	1.0	1.0	1.0	k__Bacteria; p__Bacteroidota; c__Bacteroidia; o__Bacteroidales; f__Muribaculaceae; g__Muribaculaceae; s__unidentified_g__Muribaculaceae
1149	6.0	4.0	3.0	4.0	1.0	0.0	0.0	3.0	5.0	2.0	4.0	1.0	k__Bacteria; p__Bacteroidota; c__Bacteroidia; o__Bacteroidales; f__Muribaculaceae; g__Muribaculaceae; s__uncultured_bacterium_g__Muribaculaceae
1150	3.0	0.0	0.0	1.0	0.0	0.0	0.0	2.0	0.0	3.0	1.0	5.0	k__Bacteria; p__Bacteroidota; c__Bacteroidia; o__Bacteroidales; f__Marinifilaceae; g__Odoribacter; s__uncultured_bacterium_g__Odoribacter
1151	1.0	1.0	1.0	0.0	1.0	0.0	0.0	0.0	0.0	0.0	0.0	0.0	k__Bacteria; p__Gemmatimonadota; c__Gemmatimonadetes; o__Gemmatimonadales; f__Gemmatimonadaceae; g__Gemmatimonas; s__uncultured_Gemmatimonadetes_g__Gemmatimonas
1152	34.0	38.0	26.0	51.0	38.0	62.0	2.0	35.0	52.0	26.0	37.0	13.0	k__Bacteria; p__Bacteroidota; c__Bacteroidia; o__Bacteroidales; f__Muribaculaceae; g__Muribaculaceae; s__uncultured_bacterium_g__Muribaculaceae
1153	6.0	0.0	0.0	0.0	0.0	0.0	0.0	0.0	0.0	0.0	0.0	0.0	k__Bacteria; p__Firmicutes; c__Clostridia; o__Lachnospirales; f__Lachnospiraceae; g__Roseburia; s__mouse_gut_g__Roseburia
1154	2.0	0.0	2.0	2.0	3.0	2.0	0.0	0.0	0.0	0.0	0.0	0.0	k__Bacteria; p__Proteobacteria; c__Gammaproteobacteria; o__Burkholderiales; f__Sutterellaceae; g__Parasutterella
1155	4.0	2.0	0.0	2.0	2.0	2.0	2.0	3.0	2.0	0.0	1.0	0.0	k__Bacteria; p__Firmicutes; c__Clostridia; o__Oscillospirales; f__Ruminococcaceae; g__Ruminococcus
1156	1.0	0.0	1.0	2.0	4.0	38.0	27.0	0.0	0.0	0.0	0.0	1.0	k__Bacteria; p__Bacteroidota; c__Bacteroidia; o__Bacteroidales; f__Muribaculaceae; g__Muribaculaceae; s__uncultured_bacterium_g__Muribaculaceae
1157	2.0	5.0	2.0	1.0	10.0	0.0	4.0	0.0	0.0	0.0	0.0	2.0	k__Bacteria; p__Bacteroidota; c__Bacteroidia; o__Bacteroidales; f__Muribaculaceae; g__Muribaculaceae; s__unidentified_g__Muribaculaceae
1158	4.0	283.0	32.0	26.0	25.0	3.0	7.0	16.0	19.0	21.0	23.0	114.0	k__Bacteria; p__Firmicutes; c__Clostridia; o__Clostridia_UCG-014; f__Clostridia_UCG-014; g__Clostridia_UCG-014; s__uncultured_rumen_g__Clostridia_UCG-014
1159	10.0	8.0	4.0	5.0	3.0	2.0	2.0	4.0	21.0	39.0	26.0	26.0	k__Bacteria; p__Bacteroidota; c__Bacteroidia; o__Bacteroidales; f__Bacteroidaceae; g__Bacteroides; s__Bacteroides_caccae_g__Bacteroides
1160	2.0	0.0	0.0	1.0	0.0	0.0	0.0	0.0	0.0	0.0	0.0	0.0	k__Bacteria; p__Bacteroidota; c__Bacteroidia; o__Bacteroidales; f__Marinifilaceae; g__Odoribacter; s__uncultured_bacterium_g__Odoribacter
1161	2.0	0.0	0.0	0.0	0.0	0.0	0.0	0.0	0.0	0.0	0.0	0.0	k__Bacteria; p__Bacteroidota; c__Bacteroidia; o__Bacteroidales
1162	8.0	9.0	1.0	1.0	1.0	2.0	9.0	0.0	3.0	8.0	2.0	0.0	k__Bacteria; p__Bacteroidota; c__Bacteroidia; o__Bacteroidales; f__Muribaculaceae; g__Muribaculaceae; s__uncultured_bacterium_g__Muribaculaceae
1163	19.0	5.0	4.0	14.0	32.0	32.0	9.0	26.0	9.0	9.0	3.0	15.0	k__Bacteria; p__Bacteroidota; c__Bacteroidia; o__Bacteroidales; f__Muribaculaceae; g__Muribaculaceae; s__uncultured_bacterium_g__Muribaculaceae
1164	2.0	3.0	0.0	3.0	0.0	0.0	0.0	0.0	0.0	0.0	0.0	0.0	k__Bacteria; p__Firmicutes; c__Clostridia; o__Lachnospirales; f__Lachnospiraceae
1165	4.0	12.0	9.0	15.0	11.0	27.0	10.0	38.0	21.0	14.0	17.0	34.0	k__Bacteria; p__Bacteroidota; c__Bacteroidia; o__Bacteroidales; f__Prevotellaceae; g__Prevotellaceae_UCG-001; s__uncultured_bacterium_g__Prevotellaceae_UCG-001
1166	3.0	1.0	1.0	2.0	1.0	0.0	3.0	0.0	4.0	7.0	8.0	7.0	k__Bacteria; p__Bacteroidota; c__Bacteroidia; o__Bacteroidales; f__Muribaculaceae; g__Muribaculaceae; s__uncultured_bacterium_g__Muribaculaceae
1167	17.0	4.0	104.0	9.0	1.0	0.0	1.0	1.0	0.0	0.0	0.0	0.0	k__Bacteria; p__Firmicutes; c__Clostridia; o__Lachnospirales; f__Lachnospiraceae
1168	17.0	28.0	3.0	12.0	2.0	13.0	0.0	1.0	0.0	0.0	0.0	0.0	k__Bacteria; p__Firmicutes; c__Clostridia; o__Lachnospirales; f__Lachnospiraceae
1169	2.0	0.0	0.0	0.0	0.0	0.0	0.0	0.0	0.0	0.0	0.0	0.0	k__Bacteria; p__Bacteroidota; c__Bacteroidia; o__Bacteroidales; f__Muribaculaceae; g__Muribaculaceae
1170	6.0	0.0	0.0	0.0	0.0	0.0	0.0	0.0	0.0	0.0	0.0	0.0	k__Bacteria; p__Firmicutes; c__Clostridia; o__Lachnospirales; f__Lachnospiraceae
1171	4.0	0.0	1.0	3.0	2.0	1.0	0.0	4.0	2.0	0.0	4.0	1.0	k__Bacteria; p__Bacteroidota; c__Bacteroidia; o__Bacteroidales; f__Muribaculaceae; g__Muribaculaceae; s__uncultured_bacterium_g__Muribaculaceae
1172	1.0	1.0	1.0	3.0	1.0	3.0	10.0	0.0	0.0	1.0	0.0	2.0	k__Bacteria; p__Bacteroidota; c__Bacteroidia; o__Bacteroidales; f__Muribaculaceae; g__Muribaculaceae; s__uncultured_bacterium_g__Muribaculaceae
1173	2.0	11.0	5.0	31.0	0.0	3.0	17.0	2.0	10.0	5.0	3.0	0.0	k__Bacteria; p__Bacteroidota; c__Bacteroidia; o__Bacteroidales; f__Prevotellaceae
1174	2.0	0.0	0.0	0.0	0.0	0.0	0.0	0.0	1.0	1.0	4.0	0.0	k__Bacteria; p__Proteobacteria; c__Gammaproteobacteria; o__Burkholderiales; f__Sutterellaceae; g__Parasutterella; s__Parasutterella_excrementihominis_g__Parasutterella
1175	5.0	9.0	4.0	8.0	6.0	11.0	4.0	13.0	19.0	22.0	28.0	41.0	k__Bacteria; p__Bacteroidota; c__Bacteroidia; o__Bacteroidales; f__Muribaculaceae; g__Muribaculaceae; s__uncultured_bacterium_g__Muribaculaceae
1176	6.0	2.0	3.0	0.0	4.0	6.0	61.0	0.0	2.0	4.0	4.0	0.0	k__Bacteria; p__Bacteroidota; c__Bacteroidia; o__Bacteroidales; f__Muribaculaceae; g__Muribaculaceae; s__uncultured_bacterium_g__Muribaculaceae
1177	8.0	4.0	16.0	10.0	7.0	7.0	12.0	8.0	5.0	2.0	2.0	4.0	k__Bacteria; p__Bacteroidota; c__Bacteroidia; o__Bacteroidales; f__Muribaculaceae; g__Muribaculaceae; s__uncultured_bacterium_g__Muribaculaceae
1178	3.0	3.0	5.0	3.0	0.0	0.0	2.0	4.0	1.0	2.0	1.0	1.0	k__Bacteria; p__Bacteroidota; c__Bacteroidia; o__Bacteroidales; f__Prevotellaceae; g__Prevotella; s__uncultured_bacterium_g__Prevotella
1179	2.0	1.0	0.0	5.0	0.0	0.0	0.0	0.0	0.0	0.0	0.0	0.0	k__Bacteria; p__Bacteroidota; c__Bacteroidia; o__Bacteroidales
1180	10.0	11.0	2.0	9.0	9.0	2.0	0.0	0.0	0.0	0.0	0.0	0.0	k__Bacteria; p__Bacteroidota; c__Bacteroidia; o__Bacteroidales; f__Muribaculaceae; g__Muribaculaceae; s__uncultured_Bacteroidales_g__Muribaculaceae
1181	7.0	4.0	9.0	8.0	17.0	2.0	13.0	11.0	2.0	5.0	4.0	16.0	k__Bacteria; p__Bacteroidota; c__Bacteroidia; o__Bacteroidales; f__Muribaculaceae; g__Muribaculaceae; s__uncultured_bacterium_g__Muribaculaceae
1182	8.0	2.0	0.0	0.0	0.0	0.0	0.0	2.0	0.0	0.0	0.0	0.0	k__Bacteria; p__Firmicutes; c__Clostridia
1183	51.0	16.0	46.0	8.0	69.0	1.0	0.0	1.0	1.0	0.0	0.0	0.0	k__Bacteria; p__Bacteroidota; c__Bacteroidia; o__Bacteroidales; f__Muribaculaceae; g__Muribaculaceae; s__uncultured_bacterium_g__Muribaculaceae
1184	2.0	1.0	3.0	0.0	4.0	1.0	0.0	0.0	0.0	0.0	0.0	0.0	k__Bacteria
1185	3.0	0.0	0.0	0.0	0.0	0.0	0.0	0.0	0.0	0.0	0.0	0.0	k__Bacteria; p__Proteobacteria; c__Alphaproteobacteria; o__Rhizobiales; f__Devosiaceae; g__Devosia; s__metagenome_g__Devosia
1186	5.0	6.0	7.0	1.0	9.0	16.0	270.0	2.0	5.0	15.0	5.0	7.0	k__Bacteria; p__Proteobacteria; c__Gammaproteobacteria; o__Burkholderiales; f__Sutterellaceae; g__Parasutterella; s__Burkholderiales_bacterium_g__Parasutterella
1187	1.0	0.0	2.0	0.0	1.0	0.0	2.0	5.0	0.0	0.0	0.0	2.0	k__Bacteria; p__Firmicutes; c__Clostridia; o__Oscillospirales; f__Oscillospiraceae; g__UCG-005
1188	12.0	12.0	2.0	8.0	17.0	25.0	0.0	9.0	10.0	33.0	54.0	0.0	k__Bacteria; p__Firmicutes; c__Clostridia; o__Lachnospirales; f__Lachnospiraceae
1189	5.0	3.0	3.0	6.0	2.0	5.0	17.0	1.0	1.0	5.0	5.0	6.0	k__Bacteria; p__Firmicutes; c__Clostridia; o__Lachnospirales; f__Lachnospiraceae
1190	24.0	6.0	17.0	12.0	33.0	24.0	26.0	24.0	10.0	6.0	8.0	26.0	k__Bacteria; p__Bacteroidota; c__Bacteroidia; o__Bacteroidales; f__Muribaculaceae; g__Muribaculaceae; s__uncultured_bacterium_g__Muribaculaceae
1191	1.0	0.0	7.0	1.0	5.0	0.0	1.0	2.0	1.0	10.0	5.0	2.0	k__Bacteria; p__Bacteroidota; c__Bacteroidia; o__Bacteroidales; f__Muribaculaceae; g__Muribaculaceae
1192	2.0	1.0	2.0	0.0	2.0	0.0	4.0	5.0	2.0	0.0	0.0	6.0	k__Bacteria; p__Bacteroidota; c__Bacteroidia; o__Bacteroidales; f__Muribaculaceae; g__Muribaculaceae; s__uncultured_bacterium_g__Muribaculaceae
1193	21.0	6.0	10.0	2.0	7.0	0.0	0.0	0.0	0.0	0.0	0.0	0.0	k__Bacteria; p__Bacteroidota; c__Bacteroidia; o__Bacteroidales; f__Muribaculaceae; g__Muribaculaceae; s__uncultured_Bacteroidales_g__Muribaculaceae
1194	7.0	7.0	4.0	4.0	7.0	5.0	6.0	6.0	5.0	8.0	9.0	4.0	k__Bacteria; p__Bacteroidota; c__Bacteroidia; o__Chitinophagales; f__Chitinophagaceae; g__Flavisolibacter; s__uncultured_bacterium_g__Flavisolibacter
1195	2.0	2.0	0.0	2.0	1.0	1.0	0.0	0.0	0.0	1.0	3.0	15.0	k__Bacteria; p__Firmicutes; c__Clostridia; o__Lachnospirales; f__Lachnospiraceae; g__Lachnospiraceae_UCG-006
1196	4.0	3.0	0.0	0.0	1.0	0.0	0.0	0.0	0.0	0.0	0.0	0.0	k__Bacteria; p__Firmicutes; c__Clostridia; o__Lachnospirales; f__Lachnospiraceae; g__Lachnospiraceae_NK4A136_group
1197	2.0	1.0	4.0	1.0	7.0	0.0	3.0	1.0	1.0	0.0	1.0	2.0	k__Bacteria; p__Bacteroidota; c__Bacteroidia; o__Bacteroidales; f__Muribaculaceae; g__Muribaculaceae; s__uncultured_bacterium_g__Muribaculaceae
1198	4.0	2.0	5.0	0.0	2.0	223.0	5.0	0.0	14.0	2.0	1.0	1.0	k__Bacteria; p__Firmicutes; c__Clostridia; o__Lachnospirales; f__Lachnospiraceae; g__[Eubacterium]_fissicatena_group; s__uncultured_bacterium_g__[Eubacterium]_fissicatena_group
1199	0.0	10.0	0.0	0.0	1.0	0.0	0.0	0.0	0.0	0.0	0.0	0.0	k__Bacteria; p__Firmicutes; c__Clostridia
1200	1.0	9.0	2.0	7.0	6.0	3.0	1.0	3.0	2.0	1.0	2.0	0.0	k__Bacteria; p__Bacteroidota; c__Bacteroidia; o__Bacteroidales
1201	3.0	3.0	1.0	0.0	0.0	0.0	0.0	2.0	0.0	1.0	1.0	0.0	k__Bacteria; p__Bacteroidota; c__Bacteroidia; o__Bacteroidales; f__Muribaculaceae; g__Muribaculaceae
1202	3.0	33.0	13.0	0.0	2.0	0.0	0.0	54.0	1.0	3.0	0.0	0.0	k__Bacteria; p__Firmicutes; c__Clostridia; o__Lachnospirales; f__Lachnospiraceae
1203	0.0	10.0	2.0	3.0	0.0	0.0	0.0	10.0	2.0	3.0	2.0	3.0	k__Bacteria; p__Bacteroidota; c__Bacteroidia; o__Bacteroidales; f__Muribaculaceae; g__Muribaculaceae; s__uncultured_bacterium_g__Muribaculaceae
1204	1.0	5.0	1.0	0.0	0.0	2.0	0.0	0.0	1.0	3.0	2.0	9.0	k__Bacteria; p__Bacteroidota; c__Bacteroidia; o__Bacteroidales; f__Muribaculaceae; g__Muribaculaceae; s__uncultured_Bacteroidales_g__Muribaculaceae
1205	1.0	10.0	1.0	6.0	23.0	1.0	2.0	23.0	3.0	7.0	3.0	28.0	k__Bacteria; p__Firmicutes; c__Clostridia; o__Lachnospirales; f__Lachnospiraceae
1206	4.0	2.0	1.0	9.0	5.0	10.0	42.0	0.0	0.0	5.0	1.0	3.0	k__Bacteria; p__Bacteroidota; c__Bacteroidia; o__Bacteroidales; f__Muribaculaceae; g__Muribaculaceae; s__uncultured_bacterium_g__Muribaculaceae
1207	0.0	1.0	0.0	0.0	1.0	1.0	0.0	0.0	0.0	0.0	3.0	3.0	k__Bacteria; p__Bacteroidota; c__Bacteroidia; o__Bacteroidales; f__Marinifilaceae; g__Butyricimonas
1208	5.0	3.0	2.0	3.0	4.0	1.0	3.0	2.0	6.0	6.0	4.0	0.0	k__Bacteria; p__Bacteroidota; c__Bacteroidia; o__Bacteroidales; f__Muribaculaceae; g__Muribaculaceae; s__uncultured_bacterium_g__Muribaculaceae
1209	2.0	4.0	1.0	0.0	0.0	0.0	6.0	2.0	0.0	0.0	0.0	1.0	k__Bacteria; p__Bacteroidota; c__Bacteroidia; o__Bacteroidales; f__Prevotellaceae
1210	4.0	37.0	6.0	50.0	0.0	0.0	24.0	4.0	5.0	1.0	5.0	0.0	k__Bacteria; p__Bacteroidota; c__Bacteroidia; o__Bacteroidales; f__Prevotellaceae; g__Prevotellaceae_NK3B31_group; s__uncultured_bacterium_g__Prevotellaceae_NK3B31_group
1211	4.0	9.0	2.0	6.0	5.0	2.0	4.0	1.0	13.0	13.0	5.0	7.0	k__Bacteria; p__Bacteroidota; c__Bacteroidia; o__Bacteroidales; f__Bacteroidaceae; g__Bacteroides; s__Bacteroides_ovatus_g__Bacteroides
1212	0.0	2.0	0.0	0.0	0.0	0.0	0.0	0.0	0.0	1.0	0.0	0.0	k__Bacteria; p__Bacteroidota; c__Bacteroidia; o__Bacteroidales; f__Bacteroidaceae; g__Bacteroides
1213	2.0	6.0	0.0	1.0	1.0	0.0	3.0	0.0	1.0	4.0	3.0	1.0	k__Bacteria; p__Bacteroidota; c__Bacteroidia; o__Bacteroidales; f__Muribaculaceae; g__Muribaculaceae
1214	0.0	4.0	1.0	3.0	0.0	0.0	0.0	4.0	4.0	6.0	2.0	14.0	k__Bacteria; p__Bacteroidota; c__Bacteroidia; o__Bacteroidales
1215	6.0	28.0	3.0	2.0	8.0	0.0	0.0	1.0	9.0	6.0	2.0	7.0	k__Bacteria; p__Bacteroidota; c__Bacteroidia; o__Bacteroidales; f__Bacteroidaceae; g__Bacteroides
1216	3.0	6.0	3.0	1.0	1.0	5.0	10.0	2.0	0.0	2.0	3.0	1.0	k__Bacteria; p__Bacteroidota; c__Bacteroidia; o__Bacteroidales; f__Muribaculaceae; g__Muribaculaceae; s__uncultured_bacterium_g__Muribaculaceae
1217	8.0	12.0	9.0	13.0	3.0	1.0	1.0	17.0	8.0	12.0	23.0	2.0	k__Bacteria; p__Bacteroidota; c__Bacteroidia; o__Bacteroidales; f__Muribaculaceae; g__Muribaculaceae; s__uncultured_bacterium_g__Muribaculaceae
1218	0.0	3.0	0.0	0.0	0.0	0.0	0.0	0.0	0.0	0.0	0.0	0.0	k__Bacteria; p__Firmicutes; c__Clostridia; o__Lachnospirales; f__Lachnospiraceae
1219	0.0	5.0	1.0	4.0	0.0	2.0	1.0	3.0	0.0	1.0	0.0	0.0	k__Bacteria; p__Firmicutes; c__Clostridia; o__Oscillospirales; f__Ruminococcaceae; g__uncultured; s__uncultured_bacterium_g__uncultured
1220	1.0	13.0	16.0	4.0	1.0	8.0	0.0	0.0	6.0	0.0	4.0	2.0	k__Bacteria; p__Firmicutes; c__Clostridia; o__Peptococcales; f__Peptococcaceae; g__Peptococcus; s__uncultured_bacterium_g__Peptococcus
1221	0.0	3.0	0.0	2.0	0.0	0.0	1.0	0.0	1.0	4.0	0.0	0.0	k__Bacteria; p__Bacteroidota; c__Bacteroidia; o__Bacteroidales; f__Muribaculaceae; g__Muribaculaceae; s__uncultured_Bacteroidales_g__Muribaculaceae
1222	1.0	5.0	0.0	5.0	1.0	0.0	0.0	0.0	0.0	2.0	0.0	0.0	k__Bacteria; p__Actinobacteriota; c__Coriobacteriia; o__Coriobacteriales; f__Eggerthellaceae; g__Enterorhabdus; s__uncultured_bacterium_g__Enterorhabdus
1223	0.0	2.0	0.0	0.0	0.0	0.0	0.0	0.0	1.0	0.0	0.0	0.0	k__Bacteria; p__Firmicutes; c__Clostridia; o__Lachnospirales; f__Lachnospiraceae; g__Lachnospiraceae_FCS020_group
1224	2.0	13.0	2.0	0.0	0.0	0.0	0.0	2.0	0.0	0.0	0.0	0.0	k__Bacteria; p__Firmicutes; c__Clostridia; o__Lachnospirales; f__Lachnospiraceae
1225	2.0	8.0	0.0	10.0	1.0	1.0	1.0	2.0	10.0	7.0	16.0	8.0	k__Bacteria; p__Bacteroidota; c__Bacteroidia; o__Bacteroidales; f__Bacteroidaceae; g__Bacteroides
1226	1.0	12.0	1.0	1.0	1.0	3.0	7.0	6.0	4.0	0.0	2.0	1.0	k__Bacteria; p__Bacteroidota; c__Bacteroidia; o__Bacteroidales; f__Muribaculaceae; g__Muribaculaceae; s__uncultured_bacterium_g__Muribaculaceae
1227	2.0	20.0	2.0	8.0	0.0	0.0	4.0	9.0	16.0	10.0	31.0	12.0	k__Bacteria; p__Bacteroidota; c__Bacteroidia; o__Bacteroidales; f__Prevotellaceae; g__Prevotellaceae_UCG-001; s__uncultured_bacterium_g__Prevotellaceae_UCG-001
1228	1.0	10.0	0.0	6.0	16.0	3.0	2.0	1.0	8.0	10.0	0.0	0.0	k__Bacteria; p__Firmicutes; c__Clostridia; o__Lachnospirales; f__Lachnospiraceae
1229	2.0	19.0	7.0	0.0	0.0	9.0	0.0	0.0	1.0	3.0	0.0	0.0	k__Bacteria; p__Firmicutes; c__Clostridia; o__Oscillospirales; f__UCG-010; g__UCG-010
1230	1.0	4.0	6.0	2.0	2.0	0.0	0.0	0.0	0.0	0.0	1.0	0.0	k__Bacteria; p__Firmicutes; c__Clostridia; o__Lachnospirales; f__Lachnospiraceae
1231	3.0	8.0	1.0	1.0	0.0	0.0	0.0	0.0	0.0	0.0	0.0	0.0	k__Bacteria; p__Bacteroidota; c__Bacteroidia; o__Bacteroidales; f__Muribaculaceae; g__Muribaculaceae
1232	2.0	9.0	0.0	2.0	1.0	4.0	3.0	2.0	26.0	4.0	20.0	6.0	k__Bacteria; p__Bacteroidota; c__Bacteroidia; o__Bacteroidales
1233	14.0	1345.0	0.0	312.0	3.0	2.0	4.0	6.0	0.0	1.0	1.0	1.0	k__Bacteria; p__Firmicutes; c__Clostridia; o__Oscillospirales; f__Ruminococcaceae; g__Ruminococcaceae; s__uncultured_bacterium_g__Ruminococcaceae
1234	4.0	7.0	0.0	2.0	0.0	3.0	2.0	4.0	4.0	2.0	0.0	2.0	k__Bacteria; p__Bacteroidota; c__Bacteroidia; o__Bacteroidales; f__Muribaculaceae; g__Muribaculaceae; s__uncultured_bacterium_g__Muribaculaceae
1235	0.0	10.0	5.0	0.0	6.0	0.0	1.0	0.0	0.0	0.0	0.0	44.0	k__Bacteria; p__Firmicutes; c__Clostridia; o__Oscillospirales; f__Ruminococcaceae; g__[Eubacterium]_siraeum_group; s__uncultured_bacterium_g__[Eubacterium]_siraeum_group
1236	26.0	118.0	23.0	0.0	69.0	18.0	29.0	37.0	141.0	173.0	60.0	50.0	k__Bacteria; p__Firmicutes; c__Clostridia; o__Monoglobales; f__Monoglobaceae; g__Monoglobus; s__uncultured_organism_g__Monoglobus
1237	4.0	2.0	1.0	2.0	4.0	0.0	1.0	0.0	3.0	4.0	2.0	1.0	k__Bacteria; p__Bacteroidota; c__Bacteroidia; o__Bacteroidales; f__Muribaculaceae; g__Muribaculaceae; s__uncultured_bacterium_g__Muribaculaceae
1238	1.0	1.0	6.0	1.0	3.0	2.0	3.0	2.0	1.0	4.0	4.0	7.0	k__Bacteria; p__Firmicutes; c__Clostridia; o__Oscillospirales; f__[Eubacterium]_coprostanoligenes_group; g__[Eubacterium]_coprostanoligenes_group; s__uncultured_organism_g__[Eubacterium]_coprostanoligenes_group
1239	2.0	27.0	6.0	3.0	9.0	0.0	0.0	5.0	2.0	7.0	4.0	5.0	k__Bacteria; p__Bacteroidota; c__Bacteroidia; o__Bacteroidales; f__Muribaculaceae; g__Muribaculaceae; s__uncultured_bacterium_g__Muribaculaceae
1240	1.0	11.0	0.0	16.0	3.0	0.0	0.0	3.0	1.0	1.0	0.0	0.0	k__Bacteria; p__Bacteroidota; c__Bacteroidia; o__Bacteroidales
1241	3.0	7.0	0.0	3.0	0.0	0.0	0.0	0.0	0.0	0.0	0.0	1.0	k__Bacteria; p__Bacteroidota; c__Bacteroidia; o__Bacteroidales; f__Muribaculaceae; g__Muribaculaceae; s__uncultured_bacterium_g__Muribaculaceae
1242	0.0	4.0	0.0	0.0	1.0	4.0	0.0	236.0	217.0	199.0	109.0	1.0	k__Bacteria; p__Firmicutes; c__Clostridia; o__Lachnospirales; f__Lachnospiraceae; g__[Eubacterium]_ventriosum_group
1243	3.0	2.0	0.0	2.0	0.0	0.0	27.0	0.0	0.0	0.0	0.0	0.0	k__Bacteria; p__Bacteroidota; c__Bacteroidia; o__Bacteroidales; f__Muribaculaceae; g__Muribaculaceae; s__uncultured_bacterium_g__Muribaculaceae
1244	1.0	7.0	5.0	4.0	1.0	1.0	0.0	3.0	3.0	5.0	0.0	4.0	k__Bacteria; p__Firmicutes; c__Clostridia; o__Lachnospirales; f__Lachnospiraceae
1245	1.0	9.0	2.0	3.0	6.0	3.0	0.0	3.0	6.0	9.0	4.0	0.0	k__Bacteria; p__Bacteroidota; c__Bacteroidia; o__Bacteroidales; f__Muribaculaceae; g__Muribaculaceae
1246	8.0	14.0	8.0	6.0	3.0	1.0	0.0	3.0	0.0	6.0	0.0	48.0	k__Bacteria; p__Bacteroidota; c__Bacteroidia; o__Bacteroidales; f__Muribaculaceae; g__Muribaculaceae
1247	1.0	2.0	0.0	0.0	1.0	2.0	0.0	4.0	3.0	2.0	1.0	0.0	k__Bacteria; p__Firmicutes; c__Clostridia; o__Oscillospirales; f__Oscillospiraceae; g__Oscillibacter; s__Oscillibacter_sp._g__Oscillibacter
1248	0.0	2.0	0.0	0.0	0.0	18.0	0.0	0.0	2.0	0.0	0.0	0.0	k__Bacteria; p__Firmicutes; c__Clostridia
1249	2.0	45.0	0.0	19.0	0.0	2.0	1.0	3.0	31.0	20.0	33.0	10.0	k__Bacteria; p__Bacteroidota; c__Bacteroidia; o__Bacteroidales
1250	0.0	2.0	1.0	0.0	0.0	0.0	0.0	0.0	0.0	0.0	0.0	0.0	k__Bacteria; p__Firmicutes; c__Clostridia; o__Oscillospirales; f__Oscillospiraceae
1251	0.0	28.0	4.0	1.0	60.0	106.0	37.0	10.0	0.0	0.0	6.0	0.0	k__Bacteria; p__Firmicutes; c__Clostridia; o__Oscillospirales; f__Ruminococcaceae; g__Ruminococcus; s__unidentified_g__Ruminococcus
1252	0.0	24.0	0.0	0.0	0.0	0.0	0.0	0.0	0.0	0.0	0.0	0.0	k__Bacteria; p__Firmicutes; c__Clostridia; o__Lachnospirales; f__Lachnospiraceae; g__Lachnospiraceae_NK4A136_group
1253	2.0	10.0	0.0	7.0	0.0	0.0	5.0	8.0	5.0	5.0	7.0	0.0	k__Bacteria; p__Bacteroidota; c__Bacteroidia; o__Bacteroidales; f__Prevotellaceae
1254	3.0	3.0	0.0	2.0	0.0	0.0	0.0	0.0	0.0	0.0	0.0	4.0	k__Bacteria; p__Bacteroidota; c__Bacteroidia; o__Bacteroidales
1255	0.0	3.0	0.0	0.0	0.0	2.0	0.0	0.0	3.0	0.0	0.0	0.0	k__Bacteria; p__Firmicutes; c__Clostridia; o__Oscillospirales; f__[Eubacterium]_coprostanoligenes_group; g__[Eubacterium]_coprostanoligenes_group
1256	1.0	2.0	1.0	0.0	0.0	1.0	0.0	0.0	0.0	0.0	0.0	0.0	k__Bacteria; p__Bacteroidota; c__Bacteroidia; o__Chitinophagales; f__Chitinophagaceae; g__Sediminibacterium
1257	1.0	2.0	0.0	0.0	0.0	6.0	1.0	0.0	0.0	0.0	0.0	0.0	k__Bacteria; p__Bacteroidota; c__Bacteroidia; o__Bacteroidales; f__Prevotellaceae
1258	1.0	5.0	4.0	4.0	3.0	3.0	0.0	3.0	2.0	1.0	0.0	0.0	k__Bacteria; p__Bacteroidota; c__Bacteroidia; o__Bacteroidales; f__Muribaculaceae; g__Muribaculaceae; s__uncultured_bacterium_g__Muribaculaceae
1259	6.0	15.0	22.0	12.0	12.0	13.0	16.0	44.0	10.0	16.0	18.0	88.0	k__Bacteria; p__Firmicutes; c__Clostridia; o__Lachnospirales; f__Lachnospiraceae; g__Blautia; s__Lachnospiraceae_bacterium_g__Blautia
1260	0.0	2.0	0.0	0.0	1.0	1.0	1.0	1.0	0.0	0.0	0.0	0.0	k__Bacteria; p__Firmicutes; c__Clostridia; o__Oscillospirales; f__Ruminococcaceae; g__Incertae_Sedis
1261	4.0	13.0	1.0	13.0	11.0	3.0	3.0	7.0	20.0	20.0	49.0	44.0	k__Bacteria; p__Bacteroidota; c__Bacteroidia; o__Bacteroidales; f__Bacteroidaceae; g__Bacteroides; s__Bacteroides_sartorii_g__Bacteroides
1262	0.0	4.0	0.0	0.0	0.0	1.0	8.0	0.0	0.0	1.0	0.0	1.0	k__Bacteria; p__Bacteroidota; c__Bacteroidia; o__Bacteroidales; f__Rikenellaceae; g__Alistipes
1263	0.0	1.0	4.0	0.0	0.0	0.0	0.0	0.0	0.0	0.0	0.0	0.0	k__Bacteria; p__Bacteroidota; c__Bacteroidia; o__Bacteroidales; f__Muribaculaceae
1264	6.0	14.0	1.0	9.0	6.0	11.0	0.0	3.0	5.0	2.0	5.0	1.0	k__Bacteria; p__Bacteroidota; c__Bacteroidia; o__Bacteroidales; f__Muribaculaceae; g__Muribaculaceae; s__uncultured_bacterium_g__Muribaculaceae
1265	5.0	2.0	0.0	5.0	0.0	0.0	16.0	0.0	3.0	2.0	1.0	0.0	k__Bacteria; p__Bacteroidota; c__Bacteroidia; o__Bacteroidales; f__Prevotellaceae; g__Alloprevotella
1266	130.0	659.0	107.0	1301.0	130.0	166.0	1.0	123.0	37.0	88.0	72.0	183.0	k__Bacteria; p__Firmicutes; c__Clostridia; o__Lachnospirales; f__Lachnospiraceae; g__Lachnospiraceae_NK4A136_group; s__uncultured_Clostridiales_g__Lachnospiraceae_NK4A136_group
1267	5.0	82.0	381.0	2.0	3.0	0.0	1.0	1.0	0.0	0.0	2.0	0.0	k__Bacteria; p__Firmicutes; c__Clostridia; o__Lachnospirales; f__Lachnospiraceae
1268	1.0	5.0	3.0	0.0	4.0	3.0	5.0	0.0	3.0	3.0	0.0	0.0	k__Bacteria; p__Firmicutes; c__Clostridia; o__Oscillospirales; f__Oscillospiraceae; g__NK4A214_group; s__unidentified_g__NK4A214_group
1269	0.0	6.0	1.0	0.0	0.0	4.0	0.0	1.0	0.0	0.0	1.0	6.0	k__Bacteria; p__Firmicutes; c__Clostridia; o__Lachnospirales; f__Lachnospiraceae; g__Lachnospiraceae_UCG-006; s__uncultured_bacterium_g__Lachnospiraceae_UCG-006
1270	2.0	13.0	1.0	3.0	8.0	0.0	0.0	0.0	0.0	0.0	0.0	0.0	k__Bacteria; p__Bacteroidota; c__Bacteroidia; o__Bacteroidales; f__Muribaculaceae; g__Muribaculaceae
1271	15.0	248.0	11.0	128.0	4.0	0.0	18.0	44.0	221.0	14.0	206.0	40.0	k__Bacteria; p__Bacteroidota; c__Bacteroidia; o__Bacteroidales; f__Prevotellaceae; g__Prevotellaceae_NK3B31_group; s__uncultured_bacterium_g__Prevotellaceae_NK3B31_group
1272	0.0	6.0	0.0	3.0	0.0	2.0	0.0	0.0	0.0	2.0	0.0	0.0	k__Bacteria; p__Bacteroidota; c__Bacteroidia; o__Bacteroidales
1273	0.0	3.0	0.0	1.0	1.0	0.0	1.0	1.0	0.0	1.0	0.0	0.0	k__Bacteria; p__Firmicutes; c__Clostridia; o__Lachnospirales; f__Lachnospiraceae
1274	2.0	2.0	2.0	2.0	0.0	5.0	0.0	1.0	0.0	1.0	0.0	0.0	k__Bacteria; p__Bacteroidota; c__Bacteroidia; o__Bacteroidales; f__Muribaculaceae; g__Muribaculaceae; s__uncultured_bacterium_g__Muribaculaceae
1275	0.0	4.0	0.0	0.0	0.0	0.0	0.0	0.0	0.0	0.0	0.0	0.0	k__Bacteria; p__Bacteroidota; c__Bacteroidia; o__Bacteroidales
1276	14.0	68.0	6.0	22.0	1.0	0.0	0.0	15.0	76.0	42.0	55.0	8.0	k__Bacteria; p__Bacteroidota; c__Bacteroidia; o__Bacteroidales; f__Prevotellaceae
1277	2.0	3.0	1.0	4.0	1.0	0.0	10.0	0.0	0.0	1.0	0.0	0.0	k__Bacteria; p__Bacteroidota; c__Bacteroidia; o__Bacteroidales; f__Muribaculaceae; g__Muribaculaceae
1278	1.0	9.0	2.0	2.0	2.0	8.0	1.0	1.0	1.0	1.0	1.0	2.0	k__Bacteria; p__Bacteroidota; c__Bacteroidia; o__Bacteroidales; f__Muribaculaceae; g__Muribaculaceae
1279	0.0	3.0	0.0	0.0	3.0	0.0	0.0	0.0	0.0	0.0	1.0	3.0	k__Bacteria; p__Bacteroidota; c__Bacteroidia; o__Bacteroidales; f__Muribaculaceae; g__Muribaculaceae; s__uncultured_Bacteroidales_g__Muribaculaceae
1280	1.0	7.0	0.0	4.0	1.0	6.0	2.0	1.0	0.0	0.0	1.0	4.0	k__Bacteria; p__Bacteroidota; c__Bacteroidia; o__Bacteroidales; f__Muribaculaceae; g__Muribaculaceae
1281	0.0	1.0	0.0	26.0	5.0	0.0	0.0	0.0	0.0	0.0	0.0	0.0	k__Bacteria; p__Firmicutes; c__Clostridia; o__Lachnospirales; f__Lachnospiraceae; g__Lachnospiraceae_NK4A136_group; s__uncultured_bacterium_g__Lachnospiraceae_NK4A136_group
1282	0.0	2.0	1.0	1.0	2.0	0.0	0.0	0.0	0.0	0.0	0.0	0.0	k__Bacteria; p__Bacteroidota; c__Bacteroidia; o__Bacteroidales; f__Rikenellaceae; g__Alistipes; s__Alistipes_inops_g__Alistipes
1283	0.0	1.0	0.0	0.0	1.0	0.0	0.0	2.0	0.0	0.0	1.0	0.0	k__Bacteria; p__Bacteroidota; c__Bacteroidia; o__Bacteroidales
1284	4.0	13.0	0.0	2.0	1.0	3.0	4.0	2.0	3.0	2.0	0.0	0.0	k__Bacteria; p__Bacteroidota; c__Bacteroidia; o__Bacteroidales; f__Prevotellaceae; g__Prevotellaceae_UCG-001; s__uncultured_bacterium_g__Prevotellaceae_UCG-001
1285	5.0	3.0	3.0	4.0	3.0	2.0	0.0	3.0	2.0	4.0	3.0	2.0	k__Bacteria; p__Bacteroidota; c__Bacteroidia; o__Bacteroidales
1286	10.0	16.0	5.0	7.0	6.0	6.0	10.0	5.0	28.0	23.0	19.0	14.0	k__Bacteria; p__Bacteroidota; c__Bacteroidia; o__Bacteroidales; f__Muribaculaceae; g__Muribaculaceae; s__uncultured_bacterium_g__Muribaculaceae
1287	4.0	9.0	3.0	0.0	1.0	1.0	3.0	0.0	0.0	0.0	0.0	0.0	k__Bacteria; p__Bacteroidota; c__Bacteroidia; o__Bacteroidales; f__Prevotellaceae
1288	9.0	19.0	2.0	44.0	12.0	11.0	1.0	9.0	14.0	17.0	0.0	3.0	k__Bacteria; p__Firmicutes; c__Clostridia; o__Lachnospirales; f__Lachnospiraceae; g__Lachnospiraceae_NK4A136_group
1289	5.0	12.0	1.0	1.0	5.0	7.0	4.0	2.0	5.0	16.0	8.0	5.0	k__Bacteria; p__Bacteroidota; c__Bacteroidia; o__Bacteroidales; f__Muribaculaceae; g__Muribaculaceae; s__uncultured_bacterium_g__Muribaculaceae
1290	0.0	1.0	1.0	4.0	0.0	0.0	0.0	0.0	0.0	1.0	0.0	0.0	k__Bacteria
1291	0.0	2.0	0.0	1.0	0.0	1.0	0.0	0.0	0.0	0.0	0.0	0.0	k__Bacteria; p__Bacteroidota; c__Bacteroidia; o__Bacteroidales; f__Muribaculaceae; g__Muribaculaceae; s__uncultured_bacterium_g__Muribaculaceae
1292	2.0	1.0	0.0	4.0	6.0	0.0	0.0	11.0	6.0	0.0	4.0	2.0	k__Bacteria; p__Bacteroidota; c__Bacteroidia; o__Bacteroidales; f__Muribaculaceae; g__Muribaculaceae; s__uncultured_bacterium_g__Muribaculaceae
1293	5.0	9.0	12.0	5.0	5.0	2.0	1.0	3.0	1.0	0.0	6.0	5.0	k__Bacteria; p__Bacteroidota; c__Bacteroidia; o__Bacteroidales; f__Muribaculaceae; g__Muribaculaceae; s__uncultured_bacterium_g__Muribaculaceae
1294	0.0	17.0	0.0	3.0	0.0	1.0	0.0	1.0	0.0	0.0	0.0	1.0	k__Bacteria; p__Bacteroidota; c__Bacteroidia; o__Bacteroidales; f__Muribaculaceae; g__Muribaculaceae
1295	1.0	1.0	5.0	6.0	16.0	0.0	0.0	0.0	2.0	1.0	0.0	0.0	k__Bacteria; p__Firmicutes; c__Clostridia; o__Oscillospirales; f__[Eubacterium]_coprostanoligenes_group; g__[Eubacterium]_coprostanoligenes_group; s__uncultured_bacterium_g__[Eubacterium]_coprostanoligenes_group
1296	9.0	19.0	14.0	23.0	12.0	9.0	18.0	14.0	10.0	16.0	20.0	21.0	k__Bacteria; p__Bacteroidota; c__Bacteroidia; o__Bacteroidales; f__Muribaculaceae; g__Muribaculaceae; s__uncultured_bacterium_g__Muribaculaceae
1297	0.0	1.0	1.0	1.0	1.0	0.0	0.0	4.0	4.0	3.0	3.0	4.0	k__Bacteria; p__Bacteroidota; c__Bacteroidia; o__Bacteroidales; f__Muribaculaceae; g__Muribaculaceae; s__uncultured_bacterium_g__Muribaculaceae
1298	25.0	19.0	21.0	20.0	20.0	45.0	17.0	30.0	8.0	3.0	22.0	13.0	k__Bacteria; p__Bacteroidota; c__Bacteroidia; o__Bacteroidales; f__Muribaculaceae; g__Muribaculaceae; s__uncultured_bacterium_g__Muribaculaceae
1299	0.0	4.0	0.0	0.0	0.0	0.0	1.0	0.0	0.0	0.0	2.0	0.0	k__Bacteria; p__Firmicutes; c__Clostridia; o__Lachnospirales; f__Defluviitaleaceae; g__Defluviitaleaceae_UCG-011
1300	0.0	2.0	0.0	1.0	1.0	3.0	0.0	3.0	3.0	0.0	0.0	3.0	k__Bacteria; p__Firmicutes; c__Clostridia; o__Clostridia_vadinBB60_group; f__Clostridia_vadinBB60_group; g__Clostridia_vadinBB60_group; s__uncultured_bacterium_g__Clostridia_vadinBB60_group
1301	1.0	11.0	0.0	3.0	0.0	3.0	2.0	1.0	3.0	12.0	4.0	14.0	k__Bacteria; p__Bacteroidota; c__Bacteroidia; o__Bacteroidales; f__Muribaculaceae; g__Muribaculaceae; s__uncultured_Bacteroidales_g__Muribaculaceae
1302	0.0	5.0	0.0	0.0	0.0	0.0	0.0	0.0	0.0	0.0	0.0	0.0	k__Bacteria; p__Bacteroidota; c__Bacteroidia; o__Bacteroidales; f__Muribaculaceae; g__Muribaculaceae
1303	3.0	4.0	0.0	0.0	2.0	0.0	0.0	1.0	6.0	4.0	2.0	0.0	k__Bacteria; p__Bacteroidota; c__Bacteroidia; o__Bacteroidales; f__Muribaculaceae; g__Muribaculaceae; s__uncultured_bacterium_g__Muribaculaceae
1304	6.0	2.0	10.0	4.0	24.0	0.0	0.0	0.0	0.0	0.0	5.0	0.0	k__Bacteria; p__Bacteroidota; c__Bacteroidia; o__Bacteroidales; f__Muribaculaceae; g__Muribaculaceae; s__uncultured_bacterium_g__Muribaculaceae
1305	3.0	21.0	6.0	14.0	11.0	18.0	103.0	3.0	6.0	3.0	6.0	20.0	k__Bacteria; p__Firmicutes; c__Clostridia
1306	3.0	17.0	2.0	18.0	1.0	0.0	0.0	31.0	26.0	43.0	9.0	32.0	k__Bacteria; p__Bacteroidota; c__Bacteroidia; o__Bacteroidales; f__Bacteroidaceae; g__Bacteroides
1307	0.0	6.0	1.0	0.0	1.0	1.0	0.0	0.0	0.0	0.0	1.0	0.0	k__Bacteria; p__Patescibacteria; c__Saccharimonadia; o__Saccharimonadales; f__Saccharimonadaceae; g__Candidatus_Saccharimonas; s__uncultured_bacterium_g__Candidatus_Saccharimonas
1308	0.0	1.0	1.0	1.0	0.0	0.0	0.0	0.0	0.0	1.0	0.0	4.0	k__Bacteria; p__Bacteroidota; c__Bacteroidia; o__Bacteroidales; f__Muribaculaceae; g__Muribaculaceae
1309	0.0	1.0	2.0	3.0	0.0	2.0	0.0	0.0	0.0	2.0	1.0	1.0	k__Bacteria; p__Bacteroidota; c__Bacteroidia; o__Bacteroidales; f__Muribaculaceae; g__Muribaculaceae; s__uncultured_bacterium_g__Muribaculaceae
1310	0.0	3.0	4.0	4.0	0.0	0.0	0.0	1.0	0.0	0.0	0.0	0.0	k__Bacteria; p__Firmicutes; c__Clostridia; o__Lachnospirales; f__Lachnospiraceae
1311	7.0	19.0	8.0	62.0	6.0	1.0	2.0	1.0	0.0	0.0	0.0	2.0	k__Bacteria; p__Firmicutes; c__Clostridia; o__Lachnospirales; f__Lachnospiraceae
1312	2.0	13.0	8.0	18.0	2.0	61.0	0.0	7.0	18.0	22.0	36.0	32.0	k__Bacteria; p__Bacteroidota; c__Bacteroidia; o__Bacteroidales; f__Rikenellaceae; g__Alistipes; s__uncultured_bacterium_g__Alistipes
1313	2.0	4.0	3.0	8.0	0.0	0.0	0.0	1.0	0.0	3.0	1.0	0.0	k__Bacteria; p__Bacteroidota; c__Bacteroidia; o__Bacteroidales; f__Prevotellaceae; g__Prevotellaceae_NK3B31_group
1314	4.0	8.0	7.0	8.0	1.0	0.0	1.0	68.0	6.0	4.0	0.0	3.0	k__Bacteria; p__Firmicutes; c__Clostridia; o__Lachnospirales; f__Lachnospiraceae; g__GCA-900066575; s__uncultured_bacterium_g__GCA-900066575
1315	13.0	16.0	14.0	28.0	23.0	8.0	19.0	7.0	5.0	7.0	9.0	14.0	k__Bacteria; p__Bacteroidota; c__Bacteroidia; o__Bacteroidales; f__Muribaculaceae; g__Muribaculaceae; s__uncultured_bacterium_g__Muribaculaceae
1316	0.0	1.0	0.0	0.0	0.0	0.0	0.0	11.0	2.0	0.0	14.0	1.0	k__Bacteria; p__Bacteroidota; c__Bacteroidia; o__Bacteroidales
1317	0.0	4.0	0.0	0.0	0.0	1.0	0.0	0.0	1.0	0.0	0.0	0.0	k__Bacteria; p__Bacteroidota; c__Bacteroidia; o__Bacteroidales; f__Muribaculaceae; g__Muribaculaceae; s__uncultured_bacterium_g__Muribaculaceae
1318	2.0	16.0	1.0	5.0	0.0	0.0	2.0	2.0	7.0	0.0	9.0	2.0	k__Bacteria; p__Bacteroidota; c__Bacteroidia; o__Bacteroidales
1319	2.0	6.0	2.0	0.0	2.0	0.0	0.0	5.0	6.0	10.0	4.0	9.0	k__Bacteria; p__Bacteroidota; c__Bacteroidia; o__Bacteroidales; f__Muribaculaceae; g__Muribaculaceae
1320	2.0	5.0	3.0	1.0	3.0	3.0	3.0	0.0	0.0	0.0	5.0	1.0	k__Bacteria; p__Bacteroidota; c__Bacteroidia; o__Bacteroidales; f__Muribaculaceae; g__Muribaculaceae; s__uncultured_bacterium_g__Muribaculaceae
1321	0.0	2.0	0.0	1.0	0.0	3.0	0.0	0.0	0.0	0.0	0.0	0.0	k__Bacteria; p__Bacteroidota; c__Bacteroidia; o__Bacteroidales
1322	5.0	33.0	33.0	85.0	30.0	11.0	18.0	10.0	6.0	5.0	1.0	163.0	k__Bacteria; p__Firmicutes; c__Clostridia; o__Lachnospirales; f__Lachnospiraceae; g__Lachnospiraceae_NK4A136_group
1323	1.0	3.0	0.0	0.0	0.0	2.0	5.0	0.0	0.0	2.0	1.0	0.0	k__Bacteria; p__Bacteroidota; c__Bacteroidia; o__Bacteroidales; f__Muribaculaceae; g__Muribaculaceae; s__uncultured_bacterium_g__Muribaculaceae
1324	8.0	8.0	2.0	12.0	0.0	0.0	1.0	0.0	10.0	0.0	1.0	0.0	k__Bacteria; p__Bacteroidota; c__Bacteroidia; o__Bacteroidales; f__Muribaculaceae; g__Muribaculaceae; s__uncultured_bacterium_g__Muribaculaceae
1325	1.0	2.0	4.0	2.0	0.0	1.0	0.0	0.0	0.0	3.0	0.0	0.0	k__Bacteria; p__Bacteroidota; c__Bacteroidia; o__Bacteroidales; f__Muribaculaceae; g__Muribaculaceae; s__uncultured_bacterium_g__Muribaculaceae
1326	6.0	3.0	5.0	0.0	9.0	1.0	2.0	1.0	0.0	2.0	1.0	1.0	k__Bacteria; p__Bacteroidota; c__Bacteroidia; o__Bacteroidales; f__Muribaculaceae; g__Muribaculaceae; s__uncultured_bacterium_g__Muribaculaceae
1327	0.0	4.0	0.0	0.0	0.0	0.0	0.0	1.0	0.0	6.0	0.0	0.0	k__Bacteria; p__Firmicutes; c__Clostridia; o__Clostridia_vadinBB60_group; f__Clostridia_vadinBB60_group; g__Clostridia_vadinBB60_group
1328	0.0	1.0	5.0	3.0	2.0	2.0	6.0	3.0	1.0	2.0	5.0	1.0	k__Bacteria; p__Firmicutes; c__Clostridia; o__Lachnospirales; f__Lachnospiraceae
1329	0.0	14.0	0.0	3.0	1.0	0.0	0.0	0.0	0.0	0.0	0.0	1.0	k__Bacteria; p__Bacteroidota; c__Bacteroidia; o__Bacteroidales
1330	0.0	24.0	2.0	0.0	0.0	0.0	0.0	0.0	0.0	0.0	0.0	0.0	k__Bacteria; p__Firmicutes; c__Clostridia; o__Lachnospirales; f__Lachnospiraceae; g__Lachnospiraceae_NK4A136_group; s__uncultured_bacterium_g__Lachnospiraceae_NK4A136_group
1331	0.0	5.0	0.0	0.0	0.0	0.0	1.0	0.0	1.0	0.0	1.0	0.0	k__Bacteria; p__Bacteroidota; c__Bacteroidia; o__Bacteroidales; f__Muribaculaceae; g__Muribaculaceae; s__uncultured_bacterium_g__Muribaculaceae
1332	2.0	7.0	0.0	3.0	3.0	1.0	0.0	2.0	7.0	4.0	1.0	5.0	k__Bacteria; p__Bacteroidota; c__Bacteroidia; o__Bacteroidales
1333	2.0	3.0	1.0	1.0	5.0	0.0	0.0	1.0	6.0	1.0	1.0	0.0	k__Bacteria; p__Bacteroidota; c__Bacteroidia; o__Bacteroidales; f__Muribaculaceae; g__Muribaculaceae; s__uncultured_bacterium_g__Muribaculaceae
1334	0.0	2.0	0.0	0.0	0.0	0.0	0.0	0.0	0.0	0.0	0.0	0.0	k__Bacteria; p__Bacteroidota; c__Bacteroidia; o__Bacteroidales; f__Muribaculaceae; g__Muribaculaceae; s__uncultured_bacterium_g__Muribaculaceae
1335	0.0	2.0	0.0	0.0	0.0	0.0	0.0	0.0	0.0	0.0	0.0	1.0	k__Bacteria; p__Firmicutes; c__Clostridia; o__Oscillospirales; f__Oscillospiraceae
1336	0.0	2.0	0.0	0.0	0.0	0.0	0.0	0.0	0.0	0.0	0.0	0.0	k__Bacteria; p__Bacteroidota; c__Bacteroidia; o__Bacteroidales
1337	1.0	2.0	0.0	1.0	2.0	0.0	0.0	0.0	0.0	0.0	0.0	1.0	k__Bacteria; p__Bacteroidota; c__Bacteroidia; o__Bacteroidales; f__Rikenellaceae; g__Rikenellaceae_RC9_gut_group
1338	1.0	27.0	0.0	11.0	20.0	0.0	177.0	21.0	15.0	14.0	37.0	0.0	k__Bacteria; p__Firmicutes; c__Clostridia; o__Monoglobales; f__Monoglobaceae; g__Monoglobus
1339	0.0	2.0	0.0	0.0	0.0	0.0	0.0	0.0	0.0	0.0	0.0	0.0	k__Bacteria; p__Bacteroidota; c__Bacteroidia; o__Bacteroidales; f__Muribaculaceae; g__Muribaculaceae; s__uncultured_bacterium_g__Muribaculaceae
1340	0.0	3.0	0.0	0.0	0.0	0.0	0.0	0.0	0.0	0.0	1.0	0.0	k__Bacteria; p__Bacteroidota; c__Bacteroidia; o__Bacteroidales; f__Muribaculaceae; g__Muribaculaceae; s__uncultured_bacterium_g__Muribaculaceae
1341	4.0	2.0	0.0	1.0	6.0	1.0	20.0	7.0	0.0	0.0	0.0	0.0	k__Bacteria; p__Bacteroidota; c__Bacteroidia; o__Bacteroidales; f__Muribaculaceae; g__Muribaculaceae; s__uncultured_bacterium_g__Muribaculaceae
1342	8.0	17.0	0.0	3.0	4.0	17.0	1.0	3.0	2.0	12.0	10.0	6.0	k__Bacteria; p__Bacteroidota; c__Bacteroidia; o__Bacteroidales; f__Bacteroidaceae; g__Bacteroides
1343	4.0	2.0	2.0	2.0	11.0	5.0	1.0	0.0	0.0	2.0	4.0	3.0	k__Bacteria; p__Bacteroidota; c__Bacteroidia; o__Bacteroidales; f__Muribaculaceae; g__Muribaculaceae; s__uncultured_bacterium_g__Muribaculaceae
1344	2.0	20.0	0.0	14.0	4.0	1.0	0.0	2.0	0.0	4.0	0.0	0.0	k__Bacteria; p__Bacteroidota; c__Bacteroidia; o__Bacteroidales
1345	0.0	1.0	2.0	2.0	2.0	6.0	1.0	0.0	0.0	0.0	0.0	1.0	k__Bacteria; p__Bacteroidota; c__Bacteroidia; o__Bacteroidales; f__Muribaculaceae; g__Muribaculaceae; s__uncultured_bacterium_g__Muribaculaceae
1346	0.0	4.0	2.0	3.0	0.0	1.0	0.0	0.0	0.0	1.0	0.0	0.0	k__Bacteria; p__Bacteroidota; c__Bacteroidia; o__Bacteroidales; f__Muribaculaceae; g__Muribaculaceae; s__uncultured_bacterium_g__Muribaculaceae
1347	2.0	1.0	3.0	2.0	3.0	16.0	21.0	5.0	3.0	5.0	2.0	2.0	k__Bacteria; p__Bacteroidota; c__Bacteroidia; o__Bacteroidales; f__Muribaculaceae; g__Muribaculaceae; s__uncultured_bacterium_g__Muribaculaceae
1348	1.0	25.0	1.0	15.0	1.0	1.0	0.0	7.0	25.0	20.0	26.0	42.0	k__Bacteria; p__Bacteroidota; c__Bacteroidia; o__Bacteroidales
1349	0.0	2.0	0.0	1.0	0.0	0.0	0.0	0.0	0.0	1.0	0.0	0.0	k__Bacteria; p__Bacteroidota; c__Bacteroidia; o__Bacteroidales; f__Prevotellaceae; g__Prevotellaceae_NK3B31_group
1350	0.0	7.0	0.0	2.0	0.0	1.0	5.0	6.0	5.0	2.0	5.0	0.0	k__Bacteria; p__Bacteroidota; c__Bacteroidia; o__Bacteroidales; f__Prevotellaceae
1351	0.0	2.0	0.0	0.0	0.0	0.0	0.0	0.0	0.0	0.0	0.0	0.0	k__Bacteria; p__Firmicutes; c__Clostridia
1352	0.0	13.0	0.0	11.0	0.0	0.0	0.0	0.0	2.0	4.0	3.0	0.0	k__Bacteria; p__Bacteroidota; c__Bacteroidia; o__Bacteroidales
1353	0.0	6.0	9.0	1.0	3.0	4.0	1.0	1.0	6.0	7.0	17.0	2.0	k__Bacteria; p__Bacteroidota; c__Bacteroidia; o__Bacteroidales; f__Bacteroidaceae; g__Bacteroides; s__Bacteroides_intestinalis_g__Bacteroides
1354	0.0	3.0	20.0	37.0	11.0	1.0	0.0	0.0	0.0	0.0	0.0	0.0	k__Bacteria; p__Firmicutes; c__Clostridia; o__Lachnospirales; f__Lachnospiraceae; g__Lachnospiraceae_NK4A136_group; s__uncultured_bacterium_g__Lachnospiraceae_NK4A136_group
1355	0.0	3.0	0.0	0.0	0.0	2.0	0.0	0.0	0.0	0.0	1.0	1.0	k__Bacteria; p__Bacteroidota; c__Bacteroidia; o__Bacteroidales; f__Muribaculaceae; g__Muribaculaceae; s__uncultured_bacterium_g__Muribaculaceae
1356	2.0	5.0	2.0	3.0	2.0	3.0	0.0	3.0	17.0	22.0	15.0	12.0	k__Bacteria; p__Proteobacteria; c__Gammaproteobacteria; o__Vibrionales; f__Vibrionaceae; g__Aliivibrio
1357	1.0	2.0	0.0	1.0	0.0	0.0	3.0	0.0	1.0	0.0	0.0	0.0	k__Bacteria; p__Bacteroidota; c__Bacteroidia; o__Bacteroidales
1358	3.0	8.0	1.0	3.0	3.0	0.0	2.0	8.0	5.0	4.0	4.0	15.0	k__Bacteria; p__Bacteroidota; c__Bacteroidia; o__Bacteroidales; f__Muribaculaceae; g__Muribaculaceae; s__uncultured_Bacteroidales_g__Muribaculaceae
1359	1.0	4.0	0.0	3.0	1.0	0.0	0.0	2.0	0.0	0.0	2.0	0.0	k__Bacteria; p__Bacteroidota; c__Bacteroidia; o__Bacteroidales; f__Muribaculaceae; g__Muribaculaceae; s__uncultured_bacterium_g__Muribaculaceae
1360	0.0	12.0	1.0	2.0	2.0	1.0	1.0	14.0	1.0	1.0	7.0	8.0	k__Bacteria; p__Bacteroidota; c__Bacteroidia; o__Bacteroidales; f__Prevotellaceae; g__Prevotellaceae_UCG-001; s__uncultured_bacterium_g__Prevotellaceae_UCG-001
1361	10.0	23.0	21.0	13.0	19.0	18.0	267.0	8.0	0.0	4.0	0.0	0.0	k__Bacteria; p__Bacteroidota; c__Bacteroidia; o__Bacteroidales; f__Muribaculaceae; g__Muribaculaceae; s__uncultured_bacterium_g__Muribaculaceae
1362	10.0	9.0	16.0	16.0	48.0	29.0	18.0	13.0	8.0	6.0	2.0	13.0	k__Bacteria; p__Firmicutes; c__Clostridia; o__Clostridia_UCG-014; f__Clostridia_UCG-014; g__Clostridia_UCG-014
1363	1.0	6.0	4.0	4.0	4.0	5.0	2.0	3.0	1.0	3.0	11.0	13.0	k__Bacteria; p__Bacteroidota; c__Bacteroidia; o__Bacteroidales
1364	4.0	5.0	3.0	9.0	2.0	4.0	13.0	1.0	1.0	1.0	1.0	0.0	k__Bacteria; p__Bacteroidota; c__Bacteroidia; o__Bacteroidales; f__Muribaculaceae; g__Muribaculaceae; s__uncultured_bacterium_g__Muribaculaceae
1365	2.0	5.0	4.0	1.0	1.0	2.0	0.0	1.0	6.0	4.0	6.0	2.0	k__Bacteria; p__Bacteroidota; c__Bacteroidia; o__Bacteroidales; f__Muribaculaceae; g__Muribaculaceae
1366	0.0	2.0	8.0	1.0	1.0	0.0	0.0	7.0	2.0	1.0	0.0	2.0	k__Bacteria; p__Firmicutes; c__Clostridia; o__Oscillospirales; f__Ruminococcaceae; g__uncultured
1367	0.0	1.0	0.0	4.0	1.0	3.0	2.0	0.0	1.0	7.0	5.0	1.0	k__Bacteria; p__Bacteroidota; c__Bacteroidia; o__Bacteroidales
1368	1.0	9.0	1.0	0.0	2.0	0.0	1.0	7.0	1.0	5.0	0.0	0.0	k__Bacteria; p__Bacteroidota; c__Bacteroidia; o__Bacteroidales; f__Muribaculaceae; g__Muribaculaceae; s__uncultured_bacterium_g__Muribaculaceae
1369	0.0	21.0	0.0	10.0	0.0	0.0	0.0	0.0	0.0	0.0	0.0	0.0	k__Bacteria; p__Firmicutes; c__Clostridia; o__Lachnospirales; f__Lachnospiraceae
1370	1.0	5.0	1.0	3.0	0.0	6.0	9.0	5.0	0.0	3.0	0.0	1.0	k__Bacteria; p__Bacteroidota; c__Bacteroidia; o__Bacteroidales; f__Rikenellaceae; g__Alistipes
1371	4.0	6.0	3.0	2.0	0.0	0.0	2.0	0.0	0.0	0.0	0.0	0.0	k__Bacteria
1372	1.0	14.0	1.0	7.0	0.0	3.0	16.0	0.0	6.0	1.0	1.0	0.0	k__Bacteria; p__Bacteroidota; c__Bacteroidia; o__Bacteroidales; f__Prevotellaceae
1373	0.0	2.0	0.0	0.0	0.0	0.0	0.0	0.0	0.0	0.0	0.0	0.0	k__Bacteria; p__Firmicutes; c__Clostridia; o__Monoglobales; f__Monoglobaceae; g__Monoglobus
1374	3.0	5.0	0.0	1.0	2.0	0.0	0.0	0.0	1.0	0.0	1.0	2.0	k__Bacteria; p__Firmicutes; c__Clostridia; o__Oscillospirales; f__Ruminococcaceae; g__Incertae_Sedis
1375	19.0	67.0	11.0	61.0	2.0	0.0	17.0	18.0	54.0	20.0	70.0	7.0	k__Bacteria; p__Bacteroidota; c__Bacteroidia; o__Bacteroidales; f__Prevotellaceae
1376	1.0	224.0	0.0	0.0	48.0	1.0	1.0	0.0	0.0	4.0	0.0	1.0	k__Bacteria; p__Firmicutes; c__Clostridia; o__Lachnospirales; f__Lachnospiraceae; g__Lachnospiraceae_NK4A136_group; s__uncultured_bacterium_g__Lachnospiraceae_NK4A136_group
1377	4.0	10.0	8.0	9.0	4.0	9.0	3.0	4.0	21.0	22.0	21.0	17.0	k__Bacteria; p__Firmicutes; c__Bacilli; o__Mycoplasmatales; f__Mycoplasmataceae; g__Mycoplasma
1378	1.0	3.0	0.0	0.0	1.0	0.0	0.0	0.0	0.0	0.0	0.0	0.0	k__Bacteria
1379	1.0	2.0	3.0	0.0	2.0	0.0	0.0	0.0	0.0	1.0	0.0	0.0	k__Bacteria; p__Bacteroidota; c__Bacteroidia; o__Bacteroidales; f__Muribaculaceae; g__Muribaculaceae; s__uncultured_bacterium_g__Muribaculaceae
1380	8.0	7.0	7.0	4.0	5.0	0.0	0.0	0.0	0.0	2.0	2.0	12.0	k__Bacteria; p__Bacteroidota; c__Bacteroidia; o__Bacteroidales; f__Muribaculaceae; g__Muribaculaceae
1381	3.0	6.0	1.0	5.0	2.0	4.0	0.0	10.0	0.0	1.0	4.0	12.0	k__Bacteria; p__Firmicutes; c__Clostridia; o__Lachnospirales; f__Lachnospiraceae; g__uncultured; s__uncultured_bacterium_g__uncultured
1382	3.0	9.0	0.0	11.0	0.0	0.0	6.0	1.0	0.0	0.0	1.0	0.0	k__Bacteria; p__Bacteroidota; c__Bacteroidia; o__Bacteroidales; f__Prevotellaceae
1383	1.0	1.0	1.0	2.0	0.0	0.0	2.0	0.0	0.0	0.0	0.0	0.0	k__Bacteria; p__Bacteroidota; c__Bacteroidia; o__Bacteroidales
1384	87.0	74.0	114.0	53.0	43.0	671.0	217.0	110.0	71.0	93.0	46.0	115.0	k__Bacteria; p__Desulfobacterota; c__Desulfovibrionia; o__Desulfovibrionales; f__Desulfovibrionaceae; g__uncultured; s__uncultured_bacterium_g__uncultured
1385	2.0	3.0	1.0	2.0	0.0	3.0	7.0	0.0	1.0	0.0	2.0	0.0	k__Bacteria; p__Bacteroidota; c__Bacteroidia; o__Bacteroidales; f__Muribaculaceae; g__Muribaculaceae; s__uncultured_bacterium_g__Muribaculaceae
1386	1.0	3.0	0.0	1.0	0.0	0.0	6.0	0.0	0.0	0.0	1.0	0.0	k__Bacteria; p__Bacteroidota; c__Bacteroidia; o__Bacteroidales
1387	2.0	5.0	0.0	7.0	1.0	0.0	1.0	0.0	3.0	5.0	2.0	3.0	k__Bacteria; p__Bacteroidota; c__Bacteroidia; o__Bacteroidales
1388	9.0	11.0	32.0	6.0	16.0	11.0	4.0	43.0	7.0	15.0	9.0	13.0	k__Bacteria; p__Firmicutes; c__Clostridia; o__Oscillospirales; f__Oscillospiraceae; g__Oscillibacter; s__uncultured_bacterium_g__Oscillibacter
1389	1.0	2.0	1.0	2.0	2.0	0.0	1.0	0.0	0.0	0.0	0.0	1.0	k__Bacteria; p__Bacteroidota; c__Bacteroidia; o__Bacteroidales; f__Muribaculaceae; g__Muribaculaceae; s__unidentified_g__Muribaculaceae
1390	3.0	5.0	9.0	10.0	4.0	3.0	57.0	1.0	0.0	4.0	4.0	3.0	k__Bacteria; p__Bacteroidota; c__Bacteroidia; o__Bacteroidales; f__Muribaculaceae; g__Muribaculaceae; s__uncultured_bacterium_g__Muribaculaceae
1391	2.0	15.0	2.0	293.0	33.0	94.0	8.0	42.0	195.0	368.0	39.0	16.0	k__Bacteria; p__Firmicutes; c__Clostridia; o__Lachnospirales; f__Lachnospiraceae; g__Lachnospiraceae_NK4A136_group
1392	0.0	2.0	0.0	0.0	0.0	1.0	0.0	0.0	0.0	0.0	0.0	0.0	k__Bacteria; p__Bacteroidota; c__Bacteroidia; o__Bacteroidales; f__Muribaculaceae; g__Muribaculaceae; s__uncultured_bacterium_g__Muribaculaceae
1393	7.0	9.0	4.0	1.0	4.0	1.0	1.0	13.0	1.0	3.0	1.0	5.0	k__Bacteria; p__Firmicutes; c__Clostridia; o__Oscillospirales; f__Ruminococcaceae; g__Incertae_Sedis; s__uncultured_bacterium_g__Incertae_Sedis
1394	0.0	3.0	1.0	2.0	8.0	0.0	0.0	4.0	1.0	2.0	2.0	8.0	k__Bacteria; p__Firmicutes; c__Clostridia; o__Lachnospirales; f__Lachnospiraceae
1395	2.0	14.0	0.0	5.0	1.0	1.0	0.0	5.0	5.0	6.0	4.0	8.0	k__Bacteria; p__Bacteroidota; c__Bacteroidia; o__Bacteroidales; f__Muribaculaceae; g__Muribaculaceae; s__unidentified_g__Muribaculaceae
1396	2.0	42.0	0.0	27.0	3.0	1.0	0.0	1.0	1.0	4.0	0.0	0.0	k__Bacteria; p__Bacteroidota; c__Bacteroidia; o__Bacteroidales; f__Bacteroidaceae; g__Bacteroides
1397	0.0	2.0	0.0	0.0	0.0	0.0	0.0	0.0	0.0	0.0	0.0	0.0	k__Bacteria; p__Bacteroidota; c__Bacteroidia; o__Bacteroidales; f__Muribaculaceae; g__Muribaculaceae; s__uncultured_bacterium_g__Muribaculaceae
1398	4.0	7.0	0.0	7.0	4.0	5.0	6.0	1.0	5.0	8.0	1.0	2.0	k__Bacteria; p__Proteobacteria; c__Gammaproteobacteria; o__Burkholderiales; f__Burkholderiaceae; g__Cupriavidus; s__Cupriavidus_taiwanensis_g__Cupriavidus
1399	1.0	2.0	5.0	3.0	3.0	3.0	0.0	15.0	1.0	2.0	3.0	4.0	k__Bacteria
1400	1.0	41.0	0.0	16.0	0.0	0.0	0.0	31.0	20.0	1.0	11.0	146.0	k__Bacteria; p__Firmicutes; c__Clostridia; o__Lachnospirales; f__Lachnospiraceae; g__Lachnospiraceae_NK4A136_group; s__uncultured_bacterium_g__Lachnospiraceae_NK4A136_group
1401	2.0	9.0	9.0	7.0	3.0	7.0	6.0	28.0	1.0	1.0	1.0	1.0	k__Bacteria; p__Firmicutes; c__Clostridia; o__Oscillospirales; f__Oscillospiraceae; g__Oscillibacter; s__uncultured_bacterium_g__Oscillibacter
1402	4.0	9.0	28.0	151.0	17.0	0.0	3.0	3.0	0.0	3.0	7.0	3.0	k__Bacteria; p__Firmicutes; c__Clostridia; o__Lachnospirales; f__Lachnospiraceae; g__Lachnospiraceae_NK4A136_group; s__uncultured_bacterium_g__Lachnospiraceae_NK4A136_group
1403	2.0	3.0	0.0	0.0	0.0	0.0	0.0	0.0	3.0	2.0	1.0	0.0	k__Bacteria; p__Bacteroidota; c__Bacteroidia; o__Bacteroidales; f__Marinifilaceae; g__Odoribacter; s__uncultured_bacterium_g__Odoribacter
1404	0.0	2.0	0.0	0.0	0.0	0.0	0.0	0.0	0.0	0.0	0.0	0.0	k__Bacteria
1405	2.0	4.0	5.0	1.0	2.0	1.0	3.0	0.0	5.0	7.0	4.0	0.0	k__Bacteria; p__Firmicutes; c__Bacilli; o__Lactobacillales; f__Leuconostocaceae; g__Weissella; s__Weissella_ceti_g__Weissella
1406	2.0	9.0	0.0	7.0	0.0	0.0	1.0	2.0	8.0	0.0	8.0	3.0	k__Bacteria; p__Bacteroidota; c__Bacteroidia; o__Bacteroidales
1407	0.0	2.0	1.0	0.0	0.0	0.0	0.0	1.0	0.0	0.0	0.0	0.0	k__Bacteria; p__Bacteroidota; c__Bacteroidia; o__Bacteroidales; f__Muribaculaceae; g__Muribaculaceae
1408	0.0	4.0	0.0	0.0	0.0	3.0	0.0	0.0	0.0	0.0	0.0	3.0	k__Bacteria; p__Firmicutes; c__Bacilli; o__Erysipelotrichales; f__Erysipelotrichaceae; g__uncultured; s__unidentified_g__uncultured
1409	0.0	2.0	0.0	0.0	0.0	0.0	0.0	0.0	0.0	0.0	0.0	0.0	k__Bacteria; p__Bacteroidota; c__Bacteroidia
1410	0.0	3.0	0.0	0.0	0.0	0.0	0.0	0.0	0.0	1.0	0.0	0.0	k__Bacteria; p__Firmicutes; c__Clostridia; o__Lachnospirales; f__Lachnospiraceae
1411	4.0	3.0	0.0	0.0	1.0	0.0	0.0	4.0	4.0	2.0	3.0	0.0	k__Bacteria; p__Bacteroidota; c__Bacteroidia; o__Bacteroidales
1412	0.0	1.0	2.0	0.0	0.0	0.0	6.0	0.0	0.0	0.0	0.0	0.0	k__Bacteria; p__Actinobacteriota; c__Coriobacteriia; o__Coriobacteriales; f__Eggerthellaceae
1413	4.0	11.0	0.0	6.0	1.0	0.0	0.0	0.0	0.0	0.0	0.0	0.0	k__Bacteria; p__Bacteroidota; c__Bacteroidia; o__Bacteroidales; f__Rikenellaceae; g__Alistipes; s__uncultured_bacterium_g__Alistipes
1414	0.0	1.0	1.0	1.0	0.0	1.0	3.0	3.0	1.0	3.0	0.0	3.0	k__Bacteria; p__Bacteroidota; c__Bacteroidia; o__Bacteroidales; f__Prevotellaceae; g__Prevotellaceae_Ga6A1_group; s__uncultured_bacterium_g__Prevotellaceae_Ga6A1_group
1415	2.0	2.0	1.0	0.0	0.0	3.0	7.0	0.0	0.0	0.0	0.0	0.0	k__Bacteria; p__Bacteroidota; c__Bacteroidia; o__Bacteroidales; f__Muribaculaceae; g__Muribaculaceae; s__uncultured_bacterium_g__Muribaculaceae
1416	0.0	6.0	0.0	1.0	1.0	0.0	0.0	0.0	4.0	3.0	0.0	3.0	k__Bacteria; p__Bacteroidota; c__Bacteroidia; o__Bacteroidales
1417	4.0	8.0	9.0	10.0	7.0	6.0	6.0	16.0	8.0	13.0	8.0	24.0	k__Bacteria; p__Firmicutes; c__Clostridia; o__Lachnospirales; f__Lachnospiraceae; g__Lachnospiraceae_NK4A136_group
1418	9.0	39.0	6.0	43.0	14.0	6.0	2.0	25.0	36.0	66.0	89.0	88.0	k__Bacteria; p__Bacteroidota; c__Bacteroidia; o__Bacteroidales
1419	58.0	85.0	49.0	132.0	11.0	100.0	545.0	68.0	86.0	648.0	236.0	202.0	k__Bacteria; p__Bacteroidota; c__Bacteroidia; o__Bacteroidales; f__Rikenellaceae; g__Alistipes; s__uncultured_bacterium_g__Alistipes
1420	2.0	3.0	2.0	1.0	1.0	1.0	1.0	5.0	0.0	2.0	1.0	12.0	k__Bacteria; p__Firmicutes; c__Clostridia; o__Lachnospirales; f__Lachnospiraceae; g__Blautia
1421	12.0	18.0	5.0	23.0	9.0	5.0	0.0	20.0	9.0	13.0	27.0	1.0	k__Bacteria; p__Bacteroidota; c__Bacteroidia; o__Bacteroidales; f__Muribaculaceae; g__Muribaculaceae; s__uncultured_bacterium_g__Muribaculaceae
1422	9.0	16.0	1.0	1.0	6.0	3.0	0.0	4.0	1.0	9.0	1.0	1.0	k__Bacteria; p__Bacteroidota; c__Bacteroidia; o__Bacteroidales; f__Muribaculaceae; g__Muribaculaceae; s__uncultured_bacterium_g__Muribaculaceae
1423	0.0	2.0	0.0	0.0	0.0	0.0	0.0	0.0	0.0	0.0	0.0	0.0	k__Bacteria; p__Firmicutes; c__Clostridia; o__Oscillospirales; f__Ruminococcaceae; g__Ruminococcus
1424	1.0	3.0	1.0	2.0	2.0	1.0	0.0	3.0	0.0	0.0	4.0	5.0	k__Bacteria; p__Bacteroidota; c__Bacteroidia; o__Bacteroidales; f__Prevotellaceae; g__Prevotellaceae_UCG-001; s__uncultured_bacterium_g__Prevotellaceae_UCG-001
1425	0.0	5.0	0.0	0.0	0.0	0.0	0.0	0.0	0.0	0.0	0.0	0.0	k__Bacteria; p__Firmicutes; c__Clostridia; o__Oscillospirales; f__Ruminococcaceae; g__Ruminococcaceae
1426	4.0	9.0	1.0	4.0	0.0	11.0	3.0	5.0	5.0	0.0	3.0	1.0	k__Bacteria; p__Bacteroidota; c__Bacteroidia; o__Bacteroidales; f__Muribaculaceae; g__Muribaculaceae; s__uncultured_bacterium_g__Muribaculaceae
1427	0.0	2.0	0.0	0.0	0.0	0.0	0.0	0.0	0.0	0.0	0.0	0.0	k__Bacteria; p__Bacteroidota; c__Bacteroidia; o__Bacteroidales; f__Muribaculaceae; g__Muribaculaceae; s__mouse_gut_g__Muribaculaceae
1428	4.0	8.0	3.0	12.0	1.0	0.0	1.0	1.0	1.0	0.0	1.0	1.0	k__Bacteria; p__Bacteroidota; c__Bacteroidia; o__Bacteroidales; f__Prevotellaceae; g__Alloprevotella; s__uncultured_Bacteroidales_g__Alloprevotella
1429	1.0	17.0	0.0	3.0	0.0	0.0	0.0	1.0	0.0	0.0	1.0	1.0	k__Bacteria; p__Bacteroidota; c__Bacteroidia; o__Bacteroidales; f__Prevotellaceae; g__Prevotellaceae_UCG-001; s__uncultured_bacterium_g__Prevotellaceae_UCG-001
1430	0.0	50.0	0.0	15.0	0.0	0.0	1.0	62.0	110.0	1.0	17.0	309.0	k__Bacteria; p__Firmicutes; c__Clostridia; o__Lachnospirales; f__Lachnospiraceae; g__Lachnospiraceae_NK4A136_group
1431	1.0	8.0	6.0	3.0	1.0	11.0	0.0	2.0	1.0	0.0	0.0	2.0	k__Bacteria; p__Bacteroidota; c__Bacteroidia; o__Bacteroidales; f__Muribaculaceae; g__Muribaculaceae; s__uncultured_bacterium_g__Muribaculaceae
1432	4.0	19.0	8.0	6.0	4.0	26.0	75.0	1.0	10.0	10.0	3.0	2.0	k__Bacteria; p__Bacteroidota; c__Bacteroidia; o__Bacteroidales; f__Muribaculaceae; g__Muribaculaceae; s__uncultured_bacterium_g__Muribaculaceae
1433	4.0	9.0	5.0	9.0	10.0	31.0	4.0	5.0	9.0	6.0	18.0	24.0	k__Bacteria; p__Bacteroidota; c__Bacteroidia; o__Bacteroidales; f__Muribaculaceae; g__Muribaculaceae; s__uncultured_bacterium_g__Muribaculaceae
1434	0.0	2.0	0.0	0.0	0.0	0.0	0.0	0.0	0.0	0.0	0.0	0.0	k__Bacteria; p__Bacteroidota; c__Bacteroidia; o__Bacteroidales
1435	4.0	11.0	7.0	3.0	2.0	0.0	5.0	5.0	0.0	0.0	0.0	3.0	k__Bacteria; p__Bacteroidota; c__Bacteroidia; o__Bacteroidales; f__Muribaculaceae; g__Muribaculaceae; s__uncultured_bacterium_g__Muribaculaceae
1436	6.0	10.0	17.0	6.0	1.0	15.0	1.0	24.0	1.0	3.0	2.0	36.0	k__Bacteria; p__Firmicutes; c__Clostridia; o__Oscillospirales; f__Ruminococcaceae; g__uncultured
1437	4.0	7.0	2.0	3.0	3.0	0.0	1.0	4.0	0.0	2.0	0.0	19.0	k__Bacteria; p__Bacteroidota; c__Bacteroidia; o__Bacteroidales; f__Muribaculaceae; g__Muribaculaceae; s__uncultured_Bacteroidales_g__Muribaculaceae
1438	8.0	22.0	2.0	10.0	3.0	16.0	0.0	26.0	6.0	12.0	13.0	10.0	k__Bacteria; p__Bacteroidota; c__Bacteroidia; o__Bacteroidales; f__Bacteroidaceae; g__Bacteroides
1439	0.0	3.0	0.0	0.0	0.0	5.0	0.0	2.0	1.0	0.0	0.0	2.0	k__Bacteria; p__Bacteroidota; c__Bacteroidia; o__Bacteroidales; f__Muribaculaceae; g__Muribaculaceae; s__uncultured_bacterium_g__Muribaculaceae
1440	0.0	3.0	0.0	0.0	0.0	0.0	0.0	0.0	0.0	0.0	0.0	0.0	k__Bacteria; p__Firmicutes; c__Clostridia; o__Oscillospirales; f__Oscillospiraceae
1441	1.0	4.0	8.0	4.0	1.0	3.0	5.0	10.0	1.0	5.0	4.0	23.0	k__Bacteria; p__Bacteroidota; c__Bacteroidia; o__Bacteroidales; f__Muribaculaceae; g__Muribaculaceae; s__uncultured_bacterium_g__Muribaculaceae
1442	0.0	2.0	0.0	0.0	0.0	0.0	0.0	0.0	0.0	0.0	0.0	0.0	k__Bacteria; p__Bacteroidota; c__Bacteroidia; o__Bacteroidales; f__Muribaculaceae; g__Muribaculaceae
1443	0.0	2.0	0.0	0.0	1.0	1.0	0.0	1.0	1.0	0.0	1.0	1.0	k__Bacteria; p__Bacteroidota; c__Bacteroidia; o__Bacteroidales; f__Tannerellaceae; g__Parabacteroides; s__Parabacteroides_gordonii_g__Parabacteroides
1444	1.0	7.0	1.0	15.0	0.0	1.0	1.0	1.0	3.0	8.0	3.0	3.0	k__Bacteria; p__Bacteroidota; c__Bacteroidia; o__Bacteroidales
1445	0.0	14.0	0.0	6.0	0.0	0.0	0.0	0.0	0.0	0.0	0.0	0.0	k__Bacteria; p__Firmicutes; c__Clostridia; o__Oscillospirales; f__Ruminococcaceae; g__Ruminococcaceae; s__uncultured_bacterium_g__Ruminococcaceae
1446	1.0	8.0	0.0	0.0	1.0	0.0	0.0	0.0	0.0	0.0	0.0	0.0	k__Bacteria; p__Bacteroidota; c__Bacteroidia; o__Bacteroidales; f__Muribaculaceae; g__Muribaculaceae; s__uncultured_Bacteroidales_g__Muribaculaceae
1447	3.0	8.0	5.0	2.0	1.0	6.0	0.0	1.0	0.0	0.0	0.0	0.0	k__Bacteria; p__Firmicutes; c__Clostridia; o__Lachnospirales; f__Lachnospiraceae
1448	1.0	4.0	3.0	0.0	5.0	5.0	24.0	2.0	1.0	0.0	1.0	0.0	k__Bacteria; p__Bacteroidota; c__Bacteroidia; o__Bacteroidales; f__Muribaculaceae; g__Muribaculaceae; s__uncultured_bacterium_g__Muribaculaceae
1449	7.0	8.0	1.0	3.0	2.0	5.0	5.0	4.0	7.0	5.0	0.0	1.0	k__Bacteria; p__Bacteroidota; c__Bacteroidia; o__Bacteroidales; f__Muribaculaceae; g__Muribaculaceae; s__uncultured_bacterium_g__Muribaculaceae
1450	1.0	2.0	4.0	0.0	1.0	0.0	0.0	2.0	3.0	0.0	0.0	2.0	k__Bacteria; p__Bacteroidota; c__Bacteroidia; o__Bacteroidales; f__Muribaculaceae; g__Muribaculaceae; s__uncultured_bacterium_g__Muribaculaceae
1451	3.0	14.0	2.0	11.0	3.0	25.0	0.0	1.0	6.0	8.0	5.0	7.0	k__Bacteria; p__Bacteroidota; c__Bacteroidia; o__Bacteroidales; f__Muribaculaceae; g__Muribaculaceae; s__uncultured_bacterium_g__Muribaculaceae
1452	0.0	5.0	0.0	4.0	0.0	0.0	0.0	0.0	0.0	0.0	0.0	0.0	k__Bacteria; p__Bacteroidota; c__Bacteroidia; o__Bacteroidales; f__Rikenellaceae; g__Alistipes
1453	1.0	3.0	0.0	1.0	0.0	0.0	0.0	0.0	0.0	0.0	2.0	0.0	k__Bacteria; p__Bacteroidota; c__Bacteroidia; o__Bacteroidales; f__Tannerellaceae; g__Parabacteroides; s__Parabacteroides_gordonii_g__Parabacteroides
1454	4.0	10.0	11.0	5.0	4.0	0.0	1.0	0.0	0.0	0.0	0.0	0.0	k__Bacteria; p__Bacteroidota; c__Bacteroidia; o__Bacteroidales; f__Muribaculaceae; g__Muribaculaceae; s__uncultured_Bacteroidales_g__Muribaculaceae
1455	3.0	5.0	2.0	3.0	2.0	1.0	4.0	1.0	2.0	4.0	7.0	3.0	k__Bacteria; p__Bacteroidota; c__Bacteroidia; o__Bacteroidales; f__Prevotellaceae; g__Prevotella; s__uncultured_bacterium_g__Prevotella
1456	12.0	6.0	8.0	8.0	3.0	8.0	6.0	6.0	11.0	11.0	11.0	7.0	k__Bacteria; p__Bacteroidota; c__Bacteroidia; o__Bacteroidales; f__Muribaculaceae; g__Muribaculaceae; s__uncultured_bacterium_g__Muribaculaceae
1457	4.0	2.0	0.0	1.0	0.0	2.0	2.0	2.0	4.0	1.0	2.0	2.0	k__Bacteria; p__Firmicutes; c__Clostridia; o__Oscillospirales; f__Ruminococcaceae; g__Ruminococcus
1458	0.0	3.0	0.0	4.0	11.0	0.0	0.0	3.0	0.0	0.0	5.0	6.0	k__Bacteria; p__Bacteroidota; c__Bacteroidia; o__Bacteroidales; f__Muribaculaceae; g__Muribaculaceae; s__uncultured_bacterium_g__Muribaculaceae
1459	5.0	9.0	1.0	0.0	1.0	3.0	0.0	0.0	1.0	5.0	0.0	3.0	k__Bacteria; p__Bacteroidota; c__Bacteroidia; o__Bacteroidales; f__Muribaculaceae; g__Muribaculaceae; s__uncultured_bacterium_g__Muribaculaceae
1460	0.0	7.0	0.0	0.0	0.0	0.0	0.0	0.0	0.0	0.0	0.0	0.0	k__Bacteria; p__Firmicutes; c__Clostridia
1461	2.0	1.0	0.0	1.0	1.0	3.0	1.0	1.0	0.0	0.0	0.0	0.0	k__Bacteria; p__Bacteroidota; c__Bacteroidia; o__Bacteroidales; f__Muribaculaceae; g__Muribaculaceae; s__uncultured_bacterium_g__Muribaculaceae
1462	0.0	3.0	1.0	0.0	0.0	1.0	3.0	0.0	0.0	0.0	0.0	0.0	k__Bacteria; p__Bacteroidota; c__Bacteroidia; o__Bacteroidales; f__Muribaculaceae; g__Muribaculaceae; s__uncultured_bacterium_g__Muribaculaceae
1463	1.0	12.0	2.0	0.0	3.0	0.0	2.0	2.0	11.0	5.0	42.0	3.0	k__Bacteria; p__Bacteroidota; c__Bacteroidia; o__Bacteroidales; f__Muribaculaceae; g__Muribaculaceae; s__uncultured_bacterium_g__Muribaculaceae
1464	1.0	4.0	2.0	2.0	4.0	1.0	2.0	0.0	4.0	3.0	3.0	7.0	k__Bacteria; p__Bacteroidota; c__Bacteroidia; o__Bacteroidales; f__Muribaculaceae; g__Muribaculaceae; s__uncultured_bacterium_g__Muribaculaceae
1465	1.0	3.0	4.0	4.0	0.0	2.0	11.0	3.0	0.0	1.0	1.0	0.0	k__Bacteria; p__Bacteroidota; c__Bacteroidia; o__Bacteroidales; f__Muribaculaceae; g__Muribaculaceae; s__uncultured_bacterium_g__Muribaculaceae
1466	0.0	2.0	38.0	4.0	2.0	1.0	4.0	13.0	1.0	2.0	1.0	1.0	k__Bacteria; p__Firmicutes; c__Clostridia; o__Lachnospirales; f__Lachnospiraceae
1467	6.0	42.0	48.0	1.0	7.0	129.0	4.0	3.0	0.0	5.0	0.0	0.0	k__Bacteria; p__Firmicutes; c__Clostridia; o__Lachnospirales; f__Lachnospiraceae; g__[Eubacterium]_xylanophilum_group; s__uncultured_bacterium_g__[Eubacterium]_xylanophilum_group
1468	0.0	3.0	0.0	0.0	0.0	0.0	0.0	0.0	0.0	0.0	0.0	0.0	k__Bacteria
1469	9.0	6.0	9.0	3.0	3.0	7.0	5.0	4.0	3.0	0.0	3.0	1.0	k__Bacteria; p__Bacteroidota; c__Bacteroidia; o__Bacteroidales; f__Muribaculaceae; g__Muribaculaceae; s__uncultured_bacterium_g__Muribaculaceae
1470	0.0	2.0	0.0	0.0	0.0	0.0	0.0	1.0	0.0	0.0	0.0	0.0	k__Bacteria; p__Firmicutes; c__Clostridia; o__Lachnospirales; f__Lachnospiraceae
1471	0.0	7.0	1.0	3.0	0.0	0.0	15.0	1.0	7.0	0.0	2.0	0.0	k__Bacteria; p__Bacteroidota; c__Bacteroidia; o__Bacteroidales
1472	0.0	1.0	0.0	0.0	0.0	5.0	0.0	0.0	2.0	2.0	4.0	2.0	k__Bacteria; p__Firmicutes; c__Clostridia; o__Oscillospirales; f__[Eubacterium]_coprostanoligenes_group; g__[Eubacterium]_coprostanoligenes_group
1473	0.0	2.0	0.0	0.0	0.0	0.0	0.0	1.0	1.0	0.0	0.0	0.0	k__Bacteria; p__Firmicutes; c__Clostridia; o__Oscillospirales; f__Oscillospiraceae; g__Oscillibacter; s__Oscillibacter_sp._g__Oscillibacter
1474	0.0	7.0	3.0	3.0	1.0	12.0	2.0	2.0	2.0	0.0	1.0	0.0	k__Bacteria; p__Bacteroidota; c__Bacteroidia; o__Bacteroidales; f__Muribaculaceae; g__Muribaculaceae; s__uncultured_bacterium_g__Muribaculaceae
1475	1.0	4.0	0.0	2.0	5.0	1.0	4.0	7.0	0.0	0.0	1.0	1.0	k__Bacteria; p__Bacteroidota; c__Bacteroidia; o__Chitinophagales; f__Chitinophagaceae; g__Sediminibacterium; s__Sediminibacterium_sp._g__Sediminibacterium
1476	3.0	5.0	12.0	2.0	1.0	5.0	2.0	3.0	2.0	0.0	0.0	0.0	k__Bacteria; p__Bacteroidota; c__Bacteroidia; o__Bacteroidales; f__Muribaculaceae; g__Muribaculaceae; s__uncultured_bacterium_g__Muribaculaceae
1477	0.0	5.0	0.0	3.0	0.0	0.0	0.0	0.0	0.0	0.0	0.0	0.0	k__Bacteria; p__Firmicutes; c__Clostridia; o__Oscillospirales; f__Oscillospiraceae; g__Oscillibacter
1478	4.0	5.0	0.0	0.0	1.0	1.0	2.0	1.0	2.0	1.0	1.0	0.0	k__Bacteria; p__Bacteroidota; c__Bacteroidia; o__Bacteroidales; f__Muribaculaceae; g__Muribaculaceae
1479	1.0	4.0	1.0	1.0	1.0	2.0	0.0	2.0	1.0	0.0	2.0	3.0	k__Bacteria; p__Bacteroidota; c__Bacteroidia; o__Bacteroidales; f__Muribaculaceae; g__Muribaculaceae
1480	3.0	30.0	7.0	2.0	50.0	0.0	6.0	0.0	1.0	0.0	0.0	0.0	k__Bacteria; p__Firmicutes; c__Clostridia; o__Lachnospirales; f__Lachnospiraceae; g__Lachnospiraceae_NK4A136_group; s__uncultured_bacterium_g__Lachnospiraceae_NK4A136_group
1481	0.0	2.0	0.0	0.0	0.0	0.0	0.0	0.0	0.0	0.0	0.0	0.0	k__Bacteria; p__Firmicutes; c__Clostridia; o__Oscillospirales; f__[Eubacterium]_coprostanoligenes_group; g__[Eubacterium]_coprostanoligenes_group; s__gut_metagenome_g__[Eubacterium]_coprostanoligenes_group
1482	1.0	12.0	5.0	9.0	1.0	21.0	0.0	10.0	3.0	0.0	10.0	8.0	k__Bacteria; p__Bacteroidota; c__Bacteroidia; o__Bacteroidales; f__Muribaculaceae; g__Muribaculaceae; s__uncultured_bacterium_g__Muribaculaceae
1483	0.0	2.0	0.0	2.0	1.0	0.0	0.0	5.0	0.0	0.0	0.0	1.0	k__Bacteria; p__Firmicutes; c__Clostridia; o__Lachnospirales; f__Lachnospiraceae; g__GCA-900066575
1484	24.0	35.0	21.0	16.0	24.0	51.0	223.0	14.0	18.0	12.0	16.0	3.0	k__Bacteria; p__Bacteroidota; c__Bacteroidia; o__Bacteroidales; f__Muribaculaceae; g__Muribaculaceae; s__uncultured_bacterium_g__Muribaculaceae
1485	1.0	1.0	0.0	0.0	2.0	0.0	1.0	0.0	1.0	0.0	0.0	0.0	k__Bacteria; p__Firmicutes; c__Clostridia; o__Lachnospirales; f__Lachnospiraceae
1486	8.0	6.0	4.0	4.0	3.0	0.0	0.0	0.0	1.0	2.0	1.0	1.0	k__Bacteria; p__Bacteroidota; c__Bacteroidia; o__Bacteroidales; f__Muribaculaceae; g__Muribaculaceae
1487	0.0	4.0	0.0	0.0	0.0	0.0	0.0	0.0	0.0	0.0	0.0	0.0	k__Bacteria; p__Firmicutes; c__Clostridia; o__Clostridia_UCG-014; f__Clostridia_UCG-014; g__Clostridia_UCG-014
1488	2.0	3.0	2.0	4.0	2.0	10.0	1.0	10.0	1.0	8.0	2.0	13.0	k__Bacteria; p__Firmicutes; c__Clostridia; o__Peptostreptococcales-Tissierellales; f__Anaerovoracaceae; g__Family_XIII_UCG-001; s__uncultured_bacterium_g__Family_XIII_UCG-001
1489	0.0	4.0	0.0	1.0	0.0	0.0	0.0	1.0	5.0	0.0	4.0	0.0	k__Bacteria; p__Bacteroidota; c__Bacteroidia; o__Bacteroidales; f__Prevotellaceae
1490	0.0	2.0	0.0	0.0	0.0	0.0	0.0	0.0	0.0	0.0	0.0	0.0	k__Bacteria; p__Firmicutes; c__Clostridia; o__Lachnospirales; f__Lachnospiraceae
1491	0.0	3.0	0.0	1.0	0.0	0.0	0.0	0.0	0.0	0.0	0.0	0.0	k__Bacteria; p__Bacteroidota; c__Bacteroidia; o__Bacteroidales; f__Bacteroidaceae; g__Bacteroides
1492	0.0	2.0	0.0	0.0	0.0	0.0	0.0	0.0	0.0	0.0	0.0	0.0	k__Bacteria
1493	0.0	5.0	1.0	0.0	0.0	0.0	1.0	1.0	2.0	3.0	2.0	1.0	k__Bacteria; p__Bacteroidota; c__Bacteroidia; o__Bacteroidales
1494	0.0	6.0	1.0	4.0	0.0	4.0	10.0	0.0	0.0	0.0	1.0	3.0	k__Bacteria; p__Bacteroidota; c__Bacteroidia; o__Bacteroidales; f__Muribaculaceae; g__Muribaculaceae; s__uncultured_bacterium_g__Muribaculaceae
1495	0.0	5.0	3.0	2.0	0.0	0.0	0.0	2.0	0.0	2.0	0.0	1.0	k__Bacteria; p__Bacteroidota; c__Bacteroidia; o__Bacteroidales; f__Muribaculaceae; g__Muribaculaceae; s__unidentified_g__Muribaculaceae
1496	7.0	2.0	13.0	9.0	6.0	8.0	6.0	4.0	1.0	33.0	7.0	5.0	k__Bacteria; p__Bacteroidota; c__Bacteroidia; o__Bacteroidales; f__Muribaculaceae; g__Muribaculaceae; s__uncultured_bacterium_g__Muribaculaceae
1497	0.0	30.0	0.0	28.0	0.0	0.0	0.0	2.0	3.0	3.0	2.0	0.0	k__Bacteria; p__Bacteroidota; c__Bacteroidia; o__Bacteroidales
1498	0.0	2.0	1.0	0.0	1.0	3.0	0.0	1.0	0.0	0.0	0.0	0.0	k__Bacteria
1499	3.0	2.0	0.0	2.0	9.0	21.0	29.0	5.0	7.0	6.0	11.0	10.0	k__Bacteria; p__Bacteroidota; c__Bacteroidia; o__Bacteroidales; f__Muribaculaceae; g__Muribaculaceae; s__uncultured_bacterium_g__Muribaculaceae
1500	1.0	8.0	9.0	0.0	0.0	0.0	0.0	8.0	0.0	0.0	0.0	17.0	k__Bacteria; p__Firmicutes; c__Clostridia; o__Lachnospirales; f__Lachnospiraceae; g__Lachnospiraceae_NK4A136_group; s__uncultured_bacterium_g__Lachnospiraceae_NK4A136_group
1501	3.0	2.0	0.0	0.0	8.0	12.0	0.0	0.0	0.0	0.0	0.0	0.0	k__Bacteria; p__Firmicutes; c__Clostridia; o__Lachnospirales; f__Lachnospiraceae
1502	4.0	2.0	0.0	2.0	1.0	1.0	1.0	0.0	0.0	0.0	0.0	0.0	k__Bacteria; p__Bacteroidota; c__Bacteroidia; o__Bacteroidales
1503	0.0	7.0	0.0	3.0	0.0	0.0	0.0	0.0	3.0	8.0	6.0	3.0	k__Bacteria; p__Bacteroidota; c__Bacteroidia; o__Bacteroidales; f__Prevotellaceae
1504	4.0	6.0	6.0	23.0	0.0	0.0	10.0	1.0	9.0	4.0	9.0	1.0	k__Bacteria; p__Bacteroidota; c__Bacteroidia; o__Bacteroidales
1505	0.0	2.0	2.0	0.0	0.0	0.0	0.0	1.0	0.0	0.0	0.0	5.0	k__Bacteria; p__Firmicutes; c__Clostridia; o__Oscillospirales; f__Ruminococcaceae; g__uncultured; s__uncultured_bacterium_g__uncultured
1506	9.0	3.0	9.0	1.0	6.0	15.0	5.0	15.0	0.0	9.0	3.0	12.0	k__Bacteria; p__Bacteroidota; c__Bacteroidia; o__Bacteroidales; f__Muribaculaceae; g__Muribaculaceae; s__uncultured_bacterium_g__Muribaculaceae
1507	6.0	7.0	3.0	5.0	1.0	2.0	0.0	5.0	3.0	0.0	0.0	9.0	k__Bacteria; p__Firmicutes; c__Clostridia; o__Lachnospirales; f__Lachnospiraceae
1508	0.0	12.0	4.0	8.0	6.0	3.0	21.0	0.0	8.0	12.0	16.0	5.0	k__Bacteria; p__Bacteroidota; c__Bacteroidia; o__Bacteroidales; f__Muribaculaceae; g__Muribaculaceae; s__uncultured_bacterium_g__Muribaculaceae
1509	1.0	5.0	0.0	1.0	1.0	1.0	1.0	0.0	0.0	2.0	3.0	7.0	k__Bacteria; p__Bacteroidota; c__Bacteroidia; o__Bacteroidales; f__Marinifilaceae; g__Butyricimonas; s__uncultured_bacterium_g__Butyricimonas
1510	0.0	4.0	0.0	1.0	0.0	0.0	0.0	0.0	0.0	0.0	0.0	0.0	k__Bacteria; p__Bacteroidota; c__Bacteroidia; o__Bacteroidales; f__Muribaculaceae; g__Muribaculaceae
1511	1.0	8.0	0.0	2.0	0.0	0.0	0.0	3.0	1.0	1.0	2.0	1.0	k__Bacteria; p__Bacteroidota; c__Bacteroidia; o__Bacteroidales; f__Prevotellaceae; g__Prevotellaceae_UCG-001; s__uncultured_bacterium_g__Prevotellaceae_UCG-001
1512	5.0	5.0	3.0	23.0	2.0	1.0	0.0	1.0	0.0	2.0	1.0	0.0	k__Bacteria; p__Firmicutes; c__Clostridia; o__Lachnospirales; f__Lachnospiraceae
1513	0.0	4.0	0.0	0.0	0.0	2.0	0.0	0.0	1.0	0.0	0.0	2.0	k__Bacteria; p__Bacteroidota; c__Bacteroidia; o__Bacteroidales; f__Muribaculaceae; g__Muribaculaceae; s__uncultured_bacterium_g__Muribaculaceae
1514	0.0	2.0	1.0	2.0	0.0	0.0	0.0	0.0	0.0	0.0	0.0	0.0	k__Bacteria; p__Firmicutes; c__Clostridia
1515	0.0	4.0	2.0	6.0	3.0	1.0	0.0	1.0	1.0	2.0	2.0	4.0	k__Bacteria; p__Bacteroidota; c__Bacteroidia; o__Bacteroidales; f__Muribaculaceae; g__Muribaculaceae; s__uncultured_Bacteroidales_g__Muribaculaceae
1516	0.0	2.0	0.0	0.0	0.0	0.0	0.0	0.0	0.0	0.0	0.0	0.0	k__Bacteria; p__Bacteroidota; c__Bacteroidia; o__Bacteroidales; f__Muribaculaceae; g__Muribaculaceae
1517	0.0	2.0	0.0	0.0	0.0	0.0	0.0	0.0	0.0	0.0	0.0	0.0	k__Bacteria; p__Firmicutes; c__Clostridia
1518	3.0	4.0	0.0	2.0	0.0	6.0	0.0	1.0	0.0	0.0	0.0	6.0	k__Bacteria; p__Firmicutes; c__Clostridia; o__Lachnospirales; f__Lachnospiraceae; g__Lachnospiraceae_UCG-006; s__uncultured_bacterium_g__Lachnospiraceae_UCG-006
1519	2.0	4.0	2.0	0.0	1.0	2.0	2.0	2.0	2.0	2.0	1.0	1.0	k__Bacteria; p__Bacteroidota; c__Bacteroidia; o__Bacteroidales; f__Muribaculaceae; g__Muribaculaceae
1520	2.0	5.0	0.0	3.0	2.0	1.0	0.0	1.0	2.0	2.0	6.0	5.0	k__Bacteria; p__Bacteroidota; c__Bacteroidia; o__Bacteroidales
1521	0.0	2.0	0.0	0.0	0.0	1.0	1.0	1.0	0.0	0.0	0.0	0.0	k__Bacteria; p__Bacteroidota; c__Bacteroidia; o__Bacteroidales; f__Prevotellaceae; g__Prevotellaceae_NK3B31_group; s__uncultured_organism_g__Prevotellaceae_NK3B31_group
1522	6.0	1.0	40.0	8.0	6.0	13.0	1.0	2.0	2.0	7.0	0.0	0.0	k__Bacteria; p__Firmicutes; c__Clostridia; o__Lachnospirales; f__Lachnospiraceae; g__Lachnospiraceae_UCG-001; s__metagenome_g__Lachnospiraceae_UCG-001
1523	1.0	3.0	5.0	3.0	5.0	0.0	4.0	1.0	0.0	1.0	0.0	0.0	k__Bacteria; p__Bacteroidota; c__Bacteroidia; o__Bacteroidales; f__Muribaculaceae; g__Muribaculaceae
1524	0.0	3.0	0.0	0.0	0.0	0.0	0.0	0.0	1.0	0.0	1.0	14.0	k__Bacteria; p__Firmicutes; c__Bacilli; o__Mycoplasmatales; f__Mycoplasmataceae; g__Mycoplasma; s__Metamycoplasma_sualvi_g__Mycoplasma
1525	0.0	2.0	0.0	0.0	0.0	4.0	4.0	0.0	0.0	0.0	1.0	0.0	k__Bacteria; p__Bacteroidota; c__Bacteroidia; o__Bacteroidales; f__Muribaculaceae; g__Muribaculaceae; s__uncultured_bacterium_g__Muribaculaceae
1526	1.0	2.0	4.0	3.0	0.0	0.0	2.0	0.0	0.0	2.0	0.0	1.0	k__Bacteria; p__Bacteroidota; c__Bacteroidia; o__Bacteroidales; f__Prevotellaceae
1527	0.0	9.0	0.0	1.0	0.0	0.0	0.0	0.0	0.0	0.0	0.0	0.0	k__Bacteria; p__Firmicutes; c__Clostridia; o__Oscillospirales; f__Ruminococcaceae; g__Ruminococcaceae; s__uncultured_bacterium_g__Ruminococcaceae
1528	0.0	4.0	0.0	0.0	0.0	0.0	0.0	0.0	0.0	0.0	0.0	0.0	k__Bacteria; p__Firmicutes; c__Clostridia; o__Oscillospirales; f__Oscillospiraceae; g__Oscillospira
1529	9.0	4.0	6.0	8.0	1.0	1.0	0.0	1.0	2.0	0.0	0.0	0.0	k__Bacteria; p__Bacteroidota; c__Bacteroidia; o__Bacteroidales; f__Muribaculaceae; g__Muribaculaceae; s__uncultured_bacterium_g__Muribaculaceae
1530	1.0	2.0	2.0	0.0	0.0	2.0	0.0	0.0	2.0	3.0	5.0	3.0	k__Bacteria; p__Bacteroidota; c__Bacteroidia; o__Bacteroidales; f__Muribaculaceae; g__Muribaculaceae; s__uncultured_Bacteroidales_g__Muribaculaceae
1531	2.0	1.0	2.0	1.0	1.0	3.0	1.0	1.0	0.0	0.0	6.0	0.0	k__Bacteria; p__Bacteroidota; c__Bacteroidia; o__Bacteroidales; f__Muribaculaceae; g__Muribaculaceae; s__uncultured_bacterium_g__Muribaculaceae
1532	1.0	5.0	0.0	1.0	0.0	2.0	1.0	0.0	0.0	0.0	3.0	0.0	k__Bacteria; p__Bacteroidota; c__Bacteroidia; o__Bacteroidales; f__Muribaculaceae; g__Muribaculaceae; s__uncultured_Bacteroidales_g__Muribaculaceae
1533	0.0	3.0	0.0	4.0	0.0	0.0	0.0	1.0	1.0	7.0	4.0	1.0	k__Bacteria; p__Bacteroidota; c__Bacteroidia; o__Bacteroidales; f__Muribaculaceae; g__Muribaculaceae; s__uncultured_Bacteroidales_g__Muribaculaceae
1534	0.0	3.0	0.0	0.0	0.0	1.0	3.0	0.0	0.0	2.0	0.0	0.0	k__Bacteria; p__Bacteroidota; c__Bacteroidia; o__Bacteroidales; f__Tannerellaceae; g__Parabacteroides
1535	1.0	9.0	0.0	3.0	1.0	7.0	3.0	1.0	4.0	1.0	11.0	3.0	k__Bacteria; p__Bacteroidota; c__Bacteroidia; o__Bacteroidales
1536	0.0	3.0	0.0	0.0	0.0	0.0	0.0	0.0	0.0	0.0	1.0	0.0	k__Bacteria; p__Firmicutes; c__Clostridia; o__Oscillospirales; f__Oscillospirales; g__Hydrogenoanaerobacterium; s__uncultured_bacterium_g__Hydrogenoanaerobacterium
1537	1.0	1.0	5.0	1.0	3.0	0.0	0.0	0.0	2.0	0.0	0.0	2.0	k__Bacteria; p__Bacteroidota; c__Bacteroidia; o__Bacteroidales
1538	1.0	4.0	1.0	1.0	2.0	0.0	5.0	1.0	4.0	2.0	9.0	0.0	k__Bacteria; p__Bacteroidota; c__Bacteroidia; o__Bacteroidales; f__Muribaculaceae; g__Muribaculaceae; s__uncultured_bacterium_g__Muribaculaceae
1539	0.0	3.0	0.0	0.0	0.0	1.0	0.0	0.0	0.0	0.0	0.0	6.0	k__Bacteria; p__Bacteroidota; c__Bacteroidia; o__Bacteroidales; f__Tannerellaceae
1540	8.0	3.0	18.0	2.0	4.0	0.0	0.0	0.0	0.0	0.0	0.0	0.0	k__Bacteria; p__Bacteroidota; c__Bacteroidia; o__Bacteroidales; f__Muribaculaceae; g__Muribaculaceae
1541	2.0	3.0	1.0	1.0	0.0	1.0	7.0	0.0	0.0	0.0	0.0	0.0	k__Bacteria; p__Bacteroidota; c__Bacteroidia; o__Bacteroidales; f__Muribaculaceae; g__Muribaculaceae; s__uncultured_bacterium_g__Muribaculaceae
1542	1.0	3.0	1.0	2.0	0.0	2.0	3.0	4.0	3.0	1.0	0.0	0.0	k__Bacteria; p__Bacteroidota; c__Bacteroidia; o__Bacteroidales; f__Muribaculaceae; g__Muribaculaceae
1543	2.0	8.0	0.0	0.0	1.0	0.0	0.0	10.0	6.0	8.0	0.0	5.0	k__Bacteria; p__Bacteroidota; c__Bacteroidia; o__Bacteroidales; f__Muribaculaceae; g__Muribaculaceae; s__uncultured_bacterium_g__Muribaculaceae
1544	25.0	19.0	11.0	12.0	14.0	20.0	10.0	31.0	29.0	5.0	20.0	7.0	k__Bacteria; p__Bacteroidota; c__Bacteroidia; o__Bacteroidales; f__Muribaculaceae; g__Muribaculaceae; s__uncultured_bacterium_g__Muribaculaceae
1545	1.0	5.0	0.0	3.0	0.0	4.0	25.0	0.0	0.0	2.0	1.0	0.0	k__Bacteria; p__Bacteroidota; c__Bacteroidia; o__Bacteroidales; f__Muribaculaceae; g__Muribaculaceae; s__uncultured_bacterium_g__Muribaculaceae
1546	1.0	4.0	2.0	1.0	0.0	4.0	6.0	8.0	1.0	0.0	5.0	5.0	k__Bacteria; p__Bacteroidota; c__Bacteroidia; o__Bacteroidales; f__Muribaculaceae; g__Muribaculaceae; s__uncultured_bacterium_g__Muribaculaceae
1547	0.0	4.0	0.0	7.0	0.0	3.0	16.0	0.0	0.0	1.0	1.0	0.0	k__Bacteria; p__Bacteroidota; c__Bacteroidia; o__Bacteroidales; f__Rikenellaceae; g__Alistipes
1548	3.0	2.0	4.0	17.0	1.0	11.0	29.0	2.0	5.0	9.0	5.0	2.0	k__Bacteria; p__Bacteroidota; c__Bacteroidia; o__Bacteroidales; f__Prevotellaceae
1549	0.0	5.0	20.0	13.0	2.0	0.0	0.0	3.0	0.0	1.0	0.0	0.0	k__Bacteria; p__Firmicutes; c__Clostridia; o__Lachnospirales; f__Lachnospiraceae; g__Lachnospiraceae_NK4A136_group; s__uncultured_bacterium_g__Lachnospiraceae_NK4A136_group
1550	0.0	2.0	0.0	3.0	1.0	0.0	0.0	1.0	2.0	2.0	0.0	0.0	k__Bacteria; p__Firmicutes; c__Clostridia; o__Oscillospirales; f__Ruminococcaceae; g__Candidatus_Soleaferrea; s__Ruminococcaceae_bacterium_g__Candidatus_Soleaferrea
1551	3.0	4.0	0.0	1.0	3.0	0.0	7.0	1.0	0.0	3.0	0.0	1.0	k__Bacteria; p__Bacteroidota; c__Bacteroidia; o__Bacteroidales; f__Muribaculaceae; g__Muribaculaceae; s__uncultured_bacterium_g__Muribaculaceae
1552	0.0	2.0	0.0	0.0	0.0	0.0	0.0	0.0	0.0	0.0	0.0	0.0	k__Bacteria; p__Bacteroidota; c__Bacteroidia; o__Bacteroidales
1553	1.0	3.0	1.0	0.0	1.0	0.0	0.0	1.0	0.0	2.0	1.0	3.0	k__Bacteria; p__Bacteroidota; c__Bacteroidia; o__Bacteroidales
1554	0.0	2.0	1.0	1.0	1.0	2.0	1.0	0.0	0.0	0.0	0.0	0.0	k__Bacteria; p__Firmicutes; c__Clostridia; o__Peptostreptococcales-Tissierellales; f__Peptostreptococcaceae; g__Intestinibacter; s__uncultured_bacterium_g__Intestinibacter
1555	0.0	2.0	0.0	0.0	0.0	0.0	0.0	0.0	0.0	0.0	0.0	0.0	k__Bacteria; p__Firmicutes; c__Clostridia; o__Lachnospirales; f__Lachnospiraceae
1556	0.0	3.0	0.0	0.0	0.0	1.0	0.0	0.0	0.0	0.0	0.0	0.0	k__Bacteria; p__Bacteroidota; c__Bacteroidia; o__Bacteroidales
1557	3.0	3.0	0.0	4.0	5.0	0.0	4.0	0.0	2.0	0.0	2.0	1.0	k__Bacteria; p__Bacteroidota; c__Bacteroidia; o__Bacteroidales; f__Rikenellaceae; g__Alistipes
1558	3.0	2.0	4.0	0.0	1.0	0.0	0.0	0.0	0.0	0.0	0.0	0.0	k__Bacteria
1559	0.0	2.0	0.0	0.0	0.0	0.0	0.0	1.0	0.0	0.0	1.0	0.0	k__Bacteria; p__Bacteroidota; c__Bacteroidia; o__Bacteroidales; f__Muribaculaceae; g__Muribaculaceae; s__uncultured_bacterium_g__Muribaculaceae
1560	1.0	8.0	2.0	10.0	1.0	0.0	6.0	6.0	12.0	17.0	4.0	1.0	k__Bacteria; p__Bacteroidota; c__Bacteroidia; o__Bacteroidales; f__Prevotellaceae
1561	1.0	4.0	4.0	2.0	3.0	0.0	1.0	3.0	4.0	0.0	3.0	10.0	k__Bacteria; p__Bacteroidota; c__Bacteroidia; o__Bacteroidales; f__Muribaculaceae; g__Muribaculaceae; s__uncultured_bacterium_g__Muribaculaceae
1562	0.0	1.0	1.0	7.0	2.0	4.0	0.0	2.0	12.0	7.0	2.0	12.0	k__Bacteria; p__Bacteroidota; c__Bacteroidia; o__Bacteroidales
1563	0.0	3.0	0.0	0.0	0.0	0.0	0.0	0.0	0.0	0.0	0.0	0.0	k__Bacteria; p__Firmicutes
1564	0.0	5.0	0.0	0.0	0.0	1.0	0.0	0.0	0.0	1.0	0.0	0.0	k__Bacteria; p__Firmicutes; c__Clostridia; o__Lachnospirales; f__Lachnospiraceae
1565	1.0	3.0	1.0	0.0	1.0	0.0	1.0	2.0	3.0	0.0	0.0	1.0	k__Bacteria; p__Actinobacteriota; c__Actinobacteria; o__Frankiales; f__uncultured; g__uncultured
1566	10.0	38.0	2.0	11.0	4.0	5.0	0.0	4.0	20.0	29.0	25.0	21.0	k__Bacteria; p__Bacteroidota; c__Bacteroidia; o__Bacteroidales; f__Bacteroidaceae; g__Bacteroides; s__uncultured_bacterium_g__Bacteroides
1567	6.0	14.0	15.0	2.0	17.0	0.0	0.0	0.0	0.0	0.0	0.0	0.0	k__Bacteria; p__Bacteroidota; c__Bacteroidia; o__Bacteroidales; f__Muribaculaceae; g__Muribaculaceae; s__uncultured_Bacteroidales_g__Muribaculaceae
1568	1.0	9.0	0.0	1.0	4.0	1.0	8.0	0.0	2.0	3.0	1.0	0.0	k__Bacteria; p__Bacteroidota; c__Bacteroidia; o__Bacteroidales; f__Muribaculaceae; g__Muribaculaceae; s__uncultured_bacterium_g__Muribaculaceae
1569	1.0	10.0	1.0	12.0	14.0	18.0	2.0	14.0	21.0	19.0	9.0	12.0	k__Bacteria; p__Firmicutes; c__Clostridia; o__Lachnospirales; f__Lachnospiraceae; g__Lachnospiraceae_NK4A136_group; s__Lachnospiraceae_bacterium_g__Lachnospiraceae_NK4A136_group
1570	1.0	2.0	0.0	0.0	0.0	0.0	1.0	0.0	1.0	0.0	0.0	0.0	k__Bacteria; p__Bacteroidota; c__Bacteroidia; o__Bacteroidales
1571	0.0	2.0	0.0	3.0	0.0	0.0	0.0	1.0	1.0	0.0	0.0	0.0	k__Bacteria; p__Bacteroidota; c__Bacteroidia; o__Bacteroidales; f__Muribaculaceae; g__Muribaculaceae
1572	0.0	8.0	1.0	10.0	0.0	0.0	2.0	1.0	1.0	4.0	3.0	0.0	k__Bacteria; p__Bacteroidota; c__Bacteroidia; o__Bacteroidales; f__Muribaculaceae; g__Muribaculaceae; s__uncultured_bacterium_g__Muribaculaceae
1573	2.0	5.0	0.0	0.0	0.0	0.0	0.0	0.0	0.0	0.0	0.0	0.0	k__Bacteria; p__Bacteroidota; c__Bacteroidia; o__Bacteroidales; f__Muribaculaceae; g__Muribaculaceae
1574	0.0	15.0	0.0	1.0	0.0	0.0	0.0	0.0	0.0	0.0	0.0	0.0	k__Bacteria; p__Firmicutes; c__Clostridia; o__Lachnospirales; f__Lachnospiraceae
1575	0.0	2.0	0.0	0.0	0.0	0.0	0.0	0.0	0.0	0.0	0.0	0.0	k__Bacteria; p__Bacteroidota; c__Bacteroidia; o__Bacteroidales; f__Prevotellaceae
1576	0.0	6.0	1.0	4.0	14.0	0.0	0.0	0.0	1.0	1.0	0.0	3.0	k__Bacteria; p__Firmicutes; c__Clostridia; o__Lachnospirales; f__Lachnospiraceae; g__Lachnospiraceae_NK4A136_group; s__uncultured_bacterium_g__Lachnospiraceae_NK4A136_group
1577	0.0	3.0	0.0	0.0	0.0	0.0	0.0	0.0	0.0	0.0	1.0	0.0	k__Bacteria; p__Bacteroidota; c__Bacteroidia; o__Bacteroidales
1578	0.0	1.0	0.0	0.0	0.0	0.0	0.0	0.0	0.0	1.0	0.0	4.0	k__Bacteria; p__Bacteroidota; c__Bacteroidia; o__Bacteroidales; f__Marinifilaceae; g__Odoribacter; s__uncultured_bacterium_g__Odoribacter
1579	1.0	1.0	4.0	3.0	2.0	0.0	1.0	0.0	1.0	1.0	1.0	0.0	k__Bacteria; p__Bacteroidota; c__Bacteroidia; o__Bacteroidales; f__Muribaculaceae; g__Muribaculaceae; s__uncultured_bacterium_g__Muribaculaceae
1580	0.0	2.0	0.0	0.0	0.0	0.0	0.0	0.0	0.0	0.0	0.0	0.0	k__Bacteria; p__Firmicutes; c__Clostridia; o__Lachnospirales; f__Lachnospiraceae
1581	3.0	11.0	2.0	14.0	3.0	2.0	3.0	2.0	27.0	2.0	14.0	4.0	k__Bacteria; p__Bacteroidota; c__Bacteroidia; o__Bacteroidales; f__Prevotellaceae
1582	0.0	5.0	0.0	0.0	1.0	0.0	0.0	0.0	0.0	0.0	0.0	1.0	k__Bacteria; p__Bacteroidota; c__Bacteroidia; o__Bacteroidales
1583	1.0	4.0	4.0	3.0	2.0	0.0	0.0	0.0	0.0	5.0	0.0	0.0	k__Bacteria; p__Bacteroidota; c__Bacteroidia; o__Bacteroidales; f__Rikenellaceae; g__Alistipes; s__uncultured_bacterium_g__Alistipes
1584	11.0	9.0	13.0	5.0	9.0	0.0	0.0	1.0	4.0	7.0	3.0	0.0	k__Bacteria; p__Bacteroidota; c__Bacteroidia; o__Bacteroidales; f__Muribaculaceae; g__Muribaculaceae; s__uncultured_bacterium_g__Muribaculaceae
1585	0.0	2.0	0.0	0.0	0.0	0.0	1.0	1.0	0.0	0.0	0.0	2.0	k__Bacteria; p__Bacteroidota; c__Bacteroidia; o__Bacteroidales; f__Muribaculaceae; g__Muribaculaceae; s__uncultured_bacterium_g__Muribaculaceae
1586	0.0	5.0	4.0	0.0	1.0	0.0	0.0	0.0	1.0	3.0	0.0	3.0	k__Bacteria; p__Bacteroidota; c__Bacteroidia; o__Bacteroidales; f__Muribaculaceae; g__Muribaculaceae; s__uncultured_Bacteroidales_g__Muribaculaceae
1587	3.0	2.0	1.0	0.0	0.0	0.0	0.0	0.0	0.0	0.0	0.0	0.0	k__Bacteria; p__Bacteroidota; c__Bacteroidia; o__Bacteroidales; f__Muribaculaceae; g__Muribaculaceae
1588	2.0	3.0	3.0	13.0	2.0	2.0	1.0	3.0	3.0	0.0	1.0	5.0	k__Bacteria; p__Bacteroidota; c__Bacteroidia; o__Bacteroidales; f__Muribaculaceae; g__Muribaculum
1589	3.0	6.0	16.0	4.0	4.0	4.0	10.0	4.0	3.0	0.0	1.0	0.0	k__Bacteria; p__Firmicutes; c__Clostridia; o__Lachnospirales; f__Lachnospiraceae; g__GCA-900066575; s__uncultured_bacterium_g__GCA-900066575
1590	0.0	6.0	1.0	5.0	3.0	2.0	7.0	0.0	0.0	1.0	0.0	1.0	k__Bacteria; p__Bacteroidota; c__Bacteroidia; o__Bacteroidales; f__Muribaculaceae; g__Muribaculaceae; s__uncultured_bacterium_g__Muribaculaceae
1591	6.0	2.0	0.0	1.0	0.0	0.0	5.0	5.0	3.0	1.0	4.0	2.0	k__Bacteria; p__Bacteroidota; c__Bacteroidia; o__Bacteroidales; f__Muribaculaceae; g__Muribaculaceae; s__uncultured_bacterium_g__Muribaculaceae
1592	0.0	3.0	0.0	0.0	0.0	0.0	0.0	0.0	0.0	0.0	0.0	0.0	k__Bacteria; p__Bacteroidota; c__Bacteroidia; o__Bacteroidales; f__Bacteroidaceae; g__Bacteroides
1593	1.0	3.0	22.0	3.0	90.0	2.0	2.0	17.0	0.0	5.0	1.0	0.0	k__Bacteria; p__Firmicutes; c__Clostridia; o__Lachnospirales; f__Lachnospiraceae
1594	0.0	3.0	0.0	0.0	0.0	0.0	0.0	0.0	0.0	0.0	0.0	0.0	k__Bacteria; p__Bacteroidota; c__Bacteroidia; o__Bacteroidales; f__Bacteroidaceae; g__Bacteroides; s__bacterium_NLAE-zl-P177_g__Bacteroides
1595	1.0	3.0	2.0	1.0	2.0	10.0	31.0	0.0	1.0	0.0	1.0	0.0	k__Bacteria; p__Bacteroidota; c__Bacteroidia; o__Bacteroidales; f__Muribaculaceae; g__Muribaculaceae; s__uncultured_bacterium_g__Muribaculaceae
1596	2.0	4.0	1.0	3.0	4.0	0.0	2.0	0.0	3.0	3.0	14.0	11.0	k__Bacteria; p__Bacteroidota; c__Bacteroidia; o__Bacteroidales; f__Muribaculaceae; g__Muribaculaceae; s__uncultured_bacterium_g__Muribaculaceae
1597	0.0	3.0	2.0	6.0	0.0	2.0	0.0	4.0	0.0	8.0	0.0	0.0	k__Bacteria; p__Firmicutes; c__Clostridia; o__Oscillospirales; f__Ruminococcaceae; g__Incertae_Sedis
1598	1.0	5.0	0.0	2.0	3.0	1.0	0.0	0.0	3.0	0.0	5.0	5.0	k__Bacteria; p__Bacteroidota; c__Bacteroidia; o__Bacteroidales; f__Prevotellaceae
1599	0.0	1.0	1.0	1.0	1.0	0.0	1.0	0.0	0.0	0.0	2.0	4.0	k__Bacteria; p__Actinobacteriota; c__Coriobacteriia; o__Coriobacteriales; f__Eggerthellaceae; g__Enterorhabdus; s__uncultured_bacterium_g__Enterorhabdus
1600	1.0	5.0	5.0	1.0	2.0	3.0	4.0	0.0	1.0	0.0	1.0	3.0	k__Bacteria; p__Bacteroidota; c__Bacteroidia; o__Bacteroidales; f__Muribaculaceae; g__Muribaculaceae; s__uncultured_bacterium_g__Muribaculaceae
1601	0.0	3.0	0.0	0.0	0.0	0.0	0.0	0.0	0.0	0.0	0.0	0.0	k__Bacteria; p__Bacteroidota; c__Bacteroidia; o__Bacteroidales; f__Muribaculaceae; g__Muribaculaceae
1602	2.0	6.0	6.0	4.0	4.0	0.0	0.0	3.0	0.0	0.0	1.0	1.0	k__Bacteria; p__Bacteroidota; c__Bacteroidia; o__Bacteroidales; f__Muribaculaceae; g__Muribaculaceae; s__uncultured_bacterium_g__Muribaculaceae
1603	3.0	1.0	16.0	3.0	1.0	0.0	0.0	1.0	5.0	3.0	1.0	0.0	k__Bacteria; p__Firmicutes; c__Clostridia; o__Oscillospirales; f__Ruminococcaceae; g__Anaerotruncus; s__uncultured_bacterium_g__Anaerotruncus
1604	0.0	2.0	1.0	3.0	1.0	0.0	0.0	1.0	0.0	2.0	1.0	4.0	k__Bacteria; p__Bacteroidota; c__Bacteroidia; o__Bacteroidales; f__Muribaculaceae; g__Muribaculaceae; s__uncultured_Bacteroidales_g__Muribaculaceae
1605	1.0	4.0	0.0	0.0	0.0	0.0	0.0	0.0	0.0	0.0	0.0	0.0	k__Bacteria; p__Firmicutes; c__Clostridia; o__Lachnospirales; f__Lachnospiraceae
1606	3.0	5.0	1.0	3.0	5.0	6.0	1.0	1.0	2.0	6.0	13.0	8.0	k__Bacteria; p__Bacteroidota; c__Bacteroidia; o__Bacteroidales; f__Marinifilaceae; g__Butyricimonas
1607	1.0	8.0	0.0	0.0	1.0	0.0	0.0	1.0	3.0	0.0	3.0	0.0	k__Bacteria; p__Bacteroidota; c__Bacteroidia; o__Bacteroidales; f__Marinifilaceae; g__Butyricimonas
1608	0.0	1.0	0.0	0.0	9.0	5.0	2.0	0.0	10.0	4.0	6.0	1.0	k__Bacteria; p__Firmicutes; c__Clostridia; o__Oscillospirales; f__[Eubacterium]_coprostanoligenes_group; g__[Eubacterium]_coprostanoligenes_group
1609	0.0	2.0	1.0	1.0	0.0	1.0	0.0	0.0	0.0	1.0	0.0	0.0	k__Bacteria; p__Bacteroidota; c__Bacteroidia; o__Bacteroidales; f__Prevotellaceae; g__Prevotella; s__uncultured_bacterium_g__Prevotella
1610	9.0	18.0	6.0	4.0	13.0	5.0	0.0	2.0	2.0	0.0	3.0	0.0	k__Bacteria; p__Firmicutes; c__Clostridia; o__Lachnospirales; f__Lachnospiraceae
1611	1.0	6.0	1.0	1.0	0.0	6.0	19.0	0.0	0.0	0.0	4.0	0.0	k__Bacteria; p__Bacteroidota; c__Bacteroidia; o__Bacteroidales; f__Muribaculaceae; g__Muribaculaceae; s__uncultured_bacterium_g__Muribaculaceae
1612	7.0	9.0	21.0	8.0	15.0	6.0	11.0	2.0	1.0	9.0	5.0	18.0	k__Bacteria; p__Bacteroidota; c__Bacteroidia; o__Bacteroidales; f__Muribaculaceae; g__Muribaculaceae; s__uncultured_bacterium_g__Muribaculaceae
1613	2.0	2.0	0.0	0.0	0.0	0.0	1.0	1.0	0.0	4.0	1.0	3.0	k__Bacteria; p__Bacteroidota; c__Bacteroidia; o__Bacteroidales; f__Muribaculaceae; g__Muribaculaceae; s__uncultured_Bacteroidales_g__Muribaculaceae
1614	2.0	6.0	2.0	1.0	2.0	5.0	0.0	0.0	0.0	0.0	0.0	1.0	k__Bacteria; p__Firmicutes; c__Clostridia; o__Clostridia_UCG-014; f__Clostridia_UCG-014; g__Clostridia_UCG-014
1615	0.0	3.0	0.0	0.0	0.0	1.0	0.0	0.0	0.0	0.0	0.0	0.0	k__Bacteria
1616	0.0	16.0	0.0	8.0	0.0	0.0	0.0	0.0	0.0	0.0	0.0	0.0	k__Bacteria; p__Firmicutes; c__Clostridia; o__Oscillospirales; f__Ruminococcaceae; g__Ruminococcaceae
1617	0.0	7.0	0.0	1.0	0.0	0.0	0.0	0.0	0.0	0.0	0.0	0.0	k__Bacteria; p__Bacteroidota; c__Bacteroidia; o__Bacteroidales; f__Muribaculaceae; g__Muribaculaceae; s__uncultured_bacterium_g__Muribaculaceae
1618	1.0	1.0	0.0	1.0	0.0	0.0	16.0	1.0	0.0	2.0	0.0	0.0	k__Bacteria; p__Bacteroidota; c__Bacteroidia; o__Bacteroidales
1619	0.0	2.0	0.0	0.0	0.0	0.0	0.0	0.0	0.0	0.0	0.0	0.0	k__Bacteria; p__Bacteroidota; c__Bacteroidia; o__Bacteroidales; f__Prevotellaceae
1620	0.0	2.0	0.0	1.0	0.0	0.0	0.0	0.0	0.0	0.0	0.0	0.0	k__Bacteria; p__Bacteroidota; c__Bacteroidia; o__Bacteroidales
1621	0.0	3.0	1.0	0.0	0.0	1.0	28.0	0.0	0.0	0.0	0.0	0.0	k__Bacteria; p__Bacteroidota; c__Bacteroidia; o__Bacteroidales; f__Muribaculaceae; g__Muribaculaceae; s__uncultured_bacterium_g__Muribaculaceae
1622	3.0	6.0	0.0	4.0	0.0	9.0	10.0	1.0	0.0	2.0	2.0	0.0	k__Bacteria; p__Bacteroidota; c__Bacteroidia; o__Bacteroidales; f__Muribaculaceae; g__Muribaculaceae; s__uncultured_bacterium_g__Muribaculaceae
1623	9.0	8.0	6.0	7.0	3.0	7.0	2.0	26.0	3.0	9.0	15.0	32.0	k__Bacteria; p__Bacteroidota; c__Bacteroidia; o__Bacteroidales; f__Muribaculaceae; g__Muribaculaceae
1624	0.0	5.0	0.0	0.0	0.0	1.0	0.0	0.0	0.0	0.0	1.0	0.0	k__Bacteria; p__Bacteroidota; c__Bacteroidia; o__Bacteroidales; f__Prevotellaceae
1625	0.0	2.0	0.0	1.0	0.0	0.0	0.0	0.0	1.0	0.0	0.0	0.0	k__Bacteria; p__Bacteroidota; c__Bacteroidia; o__Bacteroidales; f__Prevotellaceae
1626	0.0	8.0	0.0	0.0	0.0	0.0	0.0	3.0	3.0	3.0	1.0	1.0	k__Bacteria; p__Bacteroidota; c__Bacteroidia; o__Bacteroidales; f__Muribaculaceae; g__Muribaculaceae; s__uncultured_bacterium_g__Muribaculaceae
1627	0.0	6.0	0.0	0.0	0.0	0.0	0.0	3.0	0.0	0.0	0.0	1.0	k__Bacteria; p__Firmicutes; c__Clostridia; o__Lachnospirales; f__Lachnospiraceae
1628	0.0	3.0	0.0	1.0	0.0	2.0	0.0	0.0	1.0	1.0	0.0	1.0	k__Bacteria; p__Bacteroidota; c__Bacteroidia; o__Bacteroidales; f__Muribaculaceae; g__Muribaculaceae; s__uncultured_bacterium_g__Muribaculaceae
1629	16.0	8.0	8.0	8.0	12.0	9.0	0.0	18.0	2.0	2.0	9.0	7.0	k__Bacteria; p__Bacteroidota; c__Bacteroidia; o__Bacteroidales; f__Muribaculaceae; g__Muribaculaceae; s__uncultured_bacterium_g__Muribaculaceae
1630	12.0	33.0	8.0	15.0	9.0	16.0	9.0	24.0	16.0	3.0	19.0	14.0	k__Bacteria; p__Bacteroidota; c__Bacteroidia; o__Bacteroidales; f__Prevotellaceae; g__Prevotellaceae_UCG-001; s__uncultured_bacterium_g__Prevotellaceae_UCG-001
1631	1.0	4.0	0.0	0.0	4.0	0.0	1.0	5.0	3.0	6.0	3.0	8.0	k__Bacteria; p__Firmicutes; c__Clostridia; o__Peptostreptococcales-Tissierellales; f__Anaerovoracaceae; g__Family_XIII_AD3011_group
1632	0.0	2.0	0.0	0.0	0.0	0.0	0.0	0.0	0.0	0.0	0.0	0.0	k__Bacteria; p__Bacteroidota; c__Bacteroidia; o__Bacteroidales; f__Muribaculaceae; g__Muribaculaceae; s__uncultured_bacterium_g__Muribaculaceae
1633	0.0	2.0	0.0	0.0	1.0	3.0	3.0	0.0	1.0	0.0	2.0	0.0	k__Bacteria; p__Bacteroidota; c__Bacteroidia; o__Bacteroidales
1634	0.0	3.0	0.0	0.0	0.0	0.0	0.0	0.0	0.0	0.0	0.0	0.0	k__Bacteria; p__Bacteroidota; c__Bacteroidia; o__Bacteroidales; f__Muribaculaceae; g__Muribaculaceae; s__uncultured_bacterium_g__Muribaculaceae
1635	0.0	2.0	6.0	0.0	0.0	1.0	1.0	1.0	0.0	0.0	0.0	6.0	k__Bacteria
1636	0.0	1.0	0.0	2.0	0.0	0.0	0.0	1.0	0.0	0.0	3.0	0.0	k__Bacteria; p__Acidobacteriota; c__Acidobacteriae; o__Acidobacteriales; f__Acidobacteriaceae_(Subgroup_1)
1637	1.0	2.0	0.0	0.0	0.0	2.0	1.0	0.0	0.0	0.0	0.0	0.0	k__Bacteria; p__Bacteroidota; c__Bacteroidia; o__Bacteroidales; f__Muribaculaceae; g__Muribaculaceae; s__uncultured_bacterium_g__Muribaculaceae
1638	3.0	12.0	0.0	5.0	1.0	0.0	0.0	0.0	0.0	1.0	0.0	0.0	k__Bacteria; p__Bacteroidota; c__Bacteroidia; o__Bacteroidales; f__Muribaculaceae
1639	0.0	4.0	0.0	0.0	0.0	0.0	0.0	0.0	0.0	0.0	0.0	0.0	k__Bacteria; p__Bacteroidota; c__Bacteroidia; o__Bacteroidales; f__Muribaculaceae; g__Muribaculaceae; s__uncultured_bacterium_g__Muribaculaceae
1640	1.0	3.0	0.0	0.0	0.0	4.0	1.0	0.0	2.0	1.0	4.0	1.0	k__Bacteria; p__Bacteroidota; c__Bacteroidia; o__Bacteroidales; f__Prevotellaceae; g__Prevotellaceae_UCG-001; s__uncultured_bacterium_g__Prevotellaceae_UCG-001
1641	11.0	6.0	5.0	6.0	23.0	2.0	5.0	4.0	2.0	5.0	0.0	7.0	k__Bacteria; p__Proteobacteria; c__Gammaproteobacteria; o__Burkholderiales; f__Sutterellaceae; g__Parasutterella
1642	3.0	2.0	2.0	3.0	4.0	3.0	5.0	4.0	24.0	24.0	24.0	21.0	k__Bacteria; p__Proteobacteria; c__Gammaproteobacteria; o__Enterobacterales; f__Enterobacteriaceae; g__Klebsiella
1643	2.0	3.0	2.0	5.0	4.0	7.0	0.0	2.0	0.0	0.0	3.0	2.0	k__Bacteria; p__Bacteroidota; c__Bacteroidia; o__Bacteroidales
1644	0.0	2.0	1.0	0.0	0.0	0.0	4.0	0.0	0.0	3.0	2.0	0.0	k__Bacteria; p__Firmicutes; c__Bacilli; o__Lactobacillales; f__Lactobacillaceae; g__Lactobacillus; s__Lactobacillus_brevis_g__Lactobacillus
1645	0.0	5.0	0.0	10.0	1.0	0.0	12.0	0.0	0.0	0.0	0.0	0.0	k__Bacteria; p__Firmicutes; c__Clostridia; o__Monoglobales; f__Monoglobaceae; g__Monoglobus
1646	1.0	4.0	0.0	0.0	0.0	0.0	0.0	1.0	0.0	0.0	0.0	0.0	k__Bacteria; p__Bacteroidota; c__Bacteroidia; o__Bacteroidales; f__Bacteroidaceae; g__Bacteroides
1647	0.0	2.0	0.0	0.0	0.0	0.0	0.0	0.0	0.0	0.0	0.0	0.0	k__Bacteria; p__Firmicutes; c__Clostridia
1648	0.0	2.0	0.0	1.0	0.0	0.0	0.0	0.0	1.0	1.0	1.0	0.0	k__Bacteria; p__Bacteroidota; c__Bacteroidia; o__Flavobacteriales; f__Flavobacteriaceae; g__uncultured; s__gut_metagenome_g__uncultured
1649	0.0	6.0	0.0	4.0	0.0	0.0	0.0	2.0	0.0	1.0	0.0	5.0	k__Bacteria; p__Bacteroidota; c__Bacteroidia; o__Bacteroidales; f__Muribaculaceae; g__Muribaculaceae; s__uncultured_bacterium_g__Muribaculaceae
1650	0.0	3.0	1.0	1.0	0.0	0.0	2.0	1.0	0.0	3.0	1.0	0.0	k__Bacteria; p__Proteobacteria; c__Gammaproteobacteria; o__Burkholderiales; f__Nitrosomonadaceae; g__MND1
1651	3.0	12.0	3.0	14.0	3.0	0.0	6.0	1.0	1.0	9.0	10.0	11.0	k__Bacteria; p__Bacteroidota; c__Bacteroidia; o__Bacteroidales; f__Bacteroidaceae; g__Bacteroides
1652	2.0	6.0	0.0	0.0	1.0	10.0	1.0	1.0	0.0	1.0	1.0	3.0	k__Bacteria; p__Bacteroidota; c__Bacteroidia; o__Bacteroidales; f__Muribaculaceae; g__Muribaculaceae
1653	4.0	9.0	37.0	0.0	4.0	0.0	3.0	0.0	0.0	0.0	0.0	0.0	k__Bacteria; p__Firmicutes; c__Clostridia; o__Lachnospirales; f__Lachnospiraceae; g__Acetatifactor; s__uncultured_bacterium_g__Acetatifactor
1654	2.0	3.0	0.0	2.0	0.0	0.0	0.0	1.0	0.0	0.0	1.0	0.0	k__Bacteria; p__Bacteroidota; c__Bacteroidia; o__Bacteroidales; f__Muribaculaceae; g__Muribaculaceae; s__uncultured_bacterium_g__Muribaculaceae
1655	1.0	6.0	1.0	10.0	1.0	0.0	0.0	0.0	0.0	1.0	0.0	0.0	k__Bacteria; p__Bacteroidota; c__Bacteroidia; o__Bacteroidales; f__Bacteroidaceae; g__Bacteroides
1656	0.0	1.0	0.0	0.0	0.0	0.0	1.0	1.0	0.0	0.0	0.0	0.0	k__Bacteria; p__Bacteroidota; c__Bacteroidia; o__Bacteroidales
1657	0.0	3.0	1.0	2.0	0.0	0.0	0.0	0.0	0.0	1.0	2.0	2.0	k__Bacteria; p__Bacteroidota; c__Bacteroidia; o__Bacteroidales; f__Prevotellaceae; g__Prevotellaceae_UCG-001; s__uncultured_bacterium_g__Prevotellaceae_UCG-001
1658	7.0	8.0	3.0	1.0	12.0	15.0	1.0	6.0	1.0	0.0	0.0	10.0	k__Bacteria; p__Firmicutes; c__Clostridia
1659	0.0	2.0	0.0	0.0	0.0	0.0	0.0	3.0	1.0	0.0	1.0	2.0	k__Bacteria; p__Bacteroidota; c__Bacteroidia; o__Bacteroidales; f__Bacteroidaceae; g__Bacteroides
1660	7.0	10.0	106.0	1.0	0.0	0.0	0.0	0.0	0.0	0.0	0.0	0.0	k__Bacteria; p__Firmicutes; c__Clostridia; o__Lachnospirales; f__Lachnospiraceae
1661	3.0	5.0	2.0	0.0	0.0	0.0	0.0	0.0	0.0	0.0	0.0	2.0	k__Bacteria; p__Bacteroidota; c__Bacteroidia; o__Bacteroidales; f__Muribaculaceae; g__Muribaculaceae; s__uncultured_bacterium_g__Muribaculaceae
1662	2.0	4.0	1.0	1.0	2.0	3.0	5.0	3.0	2.0	1.0	3.0	1.0	k__Bacteria; p__Bacteroidota; c__Bacteroidia; o__Bacteroidales; f__Muribaculaceae; g__Muribaculaceae; s__uncultured_bacterium_g__Muribaculaceae
1663	0.0	3.0	0.0	0.0	0.0	1.0	0.0	0.0	0.0	0.0	0.0	0.0	k__Bacteria; p__Firmicutes; c__Clostridia; o__Oscillospirales; f__[Eubacterium]_coprostanoligenes_group; g__[Eubacterium]_coprostanoligenes_group
1664	1.0	5.0	0.0	4.0	2.0	0.0	2.0	0.0	1.0	3.0	1.0	7.0	k__Bacteria; p__Firmicutes; c__Clostridia; o__Clostridiales; f__Clostridiaceae; g__Candidatus_Arthromitus; s__uncultured_bacterium_g__Candidatus_Arthromitus
1665	2.0	2.0	0.0	1.0	0.0	0.0	3.0	0.0	0.0	0.0	0.0	0.0	k__Bacteria; p__Bacteroidota; c__Bacteroidia; o__Bacteroidales; f__Muribaculaceae; g__Muribaculaceae; s__unidentified_g__Muribaculaceae
1666	3.0	1.0	0.0	7.0	4.0	9.0	8.0	3.0	0.0	1.0	2.0	1.0	k__Bacteria; p__Bacteroidota; c__Bacteroidia; o__Bacteroidales; f__Tannerellaceae; g__Parabacteroides
1667	4.0	5.0	1.0	1.0	2.0	0.0	0.0	2.0	10.0	9.0	1.0	0.0	k__Bacteria; p__Bacteroidota; c__Bacteroidia; o__Bacteroidales; f__Muribaculaceae; g__Muribaculaceae; s__uncultured_Bacteroidales_g__Muribaculaceae
1668	0.0	2.0	0.0	0.0	0.0	0.0	0.0	0.0	0.0	0.0	0.0	0.0	k__Bacteria; p__Bacteroidota; c__Bacteroidia; o__Bacteroidales; f__Muribaculaceae; g__Muribaculaceae; s__uncultured_bacterium_g__Muribaculaceae
1669	1.0	3.0	0.0	1.0	0.0	0.0	0.0	0.0	0.0	2.0	0.0	0.0	k__Bacteria; p__Bacteroidota; c__Bacteroidia; o__Bacteroidales; f__Muribaculaceae; g__Muribaculaceae; s__uncultured_bacterium_g__Muribaculaceae
1670	2.0	1.0	0.0	1.0	0.0	0.0	3.0	0.0	0.0	0.0	0.0	0.0	k__Bacteria; p__Bacteroidota; c__Bacteroidia; o__Bacteroidales; f__Prevotellaceae; g__Alloprevotella; s__uncultured_Bacteroidales_g__Alloprevotella
1671	3.0	2.0	1.0	0.0	1.0	0.0	1.0	1.0	2.0	3.0	1.0	0.0	k__Bacteria; p__Firmicutes; c__Clostridia; o__Lachnospirales; f__Lachnospiraceae
1672	1.0	1.0	1.0	0.0	0.0	0.0	3.0	0.0	2.0	1.0	0.0	0.0	k__Bacteria; p__Nitrospirota; c__Nitrospiria; o__Nitrospirales; f__Nitrospiraceae; g__Nitrospira; s__uncultured_soil_g__Nitrospira
1673	0.0	2.0	0.0	1.0	2.0	1.0	0.0	0.0	2.0	0.0	2.0	0.0	k__Bacteria; p__Bacteroidota; c__Bacteroidia; o__Chitinophagales; f__Saprospiraceae; g__uncultured; s__uncultured_soil_g__uncultured
1674	0.0	1.0	2.0	1.0	1.0	3.0	2.0	3.0	0.0	1.0	0.0	3.0	k__Bacteria; p__Bacteroidota; c__Bacteroidia; o__Bacteroidales; f__Rikenellaceae; g__Rikenella; s__Rikenella_microfusus_g__Rikenella
1675	3.0	2.0	0.0	3.0	1.0	2.0	3.0	0.0	2.0	0.0	1.0	1.0	k__Bacteria; p__Bacteroidota; c__Bacteroidia; o__Bacteroidales; f__Muribaculaceae; g__Muribaculaceae; s__uncultured_bacterium_g__Muribaculaceae
1676	1.0	7.0	0.0	0.0	7.0	1.0	2.0	1.0	3.0	1.0	1.0	0.0	k__Bacteria; p__Firmicutes; c__Clostridia; o__Oscillospirales; f__Oscillospiraceae; g__UCG-005; s__uncultured_bacterium_g__UCG-005
1677	0.0	3.0	0.0	0.0	0.0	0.0	0.0	0.0	0.0	0.0	0.0	0.0	k__Bacteria; p__Bacteroidota; c__Bacteroidia; o__Bacteroidales; f__Prevotellaceae; g__Prevotellaceae_NK3B31_group
1678	0.0	2.0	0.0	0.0	0.0	0.0	0.0	0.0	0.0	0.0	0.0	0.0	k__Bacteria; p__Bacteroidota; c__Bacteroidia; o__Bacteroidales; f__Muribaculaceae; g__Muribaculaceae
1679	9.0	14.0	12.0	7.0	38.0	17.0	49.0	42.0	18.0	14.0	14.0	42.0	k__Bacteria; p__Bacteroidota; c__Bacteroidia; o__Bacteroidales; f__Muribaculaceae; g__Muribaculaceae; s__uncultured_bacterium_g__Muribaculaceae
1680	0.0	3.0	0.0	0.0	3.0	0.0	0.0	0.0	0.0	0.0	0.0	0.0	k__Bacteria; p__Bacteroidota; c__Bacteroidia; o__Bacteroidales; f__Muribaculaceae; g__Muribaculaceae; s__uncultured_Bacteroidales_g__Muribaculaceae
1681	0.0	1.0	0.0	0.0	0.0	1.0	1.0	4.0	1.0	0.0	0.0	1.0	k__Bacteria; p__Bacteroidota; c__Bacteroidia; o__Bacteroidales
1682	3.0	15.0	3.0	0.0	5.0	5.0	9.0	5.0	8.0	11.0	9.0	8.0	k__Bacteria; p__Firmicutes; c__Clostridia; o__Peptostreptococcales-Tissierellales; f__Peptostreptococcaceae; g__Romboutsia
1683	0.0	2.0	0.0	4.0	0.0	0.0	0.0	0.0	0.0	0.0	1.0	0.0	k__Bacteria; p__Bacteroidota; c__Bacteroidia; o__Bacteroidales; f__Muribaculaceae; g__Muribaculaceae; s__uncultured_bacterium_g__Muribaculaceae
1684	0.0	5.0	1.0	0.0	2.0	0.0	0.0	0.0	0.0	0.0	1.0	0.0	k__Bacteria; p__Proteobacteria; c__Gammaproteobacteria; o__Burkholderiales
1685	1.0	2.0	0.0	0.0	1.0	2.0	0.0	1.0	0.0	1.0	1.0	0.0	k__Bacteria; p__Bacteroidota; c__Bacteroidia; o__Bacteroidales
1686	1.0	8.0	2.0	3.0	8.0	8.0	0.0	1.0	0.0	1.0	1.0	29.0	k__Bacteria; p__Firmicutes; c__Clostridia; o__Clostridia_UCG-014; f__Clostridia_UCG-014; g__Clostridia_UCG-014
1687	1.0	6.0	0.0	9.0	3.0	0.0	0.0	3.0	2.0	0.0	4.0	0.0	k__Bacteria; p__Bacteroidota; c__Bacteroidia; o__Bacteroidales
1688	25.0	7.0	15.0	0.0	3.0	0.0	0.0	2.0	0.0	0.0	0.0	0.0	k__Bacteria; p__Firmicutes; c__Clostridia; o__Lachnospirales; f__Lachnospiraceae
1689	0.0	2.0	0.0	0.0	0.0	0.0	0.0	0.0	0.0	0.0	0.0	0.0	k__Bacteria; p__Bacteroidota; c__Bacteroidia; o__Bacteroidales; f__Muribaculaceae
1690	0.0	3.0	1.0	0.0	0.0	0.0	0.0	0.0	0.0	0.0	0.0	0.0	k__Bacteria; p__Bacteroidota; c__Bacteroidia; o__Bacteroidales; f__Muribaculaceae; g__Muribaculaceae; s__uncultured_bacterium_g__Muribaculaceae
1691	2.0	2.0	1.0	5.0	9.0	3.0	2.0	1.0	0.0	0.0	0.0	0.0	k__Bacteria; p__Bacteroidota; c__Bacteroidia; o__Bacteroidales; f__Muribaculaceae
1692	0.0	1.0	4.0	0.0	0.0	0.0	0.0	0.0	0.0	0.0	0.0	0.0	k__Bacteria; p__Bacteroidota; c__Bacteroidia; o__Bacteroidales
1693	1.0	2.0	0.0	1.0	3.0	0.0	0.0	2.0	0.0	0.0	0.0	0.0	k__Bacteria; p__Firmicutes; c__Clostridia
1694	0.0	6.0	2.0	0.0	4.0	2.0	3.0	3.0	3.0	1.0	6.0	0.0	k__Bacteria; p__Bacteroidota; c__Bacteroidia; o__Bacteroidales
1695	0.0	11.0	0.0	6.0	0.0	0.0	0.0	0.0	4.0	0.0	3.0	0.0	k__Bacteria; p__Bacteroidota; c__Bacteroidia; o__Bacteroidales; f__Muribaculaceae
1696	1.0	6.0	2.0	1.0	2.0	0.0	0.0	0.0	0.0	0.0	0.0	7.0	k__Bacteria; p__Bacteroidota; c__Bacteroidia; o__Bacteroidales; f__Muribaculaceae; g__Muribaculaceae; s__uncultured_bacterium_g__Muribaculaceae
1697	0.0	1.0	0.0	1.0	1.0	0.0	1.0	0.0	0.0	0.0	0.0	1.0	k__Bacteria; p__Firmicutes; c__Clostridia; o__Oscillospirales; f__Oscillospiraceae; g__Oscillibacter; s__Oscillibacter_sp._g__Oscillibacter
1698	4.0	8.0	2.0	16.0	1.0	0.0	1.0	1.0	0.0	1.0	0.0	2.0	k__Bacteria; p__Firmicutes; c__Clostridia; o__Lachnospirales; f__Lachnospiraceae
1699	3.0	9.0	6.0	9.0	4.0	6.0	3.0	2.0	5.0	8.0	0.0	2.0	k__Bacteria; p__Bacteroidota; c__Bacteroidia; o__Bacteroidales; f__Muribaculaceae; g__Muribaculaceae; s__uncultured_bacterium_g__Muribaculaceae
1700	0.0	6.0	0.0	0.0	0.0	0.0	0.0	0.0	0.0	0.0	0.0	0.0	k__Bacteria; p__Firmicutes; c__Clostridia; o__Oscillospirales; f__Ruminococcaceae; g__Ruminococcaceae
1701	0.0	2.0	1.0	13.0	0.0	0.0	1.0	0.0	0.0	0.0	0.0	0.0	k__Bacteria; p__Firmicutes; c__Clostridia; o__Lachnospirales; f__Lachnospiraceae; g__Roseburia
1702	0.0	3.0	0.0	0.0	0.0	0.0	0.0	0.0	0.0	0.0	0.0	0.0	k__Bacteria; p__Firmicutes; c__Clostridia; o__Lachnospirales; f__Lachnospiraceae
1703	1.0	3.0	0.0	0.0	1.0	0.0	0.0	0.0	0.0	0.0	0.0	0.0	k__Bacteria; p__Firmicutes; c__Clostridia
1704	4.0	6.0	2.0	1.0	3.0	3.0	9.0	1.0	1.0	3.0	4.0	1.0	k__Bacteria; p__Bacteroidota; c__Bacteroidia; o__Bacteroidales; f__Muribaculaceae; g__Muribaculaceae; s__uncultured_bacterium_g__Muribaculaceae
1705	0.0	2.0	0.0	1.0	1.0	0.0	0.0	0.0	2.0	1.0	0.0	0.0	k__Bacteria; p__Bacteroidota; c__Bacteroidia; o__Bacteroidales; f__Rikenellaceae; g__Alistipes; s__Alistipes_obesi_g__Alistipes
1706	0.0	4.0	0.0	0.0	0.0	0.0	1.0	0.0	1.0	0.0	0.0	0.0	k__Bacteria; p__Bacteroidota; c__Bacteroidia; o__Bacteroidales
1707	0.0	3.0	0.0	0.0	0.0	1.0	0.0	0.0	0.0	0.0	0.0	0.0	k__Bacteria; p__Firmicutes; c__Clostridia; o__Clostridia_vadinBB60_group; f__Clostridia_vadinBB60_group; g__Clostridia_vadinBB60_group; s__uncultured_bacterium_g__Clostridia_vadinBB60_group
1708	0.0	6.0	0.0	0.0	0.0	5.0	1.0	0.0	0.0	1.0	0.0	4.0	k__Bacteria; p__Bacteroidota; c__Bacteroidia; o__Bacteroidales; f__Muribaculaceae; g__Muribaculaceae; s__uncultured_Muribaculaceae_g__Muribaculaceae
1709	9.0	5.0	6.0	1.0	1.0	0.0	0.0	8.0	1.0	1.0	1.0	1.0	k__Bacteria; p__Bacteroidota; c__Bacteroidia; o__Bacteroidales; f__Muribaculaceae; g__Muribaculaceae; s__uncultured_bacterium_g__Muribaculaceae
1710	2.0	2.0	1.0	1.0	1.0	8.0	3.0	1.0	3.0	5.0	4.0	4.0	k__Bacteria; p__Bacteroidota; c__Bacteroidia; o__Bacteroidales; f__Muribaculaceae; g__Muribaculaceae
1711	1.0	3.0	0.0	1.0	0.0	0.0	0.0	0.0	0.0	1.0	0.0	0.0	k__Bacteria; p__Bacteroidota; c__Bacteroidia; o__Bacteroidales; f__Muribaculaceae; g__Muribaculaceae; s__uncultured_Bacteroidales_g__Muribaculaceae
1712	0.0	2.0	0.0	0.0	0.0	0.0	0.0	0.0	0.0	0.0	0.0	0.0	k__Bacteria; p__Bacteroidota; c__Bacteroidia; o__Bacteroidales; f__Muribaculaceae; g__Muribaculaceae
1713	9.0	5.0	6.0	1.0	8.0	0.0	0.0	0.0	1.0	0.0	0.0	0.0	k__Bacteria; p__Bacteroidota; c__Bacteroidia; o__Bacteroidales; f__Muribaculaceae; g__Muribaculaceae
1714	1.0	2.0	0.0	4.0	0.0	1.0	0.0	0.0	0.0	1.0	1.0	0.0	k__Bacteria; p__Bacteroidota; c__Bacteroidia; o__Bacteroidales; f__Muribaculaceae; g__Muribaculaceae
1715	1.0	6.0	5.0	1.0	26.0	22.0	1.0	0.0	2.0	10.0	9.0	66.0	k__Bacteria; p__Firmicutes; c__Bacilli; o__Erysipelotrichales; f__Erysipelotrichaceae; g__uncultured; s__unidentified_g__uncultured
1716	1.0	19.0	2.0	4.0	0.0	1.0	2.0	1.0	11.0	2.0	13.0	2.0	k__Bacteria; p__Bacteroidota; c__Bacteroidia; o__Bacteroidales; f__Prevotellaceae
1717	3.0	2.0	1.0	19.0	1.0	1.0	0.0	3.0	3.0	1.0	11.0	3.0	k__Bacteria; p__Bacteroidota; c__Bacteroidia; o__Bacteroidales; f__Muribaculaceae; g__Muribaculaceae; s__uncultured_bacterium_g__Muribaculaceae
1718	0.0	2.0	0.0	0.0	0.0	0.0	0.0	0.0	0.0	0.0	0.0	0.0	k__Bacteria; p__Bacteroidota; c__Bacteroidia; o__Bacteroidales; f__Muribaculaceae; g__Muribaculaceae; s__uncultured_bacterium_g__Muribaculaceae
1719	1.0	4.0	1.0	1.0	3.0	5.0	2.0	1.0	0.0	1.0	1.0	0.0	k__Bacteria; p__Bacteroidota; c__Bacteroidia; o__Bacteroidales; f__Muribaculaceae; g__Muribaculaceae
1720	0.0	4.0	0.0	0.0	0.0	0.0	0.0	0.0	0.0	0.0	0.0	0.0	k__Bacteria; p__Bacteroidota; c__Bacteroidia; o__Bacteroidales
1721	0.0	2.0	0.0	0.0	1.0	0.0	0.0	0.0	0.0	0.0	0.0	0.0	k__Bacteria; p__Firmicutes; c__Clostridia; o__Lachnospirales; f__Lachnospiraceae
1722	4.0	4.0	3.0	2.0	2.0	0.0	0.0	1.0	0.0	5.0	0.0	31.0	k__Bacteria; p__Bacteroidota; c__Bacteroidia; o__Bacteroidales; f__Muribaculaceae; g__Muribaculaceae
1723	0.0	3.0	1.0	1.0	2.0	3.0	0.0	5.0	0.0	0.0	0.0	0.0	k__Bacteria; p__Firmicutes; c__Clostridia; o__Oscillospirales; f__Butyricicoccaceae; g__UCG-009; s__uncultured_organism_g__UCG-009
1724	4.0	6.0	6.0	3.0	0.0	7.0	0.0	3.0	2.0	3.0	3.0	0.0	k__Bacteria; p__Bacteroidota; c__Bacteroidia; o__Bacteroidales; f__Muribaculaceae; g__Muribaculaceae; s__uncultured_bacterium_g__Muribaculaceae
1725	14.0	64.0	15.0	22.0	10.0	37.0	96.0	8.0	15.0	16.0	8.0	3.0	k__Bacteria; p__Bacteroidota; c__Bacteroidia; o__Bacteroidales; f__Muribaculaceae; g__Muribaculaceae; s__uncultured_bacterium_g__Muribaculaceae
1726	2.0	4.0	1.0	0.0	0.0	0.0	0.0	0.0	0.0	0.0	0.0	3.0	k__Bacteria; p__Firmicutes; c__Clostridia; o__Peptostreptococcales-Tissierellales; f__Anaerovoracaceae; g__[Eubacterium]_brachy_group; s__uncultured_bacterium_g__[Eubacterium]_brachy_group
1727	3.0	1.0	0.0	3.0	3.0	3.0	6.0	0.0	3.0	2.0	0.0	0.0	k__Bacteria; p__Bacteroidota; c__Bacteroidia; o__Bacteroidales
1728	0.0	5.0	0.0	1.0	0.0	0.0	0.0	1.0	1.0	6.0	2.0	0.0	k__Bacteria; p__Bacteroidota; c__Bacteroidia; o__Bacteroidales; f__Prevotellaceae
1729	9.0	15.0	3.0	1.0	3.0	14.0	5.0	6.0	2.0	0.0	3.0	3.0	k__Bacteria; p__Bacteroidota; c__Bacteroidia; o__Bacteroidales; f__Muribaculaceae; g__Muribaculaceae; s__uncultured_bacterium_g__Muribaculaceae
1730	1.0	6.0	1.0	3.0	0.0	2.0	0.0	0.0	6.0	2.0	2.0	0.0	k__Bacteria; p__Bacteroidota; c__Bacteroidia; o__Bacteroidales; f__Prevotellaceae
1731	0.0	3.0	0.0	0.0	1.0	0.0	0.0	1.0	1.0	1.0	0.0	0.0	k__Bacteria; p__Firmicutes; c__Clostridia; o__Clostridia_UCG-014; f__Clostridia_UCG-014; g__Clostridia_UCG-014
1732	0.0	3.0	0.0	0.0	0.0	0.0	0.0	0.0	0.0	0.0	0.0	0.0	k__Bacteria; p__Firmicutes; c__Clostridia; o__Lachnospirales; f__Lachnospiraceae
1733	0.0	4.0	0.0	0.0	0.0	0.0	1.0	0.0	1.0	4.0	8.0	1.0	k__Bacteria; p__Bacteroidota; c__Bacteroidia; o__Bacteroidales; f__Bacteroidaceae; g__Bacteroides
1734	0.0	7.0	0.0	0.0	0.0	0.0	0.0	0.0	0.0	0.0	0.0	0.0	k__Bacteria; p__Firmicutes; c__Clostridia; o__Oscillospirales; f__[Eubacterium]_coprostanoligenes_group; g__[Eubacterium]_coprostanoligenes_group
1735	0.0	2.0	0.0	0.0	0.0	0.0	0.0	0.0	0.0	0.0	0.0	0.0	k__Bacteria; p__Bacteroidota; c__Bacteroidia; o__Bacteroidales; f__Muribaculaceae; g__Muribaculaceae; s__uncultured_bacterium_g__Muribaculaceae
1736	4.0	7.0	6.0	0.0	2.0	0.0	0.0	0.0	0.0	0.0	0.0	0.0	k__Bacteria; p__Firmicutes; c__Clostridia; o__Lachnospirales; f__Lachnospiraceae; g__Lachnospiraceae_NK4A136_group; s__uncultured_bacterium_g__Lachnospiraceae_NK4A136_group
1737	35.0	22.0	19.0	24.0	32.0	31.0	0.0	12.0	10.0	11.0	22.0	10.0	k__Bacteria; p__Bacteroidota; c__Bacteroidia; o__Bacteroidales; f__Muribaculaceae; g__Muribaculaceae; s__uncultured_bacterium_g__Muribaculaceae
1738	0.0	1.0	2.0	0.0	1.0	0.0	0.0	0.0	1.0	3.0	1.0	2.0	k__Bacteria; p__Firmicutes; c__Clostridia; o__Oscillospirales; f__Butyricicoccaceae; g__UCG-009; s__uncultured_bacterium_g__UCG-009
1739	3.0	9.0	4.0	3.0	4.0	5.0	3.0	38.0	5.0	10.0	6.0	1.0	k__Bacteria; p__Bacteroidota; c__Bacteroidia; o__Bacteroidales; f__Bacteroidaceae; g__Bacteroides; s__Bacteroides_massiliensis_g__Bacteroides
1740	2.0	3.0	1.0	1.0	1.0	0.0	0.0	1.0	0.0	0.0	0.0	0.0	k__Bacteria; p__Firmicutes; c__Clostridia; o__Lachnospirales; f__Lachnospiraceae
1741	2.0	5.0	2.0	1.0	0.0	5.0	3.0	9.0	0.0	3.0	5.0	14.0	k__Bacteria; p__Bacteroidota; c__Bacteroidia; o__Bacteroidales; f__Muribaculaceae; g__Muribaculaceae; s__uncultured_bacterium_g__Muribaculaceae
1742	5.0	4.0	42.0	8.0	9.0	133.0	64.0	72.0	13.0	53.0	42.0	58.0	k__Bacteria; p__Bacteroidota; c__Bacteroidia; o__Bacteroidales; f__Rikenellaceae; g__Rikenellaceae_RC9_gut_group; s__uncultured_bacterium_g__Rikenellaceae_RC9_gut_group
1743	7.0	4.0	4.0	2.0	0.0	0.0	0.0	2.0	2.0	0.0	2.0	3.0	k__Bacteria; p__Bacteroidota; c__Bacteroidia; o__Bacteroidales; f__Muribaculaceae; g__Muribaculaceae; s__uncultured_bacterium_g__Muribaculaceae
1744	0.0	2.0	2.0	1.0	2.0	0.0	0.0	2.0	1.0	1.0	0.0	0.0	k__Bacteria; p__Bacteroidota; c__Bacteroidia; o__Bacteroidales; f__Muribaculaceae; g__Muribaculaceae; s__uncultured_bacterium_g__Muribaculaceae
1745	0.0	4.0	0.0	2.0	0.0	0.0	0.0	1.0	0.0	0.0	0.0	0.0	k__Bacteria; p__Bacteroidota; c__Bacteroidia; o__Bacteroidales; f__Muribaculaceae; g__Muribaculaceae
1746	1.0	12.0	8.0	2.0	3.0	0.0	7.0	27.0	1.0	4.0	0.0	1.0	k__Bacteria; p__Firmicutes; c__Clostridia; o__Lachnospirales; f__Lachnospiraceae; g__GCA-900066575; s__uncultured_bacterium_g__GCA-900066575
1747	1.0	7.0	1.0	4.0	1.0	1.0	2.0	2.0	0.0	1.0	3.0	6.0	k__Bacteria; p__Bacteroidota; c__Bacteroidia; o__Bacteroidales
1748	0.0	2.0	0.0	1.0	0.0	0.0	11.0	0.0	1.0	0.0	1.0	0.0	k__Bacteria; p__Bacteroidota; c__Bacteroidia; o__Bacteroidales; f__Muribaculaceae; g__Muribaculaceae; s__uncultured_bacterium_g__Muribaculaceae
1749	152.0	149.0	96.0	93.0	112.0	1.0	0.0	153.0	155.0	125.0	132.0	51.0	k__Bacteria; p__Bacteroidota; c__Bacteroidia; o__Bacteroidales; f__Muribaculaceae; g__Muribaculaceae; s__uncultured_bacterium_g__Muribaculaceae
1750	0.0	3.0	0.0	0.0	1.0	2.0	0.0	0.0	2.0	1.0	5.0	3.0	k__Bacteria; p__Bacteroidota; c__Bacteroidia; o__Bacteroidales; f__Marinifilaceae; g__Butyricimonas
1751	1.0	3.0	0.0	0.0	2.0	2.0	0.0	8.0	1.0	4.0	2.0	1.0	k__Bacteria; p__Bacteroidota; c__Bacteroidia; o__Bacteroidales
1752	0.0	2.0	0.0	0.0	0.0	0.0	0.0	0.0	0.0	0.0	0.0	0.0	k__Bacteria; p__Bacteroidota; c__Bacteroidia; o__Chitinophagales; f__Chitinophagaceae; g__Parafilimonas
1753	0.0	5.0	0.0	7.0	0.0	0.0	0.0	0.0	0.0	0.0	0.0	0.0	k__Bacteria; p__Bacteroidota; c__Bacteroidia; o__Bacteroidales
1754	0.0	5.0	13.0	0.0	1.0	5.0	4.0	6.0	6.0	1.0	0.0	7.0	k__Bacteria; p__Firmicutes; c__Clostridia; o__Oscillospirales; f__Oscillospiraceae
1755	0.0	4.0	0.0	1.0	0.0	0.0	1.0	0.0	6.0	3.0	8.0	1.0	k__Bacteria; p__Bacteroidota; c__Bacteroidia; o__Bacteroidales; f__Muribaculaceae; g__Muribaculaceae; s__uncultured_bacterium_g__Muribaculaceae
1756	0.0	3.0	0.0	0.0	0.0	1.0	0.0	0.0	0.0	0.0	0.0	0.0	k__Bacteria; p__Bacteroidota; c__Bacteroidia; o__Bacteroidales; f__Muribaculaceae; g__Muribaculaceae
1757	1.0	13.0	3.0	24.0	11.0	6.0	1.0	3.0	0.0	1.0	1.0	2.0	k__Bacteria; p__Firmicutes; c__Clostridia; o__Lachnospirales; f__Lachnospiraceae
1758	0.0	3.0	0.0	0.0	0.0	0.0	0.0	0.0	0.0	0.0	0.0	0.0	k__Bacteria; p__Bacteroidota; c__Bacteroidia; o__Bacteroidales; f__Muribaculaceae; g__Muribaculaceae
1759	0.0	1.0	0.0	0.0	0.0	0.0	0.0	1.0	0.0	0.0	0.0	3.0	k__Bacteria; p__Firmicutes; c__Clostridia; o__Oscillospirales; f__Oscillospiraceae
1760	0.0	2.0	0.0	0.0	0.0	0.0	0.0	0.0	0.0	0.0	0.0	0.0	k__Bacteria; p__Bacteroidota; c__Bacteroidia; o__Bacteroidales; f__Muribaculaceae; g__Muribaculaceae
1761	0.0	2.0	2.0	0.0	0.0	0.0	0.0	0.0	0.0	0.0	0.0	0.0	k__Bacteria; p__Bacteroidota; c__Bacteroidia; o__Bacteroidales; f__Muribaculaceae; g__Muribaculaceae; s__uncultured_Bacteroidales_g__Muribaculaceae
1762	0.0	2.0	0.0	1.0	0.0	0.0	0.0	0.0	0.0	0.0	0.0	1.0	k__Bacteria; p__Bacteroidota; c__Bacteroidia; o__Bacteroidales; f__Muribaculaceae; g__Muribaculaceae; s__uncultured_bacterium_g__Muribaculaceae
1763	0.0	4.0	0.0	0.0	0.0	0.0	0.0	0.0	0.0	0.0	0.0	0.0	k__Bacteria; p__Bacteroidota; c__Bacteroidia; o__Bacteroidales; f__Prevotellaceae
1764	0.0	3.0	2.0	3.0	2.0	2.0	1.0	3.0	1.0	4.0	11.0	5.0	k__Bacteria; p__Bacteroidota; c__Bacteroidia; o__Bacteroidales; f__Muribaculaceae; g__Muribaculaceae; s__uncultured_bacterium_g__Muribaculaceae
1765	0.0	2.0	7.0	7.0	2.0	1.0	0.0	6.0	1.0	5.0	0.0	9.0	k__Bacteria; p__Firmicutes; c__Clostridia; o__Lachnospirales; f__Lachnospiraceae
1766	0.0	3.0	0.0	0.0	2.0	0.0	0.0	0.0	0.0	0.0	0.0	0.0	k__Bacteria; p__Bacteroidota; c__Bacteroidia; o__Bacteroidales; f__Bacteroidaceae; g__Bacteroides
1767	4.0	5.0	3.0	4.0	2.0	1.0	1.0	3.0	1.0	3.0	3.0	0.0	k__Bacteria; p__Bacteroidota; c__Bacteroidia; o__Bacteroidales; f__Muribaculaceae; g__Muribaculaceae
1768	3.0	1.0	5.0	2.0	5.0	0.0	0.0	0.0	0.0	0.0	0.0	0.0	k__Bacteria; p__Bacteroidota; c__Bacteroidia; o__Bacteroidales; f__Prevotellaceae; g__Alloprevotella; s__uncultured_Bacteroidales_g__Alloprevotella
1769	0.0	2.0	0.0	0.0	1.0	4.0	0.0	2.0	0.0	0.0	0.0	0.0	k__Bacteria; p__Bacteroidota; c__Bacteroidia; o__Bacteroidales; f__Prevotellaceae; g__Prevotellaceae_UCG-001; s__uncultured_bacterium_g__Prevotellaceae_UCG-001
1770	0.0	2.0	0.0	0.0	0.0	0.0	0.0	0.0	0.0	0.0	0.0	0.0	k__Bacteria; p__Bacteroidota; c__Bacteroidia; o__Bacteroidales; f__Muribaculaceae; g__Muribaculaceae; s__unidentified_g__Muribaculaceae
1771	0.0	2.0	0.0	0.0	0.0	0.0	0.0	0.0	0.0	0.0	0.0	1.0	k__Bacteria; p__Bacteroidota; c__Bacteroidia; o__Bacteroidales; f__Muribaculaceae; g__Muribaculaceae; s__uncultured_Muribaculaceae_g__Muribaculaceae
1772	0.0	4.0	0.0	1.0	0.0	0.0	0.0	0.0	0.0	0.0	0.0	0.0	k__Bacteria; p__Bacteroidota; c__Bacteroidia; o__Bacteroidales; f__Muribaculaceae; g__Muribaculaceae; s__unidentified_g__Muribaculaceae
1773	1.0	16.0	0.0	16.0	0.0	2.0	0.0	3.0	17.0	2.0	2.0	0.0	k__Bacteria; p__Bacteroidota; c__Bacteroidia; o__Bacteroidales; f__Prevotellaceae
1774	1.0	3.0	0.0	0.0	0.0	0.0	7.0	0.0	2.0	0.0	6.0	0.0	k__Bacteria; p__Firmicutes; c__Clostridia; o__Clostridia_UCG-014; f__Clostridia_UCG-014; g__Clostridia_UCG-014; s__unidentified_g__Clostridia_UCG-014
1775	1.0	2.0	1.0	0.0	0.0	2.0	2.0	1.0	0.0	2.0	11.0	1.0	k__Bacteria; p__Bacteroidota; c__Bacteroidia; o__Bacteroidales; f__Muribaculaceae; g__Muribaculaceae; s__uncultured_bacterium_g__Muribaculaceae
1776	4.0	2.0	3.0	1.0	0.0	28.0	7.0	8.0	7.0	7.0	5.0	7.0	k__Bacteria; p__Bacteroidota; c__Bacteroidia; o__Bacteroidales; f__Muribaculaceae; g__Muribaculaceae; s__uncultured_bacterium_g__Muribaculaceae
1777	0.0	2.0	0.0	0.0	0.0	0.0	0.0	0.0	0.0	0.0	0.0	0.0	k__Bacteria; p__Bacteroidota; c__Bacteroidia; o__Bacteroidales; f__Muribaculaceae; g__Muribaculaceae; s__mouse_gut_g__Muribaculaceae
1778	0.0	4.0	0.0	0.0	0.0	0.0	0.0	0.0	1.0	1.0	0.0	0.0	k__Bacteria; p__Bacteroidota; c__Bacteroidia; o__Bacteroidales; f__Muribaculaceae; g__Muribaculaceae
1779	3.0	3.0	5.0	0.0	0.0	3.0	1.0	0.0	0.0	0.0	0.0	0.0	k__Bacteria; p__Firmicutes; c__Clostridia
1780	0.0	5.0	0.0	0.0	0.0	2.0	0.0	0.0	0.0	0.0	0.0	0.0	k__Bacteria; p__Bacteroidota; c__Bacteroidia; o__Bacteroidales; f__Muribaculaceae; g__Muribaculaceae; s__uncultured_bacterium_g__Muribaculaceae
1781	3.0	1.0	1.0	18.0	0.0	23.0	144.0	0.0	0.0	2.0	1.0	0.0	k__Bacteria; p__Bacteroidota; c__Bacteroidia; o__Bacteroidales; f__Muribaculaceae; g__Muribaculaceae; s__uncultured_bacterium_g__Muribaculaceae
1782	1.0	17.0	0.0	2.0	0.0	10.0	0.0	2.0	3.0	9.0	11.0	11.0	k__Bacteria; p__Bacteroidota; c__Bacteroidia; o__Bacteroidales; f__Tannerellaceae; g__Parabacteroides; s__Parabacteroides_gordonii_g__Parabacteroides
1783	0.0	2.0	0.0	0.0	0.0	0.0	0.0	0.0	0.0	0.0	0.0	0.0	k__Bacteria; p__Firmicutes; c__Clostridia; o__Oscillospirales; f__Ruminococcaceae
1784	0.0	4.0	0.0	4.0	0.0	2.0	3.0	0.0	2.0	5.0	2.0	0.0	k__Bacteria; p__Bacteroidota; c__Bacteroidia; o__Bacteroidales; f__Prevotellaceae
1785	0.0	4.0	0.0	0.0	3.0	0.0	2.0	0.0	0.0	0.0	0.0	0.0	k__Bacteria; p__Bacteroidota; c__Bacteroidia; o__Bacteroidales; f__Muribaculaceae; g__Muribaculaceae; s__uncultured_bacterium_g__Muribaculaceae
1786	4.0	6.0	8.0	8.0	0.0	9.0	3.0	12.0	3.0	8.0	4.0	5.0	k__Bacteria; p__Bacteroidota; c__Bacteroidia; o__Bacteroidales; f__Muribaculaceae; g__Muribaculaceae; s__uncultured_Bacteroidales_g__Muribaculaceae
1787	0.0	7.0	3.0	7.0	0.0	0.0	11.0	0.0	0.0	6.0	1.0	4.0	k__Bacteria; p__Bacteroidota; c__Bacteroidia; o__Bacteroidales; f__Prevotellaceae; g__Prevotella
1788	0.0	3.0	0.0	0.0	0.0	0.0	0.0	0.0	0.0	0.0	0.0	0.0	k__Bacteria; p__Bacteroidota; c__Bacteroidia; o__Bacteroidales; f__Muribaculaceae; g__Muribaculaceae; s__uncultured_bacterium_g__Muribaculaceae
1789	0.0	3.0	0.0	0.0	2.0	0.0	0.0	0.0	0.0	0.0	0.0	0.0	k__Bacteria; p__Bacteroidota; c__Bacteroidia; o__Bacteroidales; f__Muribaculaceae; g__Muribaculaceae; s__uncultured_bacterium_g__Muribaculaceae
1790	0.0	2.0	0.0	0.0	1.0	1.0	0.0	0.0	0.0	0.0	0.0	0.0	k__Bacteria; p__Bacteroidota; c__Bacteroidia; o__Bacteroidales
1791	0.0	4.0	0.0	1.0	0.0	6.0	0.0	0.0	1.0	0.0	0.0	1.0	k__Bacteria; p__Bacteroidota; c__Bacteroidia; o__Bacteroidales; f__Prevotellaceae
1792	9.0	15.0	2.0	1.0	1.0	0.0	18.0	6.0	6.0	0.0	0.0	0.0	k__Bacteria; p__Firmicutes; c__Clostridia; o__Lachnospirales; f__Lachnospiraceae; g__Lachnospiraceae_NK4A136_group; s__uncultured_bacterium_g__Lachnospiraceae_NK4A136_group
1793	3.0	7.0	3.0	11.0	2.0	0.0	1.0	7.0	5.0	5.0	1.0	0.0	k__Bacteria; p__Bacteroidota; c__Bacteroidia; o__Bacteroidales; f__Muribaculaceae; g__Muribaculaceae
1794	0.0	3.0	0.0	0.0	0.0	0.0	0.0	0.0	0.0	0.0	0.0	0.0	k__Bacteria; p__Bacteroidota; c__Bacteroidia; o__Bacteroidales
1795	0.0	2.0	0.0	1.0	0.0	0.0	1.0	0.0	0.0	0.0	0.0	0.0	k__Bacteria
1796	3.0	3.0	0.0	0.0	1.0	0.0	0.0	0.0	1.0	0.0	0.0	1.0	k__Bacteria; p__Bacteroidota; c__Bacteroidia; o__Bacteroidales
1797	1.0	6.0	0.0	4.0	0.0	0.0	0.0	2.0	6.0	6.0	8.0	0.0	k__Bacteria; p__Bacteroidota; c__Bacteroidia; o__Bacteroidales; f__Muribaculaceae; g__Muribaculaceae
1798	3.0	11.0	1.0	7.0	0.0	1.0	4.0	0.0	0.0	0.0	0.0	0.0	k__Bacteria; p__Bacteroidota; c__Bacteroidia; o__Bacteroidales
1799	0.0	3.0	0.0	0.0	0.0	0.0	0.0	1.0	0.0	0.0	0.0	0.0	k__Bacteria; p__Bacteroidota; c__Bacteroidia; o__Bacteroidales; f__Muribaculaceae; g__Muribaculaceae; s__uncultured_bacterium_g__Muribaculaceae
1800	5.0	4.0	1.0	2.0	2.0	2.0	4.0	5.0	2.0	1.0	0.0	0.0	k__Bacteria; p__Bacteroidota; c__Bacteroidia; o__Bacteroidales; f__Muribaculaceae; g__Muribaculaceae; s__uncultured_bacterium_g__Muribaculaceae
1801	8.0	2.0	24.0	2.0	6.0	2.0	0.0	1.0	2.0	1.0	15.0	0.0	k__Bacteria; p__Firmicutes; c__Clostridia; o__Lachnospirales; f__Lachnospiraceae
1802	2.0	11.0	0.0	2.0	1.0	1.0	0.0	3.0	12.0	6.0	1.0	7.0	k__Bacteria; p__Bacteroidota; c__Bacteroidia; o__Bacteroidales; f__Muribaculaceae; g__Muribaculaceae; s__unidentified_g__Muribaculaceae
1803	0.0	5.0	0.0	1.0	2.0	7.0	0.0	4.0	1.0	2.0	5.0	1.0	k__Bacteria; p__Bacteroidota; c__Bacteroidia; o__Bacteroidales
1804	6.0	3.0	0.0	0.0	0.0	0.0	0.0	0.0	0.0	0.0	0.0	0.0	k__Bacteria; p__Firmicutes; c__Clostridia; o__Lachnospirales; f__Lachnospiraceae
1805	3.0	6.0	11.0	33.0	2.0	4.0	0.0	10.0	0.0	1.0	4.0	0.0	k__Bacteria; p__Firmicutes; c__Clostridia; o__Lachnospirales; f__Lachnospiraceae; g__uncultured; s__uncultured_bacterium_g__uncultured
1806	4.0	2.0	1.0	1.0	4.0	1.0	12.0	1.0	4.0	3.0	7.0	2.0	k__Bacteria; p__Bacteroidota; c__Bacteroidia; o__Bacteroidales; f__Muribaculaceae; g__Muribaculaceae; s__uncultured_bacterium_g__Muribaculaceae
1807	0.0	3.0	0.0	0.0	1.0	0.0	0.0	1.0	0.0	0.0	0.0	0.0	k__Bacteria; p__Bacteroidota; c__Bacteroidia; o__Bacteroidales; f__Muribaculaceae; g__Muribaculaceae; s__uncultured_bacterium_g__Muribaculaceae
1808	3.0	3.0	7.0	11.0	1.0	5.0	0.0	1.0	1.0	2.0	0.0	0.0	k__Bacteria; p__Firmicutes; c__Clostridia; o__Lachnospirales; f__Lachnospiraceae
1809	0.0	2.0	0.0	1.0	1.0	0.0	0.0	0.0	0.0	0.0	0.0	0.0	k__Bacteria; p__Firmicutes; c__Clostridia; o__Clostridia_vadinBB60_group; f__Clostridia_vadinBB60_group; g__Clostridia_vadinBB60_group; s__uncultured_bacterium_g__Clostridia_vadinBB60_group
1810	4.0	9.0	7.0	7.0	3.0	7.0	5.0	5.0	8.0	8.0	8.0	2.0	k__Bacteria; p__Bacteroidota; c__Bacteroidia; o__Bacteroidales; f__Muribaculaceae; g__Muribaculaceae; s__uncultured_bacterium_g__Muribaculaceae
1811	4.0	2.0	0.0	0.0	1.0	0.0	0.0	1.0	1.0	1.0	0.0	0.0	k__Bacteria; p__Bacteroidota; c__Bacteroidia; o__Bacteroidales
1812	11.0	23.0	2.0	5.0	8.0	12.0	4.0	15.0	2.0	3.0	19.0	35.0	k__Bacteria; p__Bacteroidota; c__Bacteroidia; o__Bacteroidales; f__Tannerellaceae; g__Parabacteroides
1813	0.0	2.0	0.0	0.0	0.0	0.0	0.0	0.0	0.0	0.0	0.0	0.0	k__Bacteria; p__Firmicutes; c__Clostridia
1814	0.0	3.0	0.0	3.0	0.0	1.0	2.0	2.0	5.0	3.0	2.0	0.0	k__Bacteria; p__Bacteroidota; c__Bacteroidia; o__Bacteroidales; f__Bacteroidaceae; g__Bacteroides
1815	0.0	5.0	0.0	4.0	2.0	1.0	1.0	0.0	0.0	0.0	0.0	0.0	k__Bacteria; p__Bacteroidota; c__Bacteroidia; o__Bacteroidales; f__Muribaculaceae; g__Muribaculaceae; s__uncultured_bacterium_g__Muribaculaceae
1816	0.0	2.0	0.0	0.0	0.0	0.0	0.0	0.0	0.0	0.0	0.0	0.0	k__Bacteria; p__Bacteroidota; c__Bacteroidia; o__Bacteroidales; f__Muribaculaceae
1817	0.0	4.0	0.0	0.0	0.0	0.0	0.0	0.0	0.0	0.0	0.0	0.0	k__Bacteria; p__Firmicutes; c__Clostridia; o__Lachnospirales; f__Lachnospiraceae
1818	0.0	5.0	0.0	2.0	0.0	0.0	0.0	0.0	0.0	0.0	0.0	6.0	k__Bacteria; p__Bacteroidota; c__Bacteroidia; o__Bacteroidales; f__Muribaculaceae; g__Muribaculaceae
1819	0.0	17.0	0.0	9.0	0.0	0.0	5.0	0.0	2.0	0.0	4.0	1.0	k__Bacteria; p__Bacteroidota; c__Bacteroidia; o__Bacteroidales; f__Prevotellaceae; g__Prevotellaceae_NK3B31_group; s__uncultured_bacterium_g__Prevotellaceae_NK3B31_group
1820	0.0	4.0	0.0	3.0	0.0	0.0	1.0	0.0	0.0	0.0	0.0	0.0	k__Bacteria; p__Bacteroidota; c__Bacteroidia; o__Bacteroidales; f__Prevotellaceae
1821	3.0	2.0	5.0	1.0	10.0	1.0	2.0	5.0	13.0	7.0	7.0	12.0	k__Bacteria; p__Bacteroidota; c__Bacteroidia; o__Bacteroidales; f__Muribaculaceae; g__Muribaculaceae; s__uncultured_bacterium_g__Muribaculaceae
1822	2.0	1.0	4.0	3.0	4.0	0.0	10.0	0.0	0.0	0.0	0.0	1.0	k__Bacteria; p__Bacteroidota; c__Bacteroidia; o__Bacteroidales
1823	0.0	4.0	0.0	1.0	0.0	0.0	0.0	1.0	2.0	0.0	8.0	0.0	k__Bacteria; p__Bacteroidota; c__Bacteroidia; o__Bacteroidales; f__Prevotellaceae
1824	0.0	6.0	0.0	0.0	0.0	0.0	0.0	0.0	0.0	0.0	0.0	0.0	k__Bacteria; p__Firmicutes; c__Clostridia; o__Clostridia_UCG-014; f__Clostridia_UCG-014; g__Clostridia_UCG-014
1825	0.0	3.0	0.0	0.0	0.0	0.0	0.0	0.0	0.0	0.0	0.0	0.0	k__Bacteria; p__Firmicutes; c__Clostridia; o__Oscillospirales; f__Ruminococcaceae
1826	1.0	2.0	4.0	91.0	12.0	1.0	4.0	8.0	3.0	2.0	5.0	0.0	k__Bacteria; p__Firmicutes; c__Clostridia; o__Lachnospirales; f__Lachnospiraceae; g__Blautia; s__Lachnospiraceae_bacterium_g__Blautia
1827	0.0	6.0	0.0	1.0	0.0	2.0	6.0	0.0	1.0	0.0	0.0	0.0	k__Bacteria; p__Bacteroidota; c__Bacteroidia; o__Bacteroidales; f__Muribaculaceae; g__Muribaculaceae; s__uncultured_bacterium_g__Muribaculaceae
1828	0.0	5.0	0.0	0.0	4.0	0.0	0.0	2.0	0.0	2.0	0.0	0.0	k__Bacteria; p__Bacteroidota; c__Bacteroidia; o__Bacteroidales; f__Muribaculaceae; g__Muribaculaceae; s__uncultured_bacterium_g__Muribaculaceae
1829	1.0	5.0	0.0	1.0	1.0	0.0	0.0	0.0	1.0	1.0	0.0	0.0	k__Bacteria; p__Bacteroidota; c__Bacteroidia; o__Bacteroidales; f__Muribaculaceae; g__Muribaculaceae
1830	0.0	1.0	2.0	0.0	2.0	1.0	0.0	6.0	5.0	2.0	1.0	2.0	k__Bacteria; p__Firmicutes; c__Clostridia; o__Oscillospirales; f__Ruminococcaceae; g__Subdoligranulum; s__uncultured_bacterium_g__Subdoligranulum
1831	2.0	5.0	3.0	3.0	1.0	2.0	3.0	3.0	1.0	4.0	5.0	0.0	k__Bacteria; p__Bacteroidota; c__Bacteroidia; o__Bacteroidales; f__Muribaculaceae; g__Muribaculaceae
1832	0.0	1.0	0.0	0.0	0.0	0.0	0.0	0.0	0.0	0.0	0.0	1.0	k__Bacteria; p__Firmicutes; c__Clostridia; o__Lachnospirales; f__Lachnospiraceae
1833	0.0	2.0	0.0	0.0	0.0	0.0	0.0	0.0	0.0	0.0	0.0	0.0	k__Bacteria; p__Bacteroidota; c__Bacteroidia; o__Bacteroidales; f__Muribaculaceae; g__Muribaculaceae; s__uncultured_bacterium_g__Muribaculaceae
1834	5.0	49.0	5.0	13.0	8.0	1.0	0.0	6.0	24.0	13.0	26.0	17.0	k__Bacteria; p__Bacteroidota; c__Bacteroidia; o__Bacteroidales; f__Muribaculaceae; g__Muribaculaceae; s__uncultured_bacterium_g__Muribaculaceae
1835	1.0	2.0	0.0	2.0	0.0	0.0	0.0	0.0	2.0	0.0	0.0	0.0	k__Bacteria; p__Bacteroidota; c__Bacteroidia; o__Bacteroidales; f__Bacteroidaceae; g__Bacteroides
1836	0.0	4.0	0.0	0.0	0.0	2.0	0.0	0.0	0.0	0.0	0.0	0.0	k__Bacteria; p__Bacteroidota; c__Bacteroidia; o__Bacteroidales; f__Muribaculaceae; g__Muribaculaceae; s__uncultured_bacterium_g__Muribaculaceae
1837	1.0	1.0	1.0	1.0	0.0	2.0	2.0	1.0	1.0	0.0	0.0	1.0	k__Bacteria; p__Bacteroidota; c__Bacteroidia; o__Bacteroidales; f__Muribaculaceae; g__Muribaculaceae; s__uncultured_bacterium_g__Muribaculaceae
1838	4.0	14.0	2.0	1.0	0.0	7.0	0.0	3.0	3.0	1.0	1.0	0.0	k__Bacteria; p__Bacteroidota; c__Bacteroidia; o__Bacteroidales; f__Muribaculaceae; g__Muribaculaceae; s__uncultured_bacterium_g__Muribaculaceae
1839	0.0	2.0	0.0	0.0	0.0	0.0	1.0	0.0	0.0	0.0	0.0	0.0	k__Bacteria; p__Proteobacteria; c__Gammaproteobacteria; o__Xanthomonadales; f__Xanthomonadaceae; g__Lysobacter
1840	0.0	1.0	0.0	0.0	4.0	5.0	0.0	0.0	4.0	18.0	8.0	0.0	k__Bacteria; p__Firmicutes; c__Clostridia; o__Clostridia_UCG-014; f__Clostridia_UCG-014; g__Clostridia_UCG-014; s__unidentified_g__Clostridia_UCG-014
1841	0.0	4.0	0.0	0.0	0.0	0.0	0.0	0.0	2.0	1.0	0.0	0.0	k__Bacteria; p__Bacteroidota; c__Bacteroidia; o__Flavobacteriales; f__Flavobacteriaceae; g__uncultured; s__gut_metagenome_g__uncultured
1842	0.0	15.0	0.0	0.0	0.0	0.0	0.0	0.0	10.0	0.0	4.0	0.0	k__Bacteria; p__Firmicutes; c__Bacilli; o__RF39; f__RF39; g__RF39; s__uncultured_bacterium_g__RF39
1843	6.0	4.0	3.0	5.0	5.0	37.0	68.0	30.0	18.0	3.0	36.0	44.0	k__Bacteria; p__Bacteroidota; c__Bacteroidia; o__Bacteroidales; f__Muribaculaceae; g__Muribaculaceae; s__uncultured_bacterium_g__Muribaculaceae
1844	0.0	4.0	1.0	0.0	0.0	0.0	0.0	0.0	0.0	0.0	0.0	0.0	k__Bacteria; p__Bacteroidota; c__Bacteroidia; o__Bacteroidales; f__Muribaculaceae; g__Muribaculaceae; s__uncultured_bacterium_g__Muribaculaceae
1845	0.0	3.0	1.0	0.0	0.0	0.0	0.0	0.0	0.0	0.0	0.0	0.0	k__Bacteria; p__Firmicutes; c__Clostridia; o__Lachnospirales; f__Lachnospiraceae; g__Roseburia; s__uncultured_bacterium_g__Roseburia
1846	0.0	2.0	0.0	0.0	0.0	0.0	0.0	0.0	0.0	0.0	0.0	0.0	k__Bacteria; p__Bacteroidota; c__Bacteroidia; o__Bacteroidales; f__Rikenellaceae; g__Alistipes; s__Alistipes_obesi_g__Alistipes
1847	0.0	3.0	0.0	0.0	0.0	0.0	0.0	0.0	0.0	0.0	0.0	0.0	k__Bacteria; p__Firmicutes; c__Clostridia
1848	3.0	4.0	0.0	2.0	1.0	8.0	3.0	0.0	4.0	3.0	3.0	1.0	k__Bacteria; p__Bacteroidota; c__Bacteroidia; o__Bacteroidales
1849	1.0	4.0	0.0	0.0	0.0	0.0	0.0	5.0	0.0	0.0	1.0	3.0	k__Bacteria; p__Bacteroidota; c__Bacteroidia; o__Bacteroidales; f__Muribaculaceae; g__Muribaculaceae; s__uncultured_bacterium_g__Muribaculaceae
1850	11.0	5.0	2.0	1.0	10.0	2.0	1.0	0.0	0.0	0.0	1.0	0.0	k__Bacteria; p__Bacteroidota; c__Bacteroidia; o__Bacteroidales; f__Muribaculaceae; g__Muribaculaceae; s__uncultured_Bacteroidales_g__Muribaculaceae
1851	0.0	4.0	0.0	0.0	1.0	0.0	0.0	1.0	1.0	2.0	0.0	1.0	k__Bacteria; p__Bacteroidota; c__Bacteroidia; o__Bacteroidales; f__Muribaculaceae
1852	6.0	5.0	2.0	3.0	2.0	1.0	6.0	4.0	0.0	0.0	0.0	3.0	k__Bacteria; p__Firmicutes; c__Clostridia; o__Lachnospirales; f__Lachnospiraceae; g__Lachnospiraceae_NK4A136_group; s__uncultured_bacterium_g__Lachnospiraceae_NK4A136_group
1853	1.0	1.0	4.0	1.0	5.0	1.0	2.0	5.0	5.0	5.0	7.0	5.0	k__Bacteria; p__Bacteroidota; c__Bacteroidia; o__Bacteroidales; f__Muribaculaceae; g__Muribaculaceae; s__uncultured_bacterium_g__Muribaculaceae
1854	0.0	1.0	0.0	0.0	0.0	1.0	0.0	0.0	2.0	0.0	3.0	4.0	k__Bacteria; p__Bacteroidota; c__Bacteroidia; o__Bacteroidales; f__Muribaculaceae; g__Muribaculaceae; s__uncultured_bacterium_g__Muribaculaceae
1855	3.0	5.0	1.0	18.0	0.0	0.0	12.0	0.0	4.0	0.0	8.0	0.0	k__Bacteria; p__Bacteroidota; c__Bacteroidia; o__Bacteroidales
1856	7.0	8.0	10.0	12.0	16.0	3.0	2.0	8.0	3.0	19.0	19.0	18.0	k__Bacteria; p__Bacteroidota; c__Bacteroidia; o__Bacteroidales; f__Muribaculaceae; g__Muribaculaceae; s__uncultured_Bacteroidales_g__Muribaculaceae
1857	3.0	2.0	0.0	2.0	1.0	1.0	0.0	2.0	1.0	4.0	1.0	1.0	k__Bacteria; p__Bacteroidota; c__Bacteroidia; o__Bacteroidales; f__Rikenellaceae; g__Alistipes
1858	1.0	3.0	0.0	0.0	0.0	0.0	0.0	0.0	0.0	0.0	0.0	0.0	k__Bacteria
1859	2.0	4.0	0.0	0.0	0.0	1.0	0.0	0.0	0.0	1.0	0.0	0.0	k__Bacteria
1860	0.0	7.0	0.0	8.0	0.0	0.0	0.0	3.0	0.0	0.0	0.0	0.0	k__Bacteria; p__Firmicutes; c__Clostridia; o__Lachnospirales; f__Lachnospiraceae; g__Lachnospiraceae_NK4A136_group
1861	0.0	4.0	0.0	0.0	0.0	6.0	31.0	0.0	7.0	1.0	4.0	0.0	k__Bacteria; p__Bacteroidota; c__Bacteroidia; o__Bacteroidales; f__Muribaculaceae; g__Muribaculaceae; s__uncultured_bacterium_g__Muribaculaceae
1862	1.0	2.0	2.0	0.0	0.0	18.0	5.0	9.0	8.0	3.0	6.0	4.0	k__Bacteria; p__Bacteroidota; c__Bacteroidia; o__Bacteroidales; f__Muribaculaceae; g__Muribaculaceae
1863	2.0	3.0	0.0	0.0	0.0	0.0	1.0	3.0	12.0	10.0	4.0	5.0	k__Bacteria; p__Bacteroidota; c__Bacteroidia; o__Bacteroidales; f__Prevotellaceae; g__Paraprevotella; s__uncultured_bacterium_g__Paraprevotella
1864	10.0	19.0	10.0	7.0	4.0	0.0	0.0	3.0	6.0	12.0	3.0	15.0	k__Bacteria; p__Bacteroidota; c__Bacteroidia; o__Bacteroidales; f__Muribaculaceae; g__Muribaculaceae; s__uncultured_bacterium_g__Muribaculaceae
1865	0.0	1.0	1.0	0.0	0.0	0.0	0.0	0.0	0.0	0.0	0.0	0.0	k__Bacteria; p__Bacteroidota; c__Bacteroidia; o__Bacteroidales; f__Prevotellaceae; g__Prevotella
1866	2.0	2.0	4.0	4.0	1.0	2.0	2.0	3.0	1.0	0.0	0.0	0.0	k__Bacteria; p__Firmicutes; c__Clostridia; o__Lachnospirales; f__Lachnospiraceae
1867	44.0	48.0	38.0	17.0	53.0	0.0	0.0	37.0	65.0	49.0	38.0	31.0	k__Bacteria; p__Bacteroidota; c__Bacteroidia; o__Bacteroidales; f__Muribaculaceae; g__Muribaculaceae; s__uncultured_bacterium_g__Muribaculaceae
1868	1.0	3.0	1.0	2.0	0.0	0.0	0.0	1.0	1.0	4.0	0.0	0.0	k__Bacteria; p__Firmicutes; c__Clostridia; o__Clostridia_vadinBB60_group; f__Clostridia_vadinBB60_group; g__Clostridia_vadinBB60_group; s__uncultured_bacterium_g__Clostridia_vadinBB60_group
1869	0.0	1.0	2.0	0.0	2.0	1.0	0.0	1.0	0.0	2.0	0.0	0.0	k__Bacteria; p__Bacteroidota; c__Bacteroidia; o__Bacteroidales; f__Muribaculaceae; g__Muribaculaceae; s__uncultured_bacterium_g__Muribaculaceae
1870	0.0	2.0	0.0	0.0	0.0	0.0	0.0	0.0	0.0	0.0	0.0	0.0	k__Bacteria; p__Bacteroidota; c__Bacteroidia; o__Bacteroidales
1871	2.0	6.0	3.0	1.0	2.0	4.0	5.0	1.0	0.0	0.0	1.0	0.0	k__Bacteria; p__Bacteroidota; c__Bacteroidia; o__Bacteroidales; f__Muribaculaceae; g__Muribaculaceae; s__uncultured_bacterium_g__Muribaculaceae
1872	0.0	2.0	1.0	4.0	1.0	0.0	0.0	0.0	2.0	3.0	0.0	3.0	k__Bacteria; p__Bacteroidota; c__Bacteroidia; o__Bacteroidales
1873	0.0	3.0	0.0	0.0	0.0	0.0	0.0	0.0	0.0	0.0	0.0	0.0	k__Bacteria; p__Bacteroidota; c__Bacteroidia; o__Bacteroidales
1874	0.0	3.0	0.0	0.0	0.0	0.0	0.0	0.0	0.0	0.0	0.0	0.0	k__Bacteria; p__Bacteroidota; c__Bacteroidia; o__Bacteroidales; f__Muribaculaceae; g__Muribaculaceae; s__uncultured_bacterium_g__Muribaculaceae
1875	0.0	3.0	0.0	0.0	0.0	0.0	0.0	0.0	0.0	0.0	0.0	0.0	k__Bacteria; p__Bacteroidota; c__Bacteroidia; o__Bacteroidales; f__Prevotellaceae
1876	7.0	9.0	7.0	8.0	3.0	7.0	4.0	8.0	4.0	6.0	3.0	1.0	k__Bacteria; p__Bacteroidota; c__Bacteroidia; o__Bacteroidales; f__Muribaculaceae; g__Muribaculaceae; s__uncultured_bacterium_g__Muribaculaceae
1877	0.0	4.0	0.0	0.0	0.0	0.0	0.0	0.0	0.0	0.0	0.0	0.0	k__Bacteria; p__Firmicutes; c__Clostridia
1878	3.0	15.0	5.0	4.0	3.0	10.0	2.0	4.0	4.0	2.0	1.0	0.0	k__Bacteria; p__Bacteroidota; c__Bacteroidia; o__Bacteroidales; f__Muribaculaceae; g__Muribaculaceae
1879	4.0	2.0	0.0	17.0	0.0	5.0	9.0	2.0	14.0	20.0	11.0	3.0	k__Bacteria; p__Bacteroidota; c__Bacteroidia; o__Bacteroidales; f__Prevotellaceae
1880	0.0	2.0	0.0	0.0	0.0	0.0	0.0	2.0	0.0	1.0	0.0	0.0	k__Bacteria; p__Bacteroidota; c__Bacteroidia; o__Bacteroidales; f__Prevotellaceae; g__Prevotella
1881	0.0	2.0	0.0	0.0	0.0	1.0	0.0	0.0	2.0	0.0	0.0	0.0	k__Bacteria; p__Firmicutes; c__Clostridia; o__Oscillospirales; f__Oscillospiraceae
1882	2.0	5.0	3.0	1.0	6.0	3.0	28.0	1.0	0.0	0.0	0.0	2.0	k__Bacteria; p__Bacteroidota; c__Bacteroidia; o__Bacteroidales; f__Muribaculaceae; g__Muribaculaceae; s__uncultured_bacterium_g__Muribaculaceae
1883	0.0	4.0	0.0	1.0	1.0	0.0	0.0	1.0	0.0	0.0	1.0	1.0	k__Bacteria; p__Firmicutes; c__Clostridia; o__Oscillospirales; f__Ruminococcaceae; g__Ruminococcus; s__mouse_gut_g__Ruminococcus
1884	1.0	5.0	5.0	10.0	1.0	3.0	1.0	0.0	1.0	2.0	0.0	2.0	k__Bacteria; p__Bacteroidota; c__Bacteroidia; o__Bacteroidales; f__Muribaculaceae; g__Muribaculaceae; s__uncultured_bacterium_g__Muribaculaceae
1885	1.0	5.0	4.0	3.0	1.0	0.0	0.0	1.0	2.0	1.0	0.0	1.0	k__Bacteria; p__Bacteroidota; c__Bacteroidia; o__Bacteroidales; f__Muribaculaceae; g__Muribaculaceae
1886	0.0	3.0	0.0	0.0	2.0	1.0	1.0	0.0	0.0	0.0	0.0	1.0	k__Bacteria; p__Bacteroidota; c__Bacteroidia; o__Bacteroidales; f__Muribaculaceae; g__Muribaculaceae; s__uncultured_bacterium_g__Muribaculaceae
1887	0.0	6.0	0.0	0.0	0.0	2.0	0.0	0.0	0.0	0.0	0.0	0.0	k__Bacteria; p__Firmicutes; c__Clostridia; o__Lachnospirales; f__Lachnospiraceae; g__Lachnospiraceae_NK4A136_group
1888	0.0	3.0	0.0	0.0	0.0	0.0	0.0	0.0	0.0	1.0	0.0	0.0	k__Bacteria; p__Bacteroidota; c__Bacteroidia; o__Bacteroidales; f__Rikenellaceae; g__Rikenellaceae_RC9_gut_group
1889	0.0	3.0	0.0	2.0	1.0	1.0	0.0	0.0	0.0	0.0	0.0	0.0	k__Bacteria; p__Bacteroidota; c__Bacteroidia; o__Bacteroidales; f__Bacteroidaceae; g__Bacteroides
1890	0.0	2.0	0.0	0.0	0.0	0.0	0.0	0.0	0.0	0.0	0.0	0.0	k__Bacteria
1891	3.0	4.0	0.0	4.0	3.0	34.0	25.0	12.0	4.0	1.0	5.0	8.0	k__Bacteria; p__Bacteroidota; c__Bacteroidia; o__Bacteroidales; f__Muribaculaceae; g__Muribaculaceae; s__uncultured_bacterium_g__Muribaculaceae
1892	0.0	2.0	0.0	0.0	0.0	0.0	0.0	0.0	1.0	0.0	0.0	0.0	k__Bacteria; p__Bacteroidota; c__Bacteroidia; o__Bacteroidales
1893	0.0	2.0	0.0	0.0	0.0	0.0	0.0	0.0	0.0	0.0	0.0	0.0	k__Bacteria; p__Bacteroidota; c__Bacteroidia; o__Bacteroidales
1894	0.0	2.0	3.0	2.0	0.0	0.0	0.0	0.0	1.0	0.0	0.0	0.0	k__Bacteria; p__Bacteroidota; c__Bacteroidia; o__Bacteroidales; f__Prevotellaceae
1895	1.0	2.0	1.0	0.0	1.0	3.0	1.0	3.0	0.0	0.0	0.0	0.0	k__Bacteria; p__Firmicutes; c__Clostridia; o__Clostridia_UCG-014; f__Clostridia_UCG-014; g__Clostridia_UCG-014; s__unidentified_g__Clostridia_UCG-014
1896	0.0	2.0	0.0	0.0	0.0	0.0	2.0	0.0	0.0	0.0	0.0	0.0	k__Bacteria; p__Bacteroidota; c__Bacteroidia; o__Bacteroidales; f__Rikenellaceae; g__Alistipes
1897	6.0	6.0	1.0	4.0	2.0	4.0	0.0	1.0	1.0	0.0	2.0	1.0	k__Bacteria; p__Bacteroidota; c__Bacteroidia; o__Bacteroidales; f__Muribaculaceae; g__Muribaculaceae; s__uncultured_bacterium_g__Muribaculaceae
1898	0.0	1.0	2.0	5.0	1.0	6.0	4.0	13.0	1.0	7.0	6.0	11.0	k__Bacteria; p__Actinobacteriota; c__Coriobacteriia; o__Coriobacteriales; f__Eggerthellaceae; g__Enterorhabdus; s__uncultured_bacterium_g__Enterorhabdus
1899	2.0	4.0	2.0	4.0	2.0	3.0	0.0	1.0	0.0	1.0	0.0	1.0	k__Bacteria; p__Bacteroidota; c__Bacteroidia; o__Bacteroidales; f__Muribaculaceae; g__Muribaculaceae; s__uncultured_bacterium_g__Muribaculaceae
1900	0.0	3.0	1.0	0.0	2.0	0.0	0.0	0.0	0.0	0.0	0.0	0.0	k__Bacteria; p__Firmicutes; c__Clostridia; o__Lachnospirales; f__Lachnospiraceae
1901	0.0	3.0	1.0	80.0	30.0	157.0	1.0	77.0	8.0	0.0	1.0	0.0	k__Bacteria; p__Firmicutes; c__Clostridia; o__Lachnospirales; f__Lachnospiraceae
1902	0.0	2.0	0.0	0.0	0.0	0.0	0.0	0.0	0.0	0.0	0.0	0.0	k__Bacteria; p__Bacteroidota; c__Bacteroidia; o__Bacteroidales; f__Muribaculaceae; g__Muribaculaceae; s__uncultured_bacterium_g__Muribaculaceae
1903	0.0	1.0	1.0	0.0	1.0	0.0	0.0	1.0	0.0	0.0	0.0	0.0	k__Bacteria; p__Firmicutes; c__Clostridia; o__Lachnospirales; f__Lachnospiraceae; g__Lachnospiraceae_NK4B4_group; s__uncultured_bacterium_g__Lachnospiraceae_NK4B4_group
1904	4.0	8.0	17.0	6.0	10.0	4.0	2.0	3.0	1.0	15.0	2.0	3.0	k__Bacteria; p__Bacteroidota; c__Bacteroidia; o__Bacteroidales; f__Rikenellaceae; g__Alistipes
1905	1.0	1.0	0.0	2.0	1.0	1.0	0.0	3.0	0.0	3.0	1.0	3.0	k__Bacteria; p__Firmicutes; c__Clostridia; o__Eubacteriales; f__Anaerofustaceae; g__Anaerofustis
1906	0.0	1.0	0.0	0.0	0.0	2.0	0.0	0.0	0.0	1.0	1.0	0.0	k__Bacteria; p__Bacteroidota; c__Bacteroidia; o__Bacteroidales
1907	152.0	123.0	87.0	151.0	114.0	136.0	1.0	202.0	109.0	75.0	177.0	103.0	k__Bacteria; p__Bacteroidota; c__Bacteroidia; o__Bacteroidales; f__Muribaculaceae; g__Muribaculaceae; s__uncultured_bacterium_g__Muribaculaceae
1908	2.0	6.0	2.0	7.0	0.0	0.0	1.0	1.0	4.0	0.0	6.0	0.0	k__Bacteria; p__Bacteroidota; c__Bacteroidia; o__Bacteroidales
1909	2.0	3.0	3.0	3.0	0.0	2.0	5.0	1.0	1.0	2.0	0.0	0.0	k__Bacteria; p__Bacteroidota; c__Bacteroidia; o__Bacteroidales; f__Muribaculaceae; g__Muribaculaceae; s__uncultured_bacterium_g__Muribaculaceae
1910	0.0	1.0	0.0	0.0	0.0	0.0	0.0	0.0	0.0	2.0	1.0	4.0	k__Bacteria; p__Firmicutes; c__Bacilli; o__Staphylococcales; f__Gemellaceae; g__Gemella; s__uncultured_bacterium_g__Gemella
1911	0.0	3.0	0.0	0.0	1.0	2.0	0.0	0.0	0.0	1.0	0.0	0.0	k__Bacteria; p__Bacteroidota; c__Bacteroidia; o__Bacteroidales; f__Tannerellaceae; g__Parabacteroides; s__Parabacteroides_gordonii_g__Parabacteroides
1912	3.0	3.0	2.0	4.0	2.0	1.0	8.0	3.0	0.0	0.0	0.0	1.0	k__Bacteria; p__Bacteroidota; c__Bacteroidia; o__Bacteroidales; f__Muribaculaceae; g__Muribaculaceae; s__uncultured_bacterium_g__Muribaculaceae
1913	0.0	1.0	0.0	0.0	0.0	1.0	0.0	3.0	0.0	0.0	0.0	1.0	k__Bacteria; p__Bacteroidota; c__Bacteroidia; o__Bacteroidales; f__Marinifilaceae; g__Odoribacter; s__uncultured_bacterium_g__Odoribacter
1914	2.0	5.0	1.0	3.0	0.0	0.0	3.0	0.0	0.0	0.0	0.0	0.0	k__Bacteria; p__Bacteroidota; c__Bacteroidia; o__Bacteroidales; f__Prevotellaceae; g__Alloprevotella; s__uncultured_Bacteroidales_g__Alloprevotella
1915	2.0	3.0	1.0	1.0	0.0	0.0	1.0	0.0	2.0	8.0	0.0	0.0	k__Bacteria; p__Bacteroidota; c__Bacteroidia; o__Bacteroidales; f__Muribaculaceae; g__Muribaculaceae; s__unidentified_g__Muribaculaceae
1916	0.0	2.0	0.0	0.0	0.0	0.0	0.0	0.0	0.0	0.0	0.0	0.0	k__Bacteria; p__Firmicutes; c__Clostridia; o__Clostridia_UCG-014; f__Clostridia_UCG-014; g__Clostridia_UCG-014
1917	2.0	1.0	1.0	1.0	2.0	1.0	3.0	11.0	3.0	5.0	3.0	5.0	k__Bacteria; p__Firmicutes; c__Clostridia; o__Oscillospirales; f__Ruminococcaceae; g__Paludicola; s__uncultured_bacterium_g__Paludicola
1918	1.0	3.0	0.0	2.0	0.0	1.0	1.0	0.0	0.0	1.0	0.0	0.0	k__Bacteria; p__Bacteroidota; c__Bacteroidia; o__Bacteroidales; f__Muribaculaceae; g__Muribaculaceae; s__uncultured_bacterium_g__Muribaculaceae
1919	5.0	1.0	7.0	3.0	1.0	1.0	0.0	0.0	1.0	5.0	2.0	1.0	k__Bacteria; p__Bacteroidota; c__Bacteroidia; o__Bacteroidales; f__Muribaculaceae; g__Muribaculaceae; s__uncultured_bacterium_g__Muribaculaceae
1920	0.0	2.0	0.0	0.0	0.0	0.0	0.0	0.0	0.0	0.0	0.0	0.0	k__Bacteria; p__Bacteroidota; c__Bacteroidia; o__Bacteroidales; f__Prevotellaceae
1921	2.0	3.0	0.0	1.0	4.0	0.0	2.0	2.0	8.0	3.0	0.0	1.0	k__Bacteria; p__Firmicutes; c__Bacilli; o__Lactobacillales; f__Streptococcaceae; g__Lactococcus; s__Lactococcus_lactis_g__Lactococcus
1922	4.0	11.0	3.0	3.0	4.0	0.0	0.0	0.0	0.0	7.0	0.0	32.0	k__Bacteria; p__Bacteroidota; c__Bacteroidia; o__Bacteroidales; f__Muribaculaceae; g__Muribaculaceae
1923	0.0	2.0	0.0	1.0	0.0	0.0	0.0	1.0	0.0	0.0	0.0	0.0	k__Bacteria; p__Firmicutes; c__Bacilli; o__Acholeplasmatales; f__Acholeplasmataceae; g__Anaeroplasma; s__uncultured_bacterium_g__Anaeroplasma
1924	2.0	5.0	2.0	4.0	1.0	4.0	3.0	9.0	0.0	2.0	4.0	27.0	k__Bacteria; p__Bacteroidota; c__Bacteroidia; o__Bacteroidales; f__Muribaculaceae; g__Muribaculaceae; s__uncultured_bacterium_g__Muribaculaceae
1925	0.0	4.0	0.0	1.0	0.0	0.0	0.0	0.0	0.0	0.0	0.0	0.0	k__Bacteria; p__Bacteroidota; c__Bacteroidia; o__Bacteroidales
1926	1.0	2.0	0.0	0.0	1.0	0.0	0.0	2.0	3.0	1.0	0.0	3.0	k__Bacteria; p__Bacteroidota; c__Bacteroidia; o__Bacteroidales; f__Muribaculaceae; g__Muribaculaceae; s__uncultured_bacterium_g__Muribaculaceae
1927	0.0	2.0	3.0	0.0	3.0	0.0	0.0	0.0	2.0	2.0	0.0	0.0	k__Bacteria; p__Firmicutes; c__Clostridia; o__Lachnospirales; f__Lachnospiraceae; g__uncultured; s__uncultured_bacterium_g__uncultured
1928	0.0	3.0	0.0	0.0	0.0	0.0	0.0	0.0	0.0	1.0	0.0	0.0	k__Bacteria; p__Bacteroidota; c__Bacteroidia; o__Bacteroidales; f__Bacteroidaceae; g__Bacteroides
1929	1.0	5.0	0.0	1.0	0.0	4.0	0.0	0.0	0.0	0.0	4.0	1.0	k__Bacteria; p__Bacteroidota; c__Bacteroidia; o__Bacteroidales
1930	1.0	5.0	2.0	7.0	2.0	8.0	11.0	9.0	9.0	10.0	3.0	13.0	k__Bacteria; p__Bacteroidota; c__Bacteroidia; o__Bacteroidales; f__Muribaculaceae; g__Muribaculaceae; s__uncultured_bacterium_g__Muribaculaceae
1931	2.0	4.0	0.0	8.0	0.0	0.0	4.0	0.0	0.0	0.0	0.0	0.0	k__Bacteria; p__Bacteroidota; c__Bacteroidia; o__Bacteroidales; f__Muribaculaceae; g__Muribaculaceae; s__unidentified_g__Muribaculaceae
1932	2.0	4.0	0.0	0.0	1.0	1.0	2.0	0.0	0.0	0.0	0.0	0.0	k__Bacteria; p__Bacteroidota; c__Bacteroidia; o__Bacteroidales; f__Muribaculaceae; g__Muribaculaceae; s__uncultured_bacterium_g__Muribaculaceae
1933	0.0	2.0	0.0	0.0	0.0	0.0	0.0	0.0	0.0	0.0	0.0	0.0	k__Bacteria; p__Bacteroidota; c__Bacteroidia; o__Bacteroidales
1934	0.0	3.0	0.0	0.0	0.0	0.0	0.0	0.0	0.0	0.0	0.0	0.0	k__Bacteria; p__Bacteroidota; c__Bacteroidia; o__Bacteroidales; f__Muribaculaceae; g__Muribaculaceae; s__uncultured_bacterium_g__Muribaculaceae
1935	0.0	2.0	0.0	0.0	0.0	0.0	0.0	0.0	0.0	0.0	0.0	0.0	k__Bacteria; p__Firmicutes; c__Clostridia; o__Clostridia_UCG-014; f__Clostridia_UCG-014; g__Clostridia_UCG-014
1936	0.0	4.0	0.0	1.0	0.0	0.0	0.0	0.0	2.0	1.0	0.0	0.0	k__Bacteria; p__Bacteroidota; c__Bacteroidia; o__Bacteroidales
1937	0.0	1.0	1.0	0.0	0.0	0.0	1.0	0.0	0.0	0.0	0.0	0.0	k__Bacteria; p__Bacteroidota; c__Bacteroidia; o__Bacteroidales; f__Rikenellaceae; g__Alistipes; s__Alistipes_inops_g__Alistipes
1938	0.0	2.0	1.0	2.0	0.0	0.0	0.0	0.0	0.0	0.0	0.0	0.0	k__Bacteria; p__Firmicutes; c__Clostridia; o__Lachnospirales; f__Lachnospiraceae; g__Lachnospiraceae_NK4A136_group; s__uncultured_bacterium_g__Lachnospiraceae_NK4A136_group
1939	0.0	2.0	0.0	0.0	0.0	29.0	0.0	0.0	0.0	85.0	0.0	0.0	k__Bacteria; p__Bacteroidota; c__Bacteroidia; o__Bacteroidales; f__Prevotellaceae; g__Prevotellaceae_NK3B31_group; s__uncultured_bacterium_g__Prevotellaceae_NK3B31_group
1940	0.0	2.0	0.0	0.0	0.0	2.0	0.0	1.0	4.0	2.0	1.0	5.0	k__Bacteria; p__Bacteroidota; c__Bacteroidia; o__Bacteroidales
1941	0.0	4.0	0.0	1.0	0.0	8.0	2.0	2.0	3.0	1.0	2.0	1.0	k__Bacteria; p__Bacteroidota; c__Bacteroidia; o__Bacteroidales; f__Prevotellaceae; g__Prevotellaceae_UCG-001; s__uncultured_bacterium_g__Prevotellaceae_UCG-001
1942	0.0	3.0	0.0	0.0	0.0	0.0	0.0	0.0	0.0	0.0	0.0	0.0	k__Bacteria; p__Bacteroidota; c__Bacteroidia; o__Bacteroidales; f__Muribaculaceae; g__Muribaculaceae; s__unidentified_g__Muribaculaceae
1943	133.0	266.0	113.0	140.0	78.0	320.0	1186.0	90.0	114.0	113.0	69.0	41.0	k__Bacteria; p__Bacteroidota; c__Bacteroidia; o__Bacteroidales; f__Muribaculaceae; g__Muribaculaceae; s__uncultured_bacterium_g__Muribaculaceae
1944	2.0	2.0	3.0	0.0	5.0	4.0	6.0	3.0	0.0	1.0	1.0	0.0	k__Bacteria; p__Firmicutes; c__Clostridia; o__Oscillospirales; f__Oscillospiraceae; g__Colidextribacter
1945	0.0	4.0	0.0	0.0	2.0	0.0	0.0	1.0	0.0	2.0	1.0	0.0	k__Bacteria; p__Bacteroidota; c__Bacteroidia; o__Bacteroidales; f__Tannerellaceae; g__Parabacteroides
1946	2.0	2.0	3.0	1.0	4.0	0.0	1.0	0.0	1.0	0.0	0.0	0.0	k__Bacteria; p__Bacteroidota; c__Bacteroidia; o__Bacteroidales; f__Muribaculaceae; g__Muribaculaceae; s__uncultured_Bacteroidales_g__Muribaculaceae
1947	0.0	6.0	0.0	3.0	0.0	0.0	0.0	0.0	0.0	0.0	0.0	0.0	k__Bacteria; p__Firmicutes; c__Clostridia; o__Oscillospirales; f__Oscillospiraceae
1948	0.0	2.0	0.0	0.0	0.0	0.0	0.0	0.0	0.0	2.0	0.0	0.0	k__Bacteria; p__Bacteroidota; c__Bacteroidia; o__Bacteroidales; f__Muribaculaceae; g__Muribaculaceae; s__uncultured_bacterium_g__Muribaculaceae
1949	1.0	1.0	0.0	0.0	0.0	7.0	0.0	1.0	1.0	0.0	0.0	1.0	k__Bacteria; p__Firmicutes; c__Clostridia; o__Clostridia_UCG-014; f__Clostridia_UCG-014; g__Clostridia_UCG-014; s__unidentified_g__Clostridia_UCG-014
1950	0.0	5.0	0.0	3.0	1.0	1.0	0.0	1.0	0.0	11.0	5.0	16.0	k__Bacteria; p__Bacteroidota; c__Bacteroidia; o__Bacteroidales; f__Bacteroidaceae; g__Bacteroides; s__Bacteroides_sartorii_g__Bacteroides
1951	0.0	1.0	0.0	0.0	0.0	2.0	1.0	0.0	1.0	0.0	0.0	0.0	k__Bacteria; p__Firmicutes; c__Clostridia; o__Clostridia_vadinBB60_group; f__Clostridia_vadinBB60_group; g__Clostridia_vadinBB60_group; s__uncultured_bacterium_g__Clostridia_vadinBB60_group
1952	0.0	2.0	3.0	8.0	0.0	0.0	1.0	0.0	0.0	0.0	0.0	0.0	k__Bacteria; p__Firmicutes; c__Clostridia; o__Clostridia_vadinBB60_group; f__Clostridia_vadinBB60_group; g__Clostridia_vadinBB60_group; s__uncultured_bacterium_g__Clostridia_vadinBB60_group
1953	8.0	12.0	14.0	6.0	12.0	21.0	10.0	8.0	18.0	15.0	9.0	9.0	k__Bacteria; p__Firmicutes; c__Bacilli; o__Lactobacillales; f__Lactobacillaceae; g__Lactobacillus; s__Lactobacillus_curvatus_g__Lactobacillus
1954	0.0	4.0	0.0	0.0	0.0	0.0	0.0	0.0	0.0	1.0	1.0	0.0	k__Bacteria; p__Bacteroidota; c__Bacteroidia; o__Bacteroidales; f__Muribaculaceae; g__Muribaculaceae
1955	1.0	1.0	4.0	1.0	10.0	3.0	2.0	6.0	0.0	0.0	0.0	3.0	k__Bacteria; p__Bacteroidota; c__Bacteroidia; o__Bacteroidales; f__Muribaculaceae; g__Muribaculaceae; s__uncultured_bacterium_g__Muribaculaceae
1956	0.0	3.0	0.0	0.0	0.0	0.0	0.0	0.0	0.0	0.0	0.0	0.0	k__Bacteria; p__Firmicutes; c__Clostridia; o__Oscillospirales; f__Ruminococcaceae
1957	0.0	4.0	0.0	0.0	1.0	0.0	0.0	0.0	2.0	0.0	0.0	0.0	k__Bacteria; p__Bacteroidota; c__Bacteroidia; o__Bacteroidales
1958	0.0	2.0	0.0	0.0	3.0	0.0	0.0	0.0	2.0	0.0	0.0	0.0	k__Bacteria; p__Firmicutes; c__Clostridia; o__Lachnospirales; f__Lachnospiraceae
1959	0.0	2.0	1.0	8.0	3.0	9.0	37.0	0.0	2.0	1.0	1.0	0.0	k__Bacteria; p__Bacteroidota; c__Bacteroidia; o__Bacteroidales; f__Muribaculaceae; g__Muribaculaceae; s__uncultured_bacterium_g__Muribaculaceae
1960	1.0	3.0	6.0	4.0	1.0	4.0	1.0	18.0	0.0	4.0	0.0	4.0	k__Bacteria; p__Firmicutes; c__Clostridia; o__Lachnospirales; f__Lachnospiraceae; g__Lachnospiraceae_FCS020_group; s__uncultured_bacterium_g__Lachnospiraceae_FCS020_group
1961	3.0	2.0	0.0	0.0	2.0	0.0	0.0	0.0	1.0	0.0	1.0	0.0	k__Bacteria; p__Bacteroidota; c__Bacteroidia; o__Bacteroidales; f__Muribaculaceae; g__Muribaculaceae
1962	0.0	2.0	0.0	0.0	0.0	1.0	0.0	0.0	0.0	0.0	0.0	0.0	k__Bacteria; p__Bacteroidota; c__Bacteroidia; o__Bacteroidales; f__Muribaculaceae; g__Muribaculaceae; s__uncultured_bacterium_g__Muribaculaceae
1963	0.0	3.0	1.0	3.0	4.0	16.0	2.0	0.0	4.0	0.0	4.0	4.0	k__Bacteria; p__Bacteroidota; c__Bacteroidia; o__Bacteroidales; f__Bacteroidaceae; g__Bacteroides
1964	2.0	4.0	0.0	3.0	5.0	9.0	0.0	14.0	3.0	3.0	10.0	6.0	k__Bacteria; p__Bacteroidota; c__Bacteroidia; o__Bacteroidales; f__Muribaculaceae; g__Muribaculaceae; s__uncultured_bacterium_g__Muribaculaceae
1965	1.0	1.0	1.0	0.0	0.0	1.0	8.0	1.0	0.0	0.0	0.0	1.0	k__Bacteria; p__Bacteroidota; c__Bacteroidia; o__Bacteroidales; f__Muribaculaceae; g__Muribaculaceae; s__uncultured_bacterium_g__Muribaculaceae
1966	0.0	2.0	0.0	0.0	0.0	0.0	0.0	0.0	0.0	0.0	0.0	0.0	k__Bacteria; p__Firmicutes; c__Clostridia
1967	7.0	35.0	3.0	18.0	2.0	16.0	0.0	13.0	15.0	12.0	22.0	11.0	k__Bacteria; p__Bacteroidota; c__Bacteroidia; o__Bacteroidales; f__Muribaculaceae; g__Muribaculaceae; s__uncultured_bacterium_g__Muribaculaceae
1968	2.0	6.0	2.0	1.0	0.0	15.0	0.0	12.0	4.0	5.0	6.0	3.0	k__Bacteria; p__Bacteroidota; c__Bacteroidia; o__Bacteroidales; f__Muribaculaceae; g__Muribaculaceae; s__uncultured_bacterium_g__Muribaculaceae
1969	4.0	1.0	5.0	1.0	7.0	0.0	0.0	1.0	1.0	1.0	0.0	1.0	k__Bacteria; p__Proteobacteria; c__Gammaproteobacteria; o__Burkholderiales; f__Sutterellaceae
1970	1.0	5.0	1.0	2.0	2.0	0.0	0.0	0.0	2.0	0.0	1.0	1.0	k__Bacteria; p__Firmicutes; c__Clostridia; o__Oscillospirales; f__Ruminococcaceae; g__Incertae_Sedis; s__uncultured_bacterium_g__Incertae_Sedis
1971	0.0	6.0	4.0	4.0	1.0	0.0	0.0	7.0	3.0	4.0	3.0	4.0	k__Bacteria; p__Bacteroidota; c__Bacteroidia; o__Bacteroidales; f__Prevotellaceae; g__Prevotella
1972	6.0	12.0	5.0	0.0	7.0	0.0	5.0	0.0	0.0	0.0	0.0	0.0	k__Bacteria; p__Firmicutes; c__Clostridia; o__Lachnospirales; f__Lachnospiraceae; g__Lachnospiraceae_NK4A136_group
1973	0.0	5.0	0.0	0.0	0.0	2.0	0.0	0.0	2.0	2.0	0.0	1.0	k__Bacteria; p__Firmicutes; c__Clostridia; o__Lachnospirales; f__Lachnospiraceae; g__[Eubacterium]_oxidoreducens_group; s__uncultured_bacterium_g__[Eubacterium]_oxidoreducens_group
1974	0.0	3.0	0.0	1.0	0.0	0.0	0.0	0.0	0.0	0.0	0.0	0.0	k__Bacteria; p__Firmicutes; c__Clostridia; o__Lachnospirales; f__Lachnospiraceae
1975	3.0	4.0	3.0	2.0	2.0	0.0	0.0	0.0	0.0	0.0	0.0	0.0	k__Bacteria; p__Bacteroidota; c__Bacteroidia; o__Bacteroidales
1976	3.0	6.0	2.0	5.0	0.0	0.0	0.0	3.0	1.0	0.0	0.0	0.0	k__Bacteria; p__Firmicutes; c__Clostridia; o__Lachnospirales; f__Lachnospiraceae; g__Blautia; s__unidentified_g__Blautia
1977	2.0	3.0	0.0	2.0	19.0	0.0	0.0	0.0	1.0	9.0	1.0	7.0	k__Bacteria; p__Bacteroidota; c__Bacteroidia; o__Bacteroidales; f__Rikenellaceae; g__Rikenellaceae_RC9_gut_group; s__uncultured_organism_g__Rikenellaceae_RC9_gut_group
1978	0.0	1.0	0.0	0.0	0.0	4.0	0.0	0.0	2.0	5.0	0.0	1.0	k__Bacteria; p__Firmicutes; c__Clostridia; o__Oscillospirales; f__[Eubacterium]_coprostanoligenes_group; g__[Eubacterium]_coprostanoligenes_group
1979	0.0	2.0	0.0	5.0	0.0	0.0	0.0	0.0	0.0	0.0	0.0	0.0	k__Bacteria; p__Bacteroidota; c__Bacteroidia; o__Bacteroidales; f__Bacteroidaceae; g__Bacteroides
1980	0.0	5.0	0.0	0.0	0.0	0.0	0.0	0.0	0.0	1.0	6.0	9.0	k__Bacteria; p__Bacteroidota; c__Bacteroidia; o__Bacteroidales
1981	0.0	2.0	0.0	0.0	0.0	0.0	0.0	0.0	0.0	0.0	0.0	0.0	k__Bacteria; p__Bacteroidota; c__Bacteroidia; o__Bacteroidales; f__Muribaculaceae; g__Muribaculaceae; s__uncultured_bacterium_g__Muribaculaceae
1982	0.0	3.0	2.0	0.0	1.0	0.0	1.0	0.0	0.0	3.0	2.0	3.0	k__Bacteria; p__Bacteroidota; c__Bacteroidia; o__Bacteroidales; f__Bacteroidaceae; g__Bacteroides
1983	0.0	2.0	0.0	0.0	0.0	0.0	0.0	0.0	0.0	0.0	0.0	0.0	k__Bacteria
1984	0.0	2.0	0.0	0.0	0.0	0.0	0.0	2.0	0.0	0.0	0.0	0.0	k__Bacteria; p__Bacteroidota; c__Bacteroidia; o__Bacteroidales; f__Muribaculaceae; g__Muribaculaceae
1985	1.0	3.0	0.0	0.0	1.0	0.0	0.0	1.0	0.0	0.0	0.0	0.0	k__Bacteria; p__Firmicutes; c__Clostridia; o__Oscillospirales; f__Oscillospiraceae; g__Oscillibacter
1986	1.0	3.0	0.0	1.0	2.0	2.0	0.0	1.0	0.0	1.0	0.0	0.0	k__Bacteria; p__Bacteroidota; c__Bacteroidia; o__Bacteroidales; f__Rikenellaceae; g__Alistipes; s__Alistipes_inops_g__Alistipes
1987	2.0	1.0	0.0	1.0	6.0	1.0	1.0	2.0	1.0	2.0	0.0	1.0	k__Bacteria; p__Bacteroidota; c__Bacteroidia; o__Bacteroidales; f__Marinifilaceae; g__Odoribacter; s__unidentified_g__Odoribacter
1988	5.0	1.0	1.0	0.0	1.0	0.0	8.0	0.0	2.0	1.0	0.0	3.0	k__Bacteria; p__Bacteroidota; c__Bacteroidia; o__Bacteroidales; f__Muribaculaceae; g__Muribaculaceae; s__uncultured_bacterium_g__Muribaculaceae
1989	1.0	1.0	2.0	2.0	5.0	5.0	57.0	1.0	0.0	0.0	0.0	0.0	k__Bacteria; p__Bacteroidota; c__Bacteroidia; o__Bacteroidales; f__Muribaculaceae; g__Muribaculaceae; s__uncultured_bacterium_g__Muribaculaceae
1990	0.0	2.0	0.0	0.0	0.0	0.0	0.0	0.0	0.0	0.0	0.0	0.0	k__Bacteria; p__Firmicutes; c__Clostridia; o__Oscillospirales; f__Oscillospiraceae
1991	0.0	2.0	0.0	0.0	0.0	0.0	0.0	0.0	1.0	0.0	1.0	0.0	k__Bacteria; p__Bacteroidota; c__Bacteroidia; o__Bacteroidales; f__Marinifilaceae; g__Butyricimonas
1992	0.0	5.0	0.0	1.0	0.0	0.0	0.0	0.0	1.0	0.0	0.0	0.0	k__Bacteria; p__Firmicutes; c__Clostridia; o__Oscillospirales; f__Oscillospiraceae
1993	2.0	2.0	3.0	4.0	6.0	10.0	12.0	0.0	2.0	8.0	8.0	12.0	k__Bacteria; p__Bacteroidota; c__Bacteroidia; o__Bacteroidales; f__Muribaculaceae; g__Muribaculaceae
1994	11.0	6.0	24.0	0.0	4.0	3.0	0.0	0.0	0.0	0.0	0.0	0.0	k__Bacteria; p__Firmicutes; c__Clostridia; o__Lachnospirales; f__Lachnospiraceae
1995	0.0	3.0	0.0	1.0	0.0	1.0	0.0	4.0	1.0	0.0	0.0	4.0	k__Bacteria; p__Bacteroidota; c__Bacteroidia; o__Bacteroidales; f__Bacteroidaceae; g__Bacteroides
1996	1.0	6.0	2.0	0.0	0.0	7.0	0.0	0.0	0.0	0.0	0.0	3.0	k__Bacteria; p__Bacteroidota; c__Bacteroidia; o__Bacteroidales
1997	0.0	4.0	9.0	3.0	0.0	18.0	3.0	50.0	6.0	11.0	6.0	18.0	k__Bacteria; p__Firmicutes; c__Clostridia; o__Lachnospirales; f__Lachnospiraceae; g__Lachnospiraceae_NK4A136_group
1998	0.0	2.0	1.0	0.0	0.0	0.0	1.0	1.0	0.0	0.0	0.0	1.0	k__Bacteria; p__Proteobacteria; c__Gammaproteobacteria; o__Burkholderiales; f__Comamonadaceae; g__Pelomonas
1999	0.0	3.0	0.0	0.0	0.0	0.0	0.0	0.0	0.0	0.0	0.0	0.0	k__Bacteria; p__Bacteroidota; c__Bacteroidia; o__Bacteroidales; f__Muribaculaceae; g__Muribaculaceae; s__uncultured_bacterium_g__Muribaculaceae
[truncated: 3,378 more rows]
