# Supplementary material for: Role of the Gut Microbiota in Glucose Metabolism During Heart Failure
Source: Front Cardiovasc Med. 2022 Jul 4;9:903316. doi: 10.3389/fcvm.2022.903316 (PMC9289393; doi:10.3389/fcvm.2022.903316)
Supplement: Supplementary file 3 [file Table_3.XLSX]

## Sheet: 数据矩阵
Alignment ID
